# Supplementary material for: The tumor suppressor HNRNPK induces p53-dependent nucleolar stress to drive ribosomopathies
Source: J Clin Invest. 2025 May 8;135(12):e183697. doi: 10.1172/JCI183697 (PMC12165811; doi:10.1172/JCI183697)
Supplement: Supplemental tables 1-5 [file jci-135-183697-s238.xlsx]

## Sheet: Table S1
BP																				MF									CC
NAME	GS<br> follow link to MSigDB	GS DETAILS	SIZE	ES	NES	NOM p-val	FDR q-val	FWER p-val	RANK AT MAX	LEADING EDGE	NAME	GS<br> follow link to MSigDB	GS DETAILS	SIZE	ES	FWER p-val	RANK AT MAX	LEADING EDGE		NAME	GS<br> follow link to MSigDB	GS DETAILS	SIZE	ES	NES	NOM p-val	FDR q-val		NAME	GS<br> follow link to MSigDB	GS DETAILS	SIZE	ES	NES	NOM p-val	FDR q-val
GOBP_MITOCHONDRIAL_GENE_EXPRESSION	GOBP_MITOCHONDRIAL_GENE_EXPRESSION	Details ...	149	-0.644377	-2.89971	0	0	0	2258	tags=79%, list=27%, signal=106%	GOBP_MITOCHONDRIAL_GENE_EXPRESSION	GOBP_MITOCHONDRIAL_GENE_EXPRESSION		149	0.369915	1	3474	tags=61%, list=42%, signal=104%		GOMF_CATALYTIC_ACTIVITY_ACTING_ON_A_TRNA	GOMF_CATALYTIC_ACTIVITY_ACTING_ON_A_TRNA	Details ...	104	-0.570622	-2.44842	0	0		GOCC_90S_PRERIBOSOME	GOCC_90S_PRERIBOSOME	Details ...	28	-0.746395	-2.38767	0	0
GOBP_RRNA_PROCESSING	GOBP_RRNA_PROCESSING	Details ...	196	-0.618601	-2.89421	0	0	0	1825	tags=59%, list=22%, signal=74%	GOBP_RRNA_PROCESSING	GOBP_RRNA_PROCESSING		196	-0.50981	0.073	2691	tags=56%, list=33%, signal=81%		GOMF_RNA_METHYLTRANSFERASE_ACTIVITY	GOMF_RNA_METHYLTRANSFERASE_ACTIVITY	Details ...	47	-0.670034	-2.46138	0	0		GOCC_CORNIFIED_ENVELOPE	GOCC_CORNIFIED_ENVELOPE	Details ...	19	0.881709	2.32096	0	0
GOBP_MITOCHONDRIAL_TRANSLATION	GOBP_MITOCHONDRIAL_TRANSLATION	Details ...	124	-0.648193	-2.86037	0	0	0	2169	tags=79%, list=26%, signal=106%	GOBP_MITOCHONDRIAL_TRANSLATION	GOBP_MITOCHONDRIAL_TRANSLATION		124	0.384746	1	3399	tags=60%, list=41%, signal=100%		GOMF_CATALYTIC_ACTIVITY_ACTING_ON_A_RRNA	GOMF_CATALYTIC_ACTIVITY_ACTING_ON_A_RRNA	Details ...	16	-0.767347	-2.23119	0	0.000761731		GOCC_LARGE_RIBOSOMAL_SUBUNIT	GOCC_LARGE_RIBOSOMAL_SUBUNIT	Details ...	104	-0.567444	-2.3646	0	0
GOBP_RIBOSOMAL_LARGE_SUBUNIT_BIOGENESIS	GOBP_RIBOSOMAL_LARGE_SUBUNIT_BIOGENESIS	Details ...	65	-0.645043	-2.50535	0	0	0	1614	tags=55%, list=20%, signal=68%	GOBP_RIBOSOMAL_LARGE_SUBUNIT_BIOGENESIS	GOBP_RIBOSOMAL_LARGE_SUBUNIT_BIOGENESIS		65	-0.584873	0.267	1848	tags=48%, list=22%, signal=61%		GOMF_TRNA_METHYLTRANSFERASE_ACTIVITY	GOMF_TRNA_METHYLTRANSFERASE_ACTIVITY	Details ...	24	-0.683757	-2.14065	0.00275482	0.0020389		GOCC_MITOCHONDRIAL_LARGE_RIBOSOMAL_SUBUNIT	GOCC_MITOCHONDRIAL_LARGE_RIBOSOMAL_SUBUNIT	Details ...	55	-0.693231	-2.60552	0	0
GOBP_TRNA_METABOLIC_PROCESS	GOBP_TRNA_METABOLIC_PROCESS	Details ...	152	-0.553521	-2.48171	0	0	0	1913	tags=54%, list=23%, signal=69%	GOBP_TRNA_METABOLIC_PROCESS	GOBP_TRNA_METABOLIC_PROCESS		152	0.166582	1	2504	tags=28%, list=30%, signal=40%		GOMF_STRUCTURAL_CONSTITUENT_OF_RIBOSOME	GOMF_STRUCTURAL_CONSTITUENT_OF_RIBOSOME	Details ...	148	-0.480371	-2.14397	0	0.00254862		GOCC_ORGANELLAR_RIBOSOME	GOCC_ORGANELLAR_RIBOSOME	Details ...	88	-0.656412	-2.6936	0	0
GOBP_RNA_METHYLATION	GOBP_RNA_METHYLATION	Details ...	59	-0.634404	-2.47042	0	0	0	1744	tags=58%, list=21%, signal=73%	GOBP_RNA_METHYLATION	GOBP_RNA_METHYLATION		59	-0.387543	1	2396	tags=37%, list=29%, signal=52%		GOMF_RRNA_BINDING	GOMF_RRNA_BINDING	Details ...	67	-0.544258	-2.11291	0	0.00307504		GOCC_PRERIBOSOME	GOCC_PRERIBOSOME	Details ...	74	-0.663242	-2.67126	0	0
GOBP_MATURATION_OF_5_8S_RRNA	GOBP_MATURATION_OF_5_8S_RRNA	Details ...	34	-0.702685	-2.46015	0	0	0	1478	tags=68%, list=18%, signal=82%	GOBP_MATURATION_OF_5_8S_RRNA	GOBP_MATURATION_OF_5_8S_RRNA		34	-0.549964	1	2990	tags=74%, list=36%, signal=115%		GOMF_S_ADENOSYLMETHIONINE_DEPENDENT_METHYLTRANSFERASE_ACTIVITY	GOMF_S_ADENOSYLMETHIONINE_DEPENDENT_METHYLTRANSFERASE_ACTIVITY	Details ...	110	-0.46678	-2.01395	0	0.01065		GOCC_RIBOSOMAL_SUBUNIT	GOCC_RIBOSOMAL_SUBUNIT	Details ...	174	-0.50879	-2.31964	0	0
GOBP_DEFENSE_RESPONSE_TO_BACTERIUM	GOBP_DEFENSE_RESPONSE_TO_BACTERIUM	Details ...	84	0.625831	2.21032	0	0	0	1575	tags=50%, list=19%, signal=61%	GOBP_DEFENSE_RESPONSE_TO_BACTERIUM	GOBP_DEFENSE_RESPONSE_TO_BACTERIUM		84	0.378986	1	1479	tags=40%, list=18%, signal=49%		GOMF_TRANSLATION_INITIATION_FACTOR_ACTIVITY	GOMF_TRANSLATION_INITIATION_FACTOR_ACTIVITY	Details ...	45	-0.530142	-1.9586	0	0.0201163		GOCC_SMALL_SUBUNIT_PROCESSOME	GOCC_SMALL_SUBUNIT_PROCESSOME	Details ...	36	-0.7073	-2.43562	0	0
GOBP_NEGATIVE_REGULATION_OF_VIRAL_GENOME_REPLICATION	GOBP_NEGATIVE_REGULATION_OF_VIRAL_GENOME_REPLICATION	Details ...	33	0.738595	2.22398	0	0	0	409	tags=42%, list=5%, signal=44%	GOBP_NEGATIVE_REGULATION_OF_VIRAL_GENOME_REPLICATION	GOBP_NEGATIVE_REGULATION_OF_VIRAL_GENOME_REPLICATION		33	0.405143	1	2050	tags=45%, list=25%, signal=60%		GOMF_DEUBIQUITINASE_ACTIVITY	GOMF_DEUBIQUITINASE_ACTIVITY	Details ...	68	-0.486163	-1.93606	0	0.0206332		GOCC_SNO_S_RNA_CONTAINING_RIBONUCLEOPROTEIN_COMPLEX	GOCC_SNO_S_RNA_CONTAINING_RIBONUCLEOPROTEIN_COMPLEX	Details ...	21	-0.699401	-2.13818	0	0.00109571
GOBP_RESPONSE_TO_INTERFERON_BETA	GOBP_RESPONSE_TO_INTERFERON_BETA	Details ...	29	0.787679	2.28896	0	0	0	635	tags=62%, list=8%, signal=67%	GOBP_RESPONSE_TO_INTERFERON_BETA	GOBP_RESPONSE_TO_INTERFERON_BETA	Details ...	29	0.776448	0	903	tags=59%, list=11%, signal=66%		GOMF_CARBOHYDRATE_BINDING	GOMF_CARBOHYDRATE_BINDING	Details ...	102	0.51908	1.88504	0	0.0211709		GOCC_NADH_DEHYDROGENASE_COMPLEX	GOCC_NADH_DEHYDROGENASE_COMPLEX	Details ...	39	-0.596214	-2.08074	0	0.00202297
GOBP_TRNA_PROCESSING	GOBP_TRNA_PROCESSING	Details ...	106	-0.550741	-2.37589	0	0.000103091	0.001	1887	tags=52%, list=23%, signal=66%	GOBP_TRNA_PROCESSING	GOBP_TRNA_PROCESSING		106	-0.194914	1	1817	tags=23%, list=22%, signal=29%		GOMF_SNORNA_BINDING	GOMF_SNORNA_BINDING	Details ...	30	-0.586547	-1.93703	0.00302115	0.0228055		GOCC_PRERIBOSOME_LARGE_SUBUNIT_PRECURSOR	GOCC_PRERIBOSOME_LARGE_SUBUNIT_PRECURSOR	Details ...	21	-0.693182	-2.10531	0	0.00205284
GOBP_RRNA_MODIFICATION	GOBP_RRNA_MODIFICATION	Details ...	27	-0.730812	-2.37709	0	0.000115978	0.001	1825	tags=78%, list=22%, signal=100%	GOBP_RRNA_MODIFICATION	GOBP_RRNA_MODIFICATION		27	-0.526716	1	1873	tags=48%, list=23%, signal=62%		GOMF_TRANSFERASE_ACTIVITY_TRANSFERRING_ONE_CARBON_GROUPS	GOMF_TRANSFERASE_ACTIVITY_TRANSFERRING_ONE_CARBON_GROUPS	Details ...	145	-0.42299	-1.91198	0	0.0237405		GOCC_MITOCHONDRIAL_SMALL_RIBOSOMAL_SUBUNIT	GOCC_MITOCHONDRIAL_SMALL_RIBOSOMAL_SUBUNIT	Details ...	32	-0.63166	-2.11242	0	0.00213824
GOBP_MATURATION_OF_LSU_RRNA	GOBP_MATURATION_OF_LSU_RRNA	Details ...	29	-0.695827	-2.3161	0	0.000187175	0.002	1302	tags=62%, list=16%, signal=73%	GOBP_MATURATION_OF_LSU_RRNA	GOBP_MATURATION_OF_LSU_RRNA		29	-0.61416	0.947	1746	tags=55%, list=21%, signal=70%		GOMF_TRNA_BINDING	GOMF_TRNA_BINDING	Details ...	61	-0.49365	-1.90152	0	0.0240257		GOCC_EXORIBONUCLEASE_COMPLEX	GOCC_EXORIBONUCLEASE_COMPLEX	Details ...	24	-0.651699	-2.08137	0	0.00220688
GOBP_MATURATION_OF_LSU_RRNA_FROM_TRICISTRONIC_RRNA_TRANSCRIPT_SSU_RRNA_5_8S_RRNA_LSU_RRNA	GOBP_MATURATION_OF_LSU_RRNA_FROM_TRICISTRONIC_RRNA_TRANSCRIPT_SSU_RRNA_5_8S_RRNA_LSU_RRNA	Details ...	16	-0.796444	-2.29132	0	0.000300623	0.004	1302	tags=81%, list=16%, signal=96%	GOBP_MATURATION_OF_LSU_RRNA_FROM_TRICISTRONIC_RRNA_TRANSCRIPT_SSU_RRNA_5_8S_RRNA_LSU_RRNA	GOBP_MATURATION_OF_LSU_RRNA_FROM_TRICISTRONIC_RRNA_TRANSCRIPT_SSU_RRNA_5_8S_RRNA_LSU_RRNA		16	-0.649358	1	1746	tags=69%, list=21%, signal=87%		GOMF_OXIDOREDUCTASE_ACTIVITY_ACTING_ON_PEROXIDE_AS_ACCEPTOR	GOMF_OXIDOREDUCTASE_ACTIVITY_ACTING_ON_PEROXIDE_AS_ACCEPTOR	Details ...	30	0.642363	1.89042	0	0.0245454		GOCC_NUCLEAR_EXOSOME_RNASE_COMPLEX	GOCC_NUCLEAR_EXOSOME_RNASE_COMPLEX	Details ...	15	-0.732973	-2.03651	0.0026455	0.00367718
GOBP_TRNA_MODIFICATION	GOBP_TRNA_MODIFICATION	Details ...	74	-0.566666	-2.29794	0	0.000327952	0.004	1883	tags=50%, list=23%, signal=64%	GOBP_TRNA_MODIFICATION	GOBP_TRNA_MODIFICATION		74	-0.249857	1	1817	tags=26%, list=22%, signal=33%		GOMF_MONOOXYGENASE_ACTIVITY	GOMF_MONOOXYGENASE_ACTIVITY	Details ...	23	0.677738	1.86385	0	0.0255217		GOCC_RIBOSOME	GOCC_RIBOSOME	Details ...	197	-0.435764	-2.01682	0	0.00405124
GOBP_MITOCHONDRIAL_RNA_METABOLIC_PROCESS	GOBP_MITOCHONDRIAL_RNA_METABOLIC_PROCESS	Details ...	40	-0.643626	-2.25569	0	0.000549438	0.008	2046	tags=65%, list=25%, signal=86%	GOBP_MITOCHONDRIAL_RNA_METABOLIC_PROCESS	GOBP_MITOCHONDRIAL_RNA_METABOLIC_PROCESS		40	0.313788	1	2938	tags=45%, list=36%, signal=70%		GOMF_CALCIUM_DEPENDENT_PROTEIN_BINDING	GOMF_CALCIUM_DEPENDENT_PROTEIN_BINDING	Details ...	44	0.603511	1.90289	0	0.0264122		GOCC_RNA_POLYMERASE_COMPLEX	GOCC_RNA_POLYMERASE_COMPLEX	Details ...	88	-0.491881	-2.01952	0	0.00434062
GOBP_SMALL_REGULATORY_NCRNA_3_END_PROCESSING	GOBP_SMALL_REGULATORY_NCRNA_3_END_PROCESSING	Details ...	18	-0.761613	-2.24279	0	0.00103245	0.016	1749	tags=83%, list=21%, signal=106%	GOBP_SMALL_REGULATORY_NCRNA_3_END_PROCESSING	GOBP_SMALL_REGULATORY_NCRNA_3_END_PROCESSING		18	-0.287425	1	2846	tags=50%, list=35%, signal=76%		GOMF_GENERAL_TRANSCRIPTION_INITIATION_FACTOR_ACTIVITY	GOMF_GENERAL_TRANSCRIPTION_INITIATION_FACTOR_ACTIVITY	Details ...	37	-0.53351	-1.87893	0.00328947	0.0277905		GOCC_SAGA_TYPE_COMPLEX	GOCC_SAGA_TYPE_COMPLEX	Details ...	32	-0.597196	-1.99644	0	0.00451856
GOBP_MATURATION_OF_5_8S_RRNA_FROM_TRICISTRONIC_RRNA_TRANSCRIPT_SSU_RRNA_5_8S_RRNA_LSU_RRNA	GOBP_MATURATION_OF_5_8S_RRNA_FROM_TRICISTRONIC_RRNA_TRANSCRIPT_SSU_RRNA_5_8S_RRNA_LSU_RRNA	Details ...	23	-0.728079	-2.22269	0	0.00119683	0.02	1301	tags=65%, list=16%, signal=77%	GOBP_MATURATION_OF_5_8S_RRNA_FROM_TRICISTRONIC_RRNA_TRANSCRIPT_SSU_RRNA_5_8S_RRNA_LSU_RRNA	GOBP_MATURATION_OF_5_8S_RRNA_FROM_TRICISTRONIC_RRNA_TRANSCRIPT_SSU_RRNA_5_8S_RRNA_LSU_RRNA		23	-0.567526	1	2990	tags=78%, list=36%, signal=123%		GOMF_ACTIN_FILAMENT_BINDING	GOMF_ACTIN_FILAMENT_BINDING	Details ...	127	0.494087	1.82604	0	0.0303327		GOCC_TRANSCRIPTION_FACTOR_TFIID_COMPLEX	GOCC_TRANSCRIPTION_FACTOR_TFIID_COMPLEX	Details ...	27	-0.603944	-1.97555	0	0.00549123
GOBP_RNA_MODIFICATION	GOBP_RNA_MODIFICATION	Details ...	128	-0.503826	-2.2016	0	0.00134754	0.024	1883	tags=49%, list=23%, signal=63%	GOBP_RNA_MODIFICATION	GOBP_RNA_MODIFICATION		128	-0.288922	1	1937	tags=30%, list=24%, signal=38%		GOMF_HYDROLASE_ACTIVITY_HYDROLYZING_O_GLYCOSYL_COMPOUNDS	GOMF_HYDROLASE_ACTIVITY_HYDROLYZING_O_GLYCOSYL_COMPOUNDS	Details ...	44	0.574487	1.83102	0.00141643	0.0317776		GOCC_CATALYTIC_STEP_2_SPLICEOSOME	GOCC_CATALYTIC_STEP_2_SPLICEOSOME	Details ...	83	-0.469533	-1.93934	0	0.00705082
GOBP_MATURATION_OF_SSU_RRNA	GOBP_MATURATION_OF_SSU_RRNA	Details ...	48	-0.59069	-2.19677	0	0.00137335	0.026	1679	tags=50%, list=20%, signal=62%	GOBP_MATURATION_OF_SSU_RRNA	GOBP_MATURATION_OF_SSU_RRNA		48	-0.538063	0.997	3200	tags=71%, list=39%, signal=115%		GOMF_INTEGRIN_BINDING	GOMF_INTEGRIN_BINDING	Details ...	87	0.538663	1.91878	0	0.0321364		GOCC_CYCLIN_DEPENDENT_PROTEIN_KINASE_HOLOENZYME_COMPLEX	GOCC_CYCLIN_DEPENDENT_PROTEIN_KINASE_HOLOENZYME_COMPLEX	Details ...	35	-0.545475	-1.94006	0	0.00744253
GOBP_RIBOSOMAL_SMALL_SUBUNIT_BIOGENESIS	GOBP_RIBOSOMAL_SMALL_SUBUNIT_BIOGENESIS	Details ...	70	-0.563489	-2.19335	0	0.00144934	0.029	1679	tags=43%, list=20%, signal=53%	GOBP_RIBOSOMAL_SMALL_SUBUNIT_BIOGENESIS	GOBP_RIBOSOMAL_SMALL_SUBUNIT_BIOGENESIS		70	-0.452946	1	3138	tags=59%, list=38%, signal=94%		GOMF_CELL_ADHESION_MOLECULE_BINDING	GOMF_CELL_ADHESION_MOLECULE_BINDING	Details ...	142	0.487844	1.80859	0	0.0322605		GOCC_EUCHROMATIN	GOCC_EUCHROMATIN	Details ...	42	-0.530498	-1.89661	0	0.0105121
GOBP_NEGATIVE_REGULATION_OF_VIRAL_PROCESS	GOBP_NEGATIVE_REGULATION_OF_VIRAL_PROCESS	Details ...	58	0.637482	2.12209	0	0.00208155	0.008	487	tags=31%, list=6%, signal=33%	GOBP_NEGATIVE_REGULATION_OF_VIRAL_PROCESS	GOBP_NEGATIVE_REGULATION_OF_VIRAL_PROCESS		58	0.335634	1	745	tags=19%, list=9%, signal=21%		GOMF_ALCOHOL_BINDING	GOMF_ALCOHOL_BINDING	Details ...	45	0.582674	1.836	0	0.0326682		GOCC_CONTRACTILE_FIBER	GOCC_CONTRACTILE_FIBER	Details ...	112	0.533899	1.95444	0	0.0127152
GOBP_RNA_PHOSPHODIESTER_BOND_HYDROLYSIS	GOBP_RNA_PHOSPHODIESTER_BOND_HYDROLYSIS	Details ...	56	-0.564273	-2.15319	0	0.00226766	0.048	2135	tags=57%, list=26%, signal=77%	GOBP_RNA_PHOSPHODIESTER_BOND_HYDROLYSIS	GOBP_RNA_PHOSPHODIESTER_BOND_HYDROLYSIS		56	-0.415261	1	3159	tags=64%, list=38%, signal=104%		GOMF_ANTIOXIDANT_ACTIVITY	GOMF_ANTIOXIDANT_ACTIVITY	Details ...	44	0.57275	1.8005	0.00139276	0.0333162		GOCC_SARCOMERE	GOCC_SARCOMERE	Details ...	92	0.531232	1.88679	0	0.0175571
GOBP_SNO_S_RNA_METABOLIC_PROCESS	GOBP_SNO_S_RNA_METABOLIC_PROCESS	Details ...	17	-0.760161	-2.14658	0	0.00237846	0.053	1749	tags=88%, list=21%, signal=112%	GOBP_SNO_S_RNA_METABOLIC_PROCESS	GOBP_SNO_S_RNA_METABOLIC_PROCESS		17	-0.181861	1	2846	tags=47%, list=35%, signal=72%		GOMF_INTRAMOLECULAR_OXIDOREDUCTASE_ACTIVITY	GOMF_INTRAMOLECULAR_OXIDOREDUCTASE_ACTIVITY	Details ...	36	0.599014	1.81196	0.00149701	0.0342403		GOCC_SM_LIKE_PROTEIN_FAMILY_COMPLEX	GOCC_SM_LIKE_PROTEIN_FAMILY_COMPLEX		71	-0.461093	-1.83857	0	0.0179544
GOBP_RRNA_METHYLATION	GOBP_RRNA_METHYLATION		15	-0.764727	-2.13509	0	0.00273034	0.063	1169	tags=73%, list=14%, signal=85%	GOBP_RRNA_METHYLATION	GOBP_RRNA_METHYLATION		15	-0.687777	0.998	1358	tags=53%, list=16%, signal=64%		GOMF_UBIQUITIN_LIKE_PROTEIN_PEPTIDASE_ACTIVITY	GOMF_UBIQUITIN_LIKE_PROTEIN_PEPTIDASE_ACTIVITY	Details ...	79	-0.446462	-1.84409	0	0.035606		GOCC_GOLGI_MEMBRANE	GOCC_GOLGI_MEMBRANE	Details ...	154	0.485589	1.8506	0	0.0190515
GOBP_RRNA_TRANSCRIPTION	GOBP_RRNA_TRANSCRIPTION		25	-0.668273	-2.13115	0	0.00297649	0.072	1415	tags=56%, list=17%, signal=67%	GOBP_RRNA_TRANSCRIPTION	GOBP_RRNA_TRANSCRIPTION		25	-0.477266	1	1197	tags=36%, list=15%, signal=42%		GOMF_PHOSPHATIDYLINOSITOL_BISPHOSPHATE_PHOSPHATASE_ACTIVITY	GOMF_PHOSPHATIDYLINOSITOL_BISPHOSPHATE_PHOSPHATASE_ACTIVITY	Details ...	18	0.671903	1.77937	0.00477707	0.0364939		GOCC_I_BAND	GOCC_I_BAND	Details ...	70	0.546166	1.86323	0	0.0192406
GOBP_PSEUDOURIDINE_SYNTHESIS	GOBP_PSEUDOURIDINE_SYNTHESIS		18	-0.733909	-2.12495	0	0.00300301	0.076	1825	tags=78%, list=22%, signal=100%	GOBP_PSEUDOURIDINE_SYNTHESIS	GOBP_PSEUDOURIDINE_SYNTHESIS		18	-0.554917	1	1873	tags=56%, list=23%, signal=72%		GOMF_14_3_3_PROTEIN_BINDING	GOMF_14_3_3_PROTEIN_BINDING	Details ...	28	0.610021	1.76815	0.00597907	0.0369045		GOCC_APICAL_PLASMA_MEMBRANE	GOCC_APICAL_PLASMA_MEMBRANE	Details ...	130	0.48847	1.82473	0	0.0224552
GOBP_ACUTE_INFLAMMATORY_RESPONSE	GOBP_ACUTE_INFLAMMATORY_RESPONSE	Details ...	23	0.74016	2.07809	0	0.004007	0.023	933	tags=61%, list=11%, signal=68%	GOBP_ACUTE_INFLAMMATORY_RESPONSE	GOBP_ACUTE_INFLAMMATORY_RESPONSE		23	-0.661703	0.787	607	tags=35%, list=7%, signal=37%		GOMF_DNA_POLYMERASE_ACTIVITY	GOMF_DNA_POLYMERASE_ACTIVITY	Details ...	18	-0.642632	-1.82279	0.00269542	0.0373317		GOCC_COLLAGEN_CONTAINING_EXTRACELLULAR_MATRIX	GOCC_COLLAGEN_CONTAINING_EXTRACELLULAR_MATRIX	Details ...	173	0.486692	1.8888	0	0.0225419
GOBP_KERATINOCYTE_DIFFERENTIATION	GOBP_KERATINOCYTE_DIFFERENTIATION	Details ...	56	0.628431	2.08077	0	0.00460124	0.022	234	tags=16%, list=3%, signal=16%	GOBP_KERATINOCYTE_DIFFERENTIATION	GOBP_KERATINOCYTE_DIFFERENTIATION		56	-0.45029	1	1301	tags=30%, list=16%, signal=36%		GOMF_O_METHYLTRANSFERASE_ACTIVITY	GOMF_O_METHYLTRANSFERASE_ACTIVITY	Details ...	18	-0.622423	-1.82995	0.00877193	0.0373415		GOCC_VACUOLAR_LUMEN	GOCC_VACUOLAR_LUMEN	Details ...	18	0.700245	1.79956	0.00155763	0.023195
GOBP_TRNA_METHYLATION	GOBP_TRNA_METHYLATION		29	-0.637652	-2.08002	0	0.00594005	0.147	1308	tags=52%, list=16%, signal=61%	GOBP_TRNA_METHYLATION	GOBP_TRNA_METHYLATION		29	-0.322948	1	2396	tags=34%, list=29%, signal=48%		GOMF_LIGASE_ACTIVITY_FORMING_CARBON_OXYGEN_BONDS	GOMF_LIGASE_ACTIVITY_FORMING_CARBON_OXYGEN_BONDS	Details ...	36	-0.534137	-1.8146	0	0.0377307		GOCC_APICAL_PART_OF_CELL	GOCC_APICAL_PART_OF_CELL	Details ...	177	0.469379	1.79283	0	0.0238543
GOBP_REGULATION_OF_RESPONSE_TO_BIOTIC_STIMULUS	GOBP_REGULATION_OF_RESPONSE_TO_BIOTIC_STIMULUS	Details ...	173	0.520243	2.00663	0	0.00606023	0.086	1575	tags=39%, list=19%, signal=48%	GOBP_REGULATION_OF_RESPONSE_TO_BIOTIC_STIMULUS	GOBP_REGULATION_OF_RESPONSE_TO_BIOTIC_STIMULUS		173	0.295878	1	897	tags=21%, list=11%, signal=23%		GOMF_TETRAPYRROLE_BINDING	GOMF_TETRAPYRROLE_BINDING	Details ...	40	0.572355	1.78133	0	0.0380247		GOCC_PHAGOCYTIC_VESICLE	GOCC_PHAGOCYTIC_VESICLE	Details ...	70	0.527172	1.80876	0	0.0248481
GOBP_REGULATION_OF_LEUKOCYTE_MIGRATION	GOBP_REGULATION_OF_LEUKOCYTE_MIGRATION	Details ...	91	0.56951	2.01101	0	0.00612036	0.081	1605	tags=42%, list=19%, signal=51%	GOBP_REGULATION_OF_LEUKOCYTE_MIGRATION	GOBP_REGULATION_OF_LEUKOCYTE_MIGRATION		91	0.463361	0.999	831	tags=29%, list=10%, signal=31%		GOMF_ACETYLGLUCOSAMINYLTRANSFERASE_ACTIVITY	GOMF_ACETYLGLUCOSAMINYLTRANSFERASE_ACTIVITY	Details ...	17	0.686464	1.76914	0.00451128	0.0388609		GOCC_EXTERNAL_ENCAPSULATING_STRUCTURE	GOCC_EXTERNAL_ENCAPSULATING_STRUCTURE	Details ...	197	0.464794	1.79988	0	0.025677
GOBP_RESPONSE_TO_INTERFERON_GAMMA	GOBP_RESPONSE_TO_INTERFERON_GAMMA	Details ...	63	0.59787	2.01423	0	0.00627205	0.077	1185	tags=40%, list=14%, signal=46%	GOBP_RESPONSE_TO_INTERFERON_GAMMA	GOBP_RESPONSE_TO_INTERFERON_GAMMA		63	0.522785	0.836	1116	tags=38%, list=14%, signal=44%		GOMF_FIBROBLAST_GROWTH_FACTOR_BINDING	GOMF_FIBROBLAST_GROWTH_FACTOR_BINDING	Details ...	15	0.706709	1.75998	0.00321027	0.0390865		GOCC_RNA_POLYMERASE_III_COMPLEX	GOCC_RNA_POLYMERASE_III_COMPLEX		17	-0.615892	-1.75684	0.00561798	0.0272189
GOBP_LEUKOCYTE_MIGRATION	GOBP_LEUKOCYTE_MIGRATION	Details ...	139	0.531662	1.99681	0	0.0067292	0.101	1614	tags=40%, list=20%, signal=49%	GOBP_LEUKOCYTE_MIGRATION	GOBP_LEUKOCYTE_MIGRATION		139	0.409586	1	1324	tags=32%, list=16%, signal=37%		GOMF_HEXOSYLTRANSFERASE_ACTIVITY	GOMF_HEXOSYLTRANSFERASE_ACTIVITY	Details ...	83	0.499642	1.78216	0	0.0403719		GOCC_CYTOPLASMIC_EXOSOME_RNASE_COMPLEX	GOCC_CYTOPLASMIC_EXOSOME_RNASE_COMPLEX		16	-0.611923	-1.76126	0.00555556	0.0280411
GOBP_POSITIVE_REGULATION_OF_RESPONSE_TO_EXTERNAL_STIMULUS	GOBP_POSITIVE_REGULATION_OF_RESPONSE_TO_EXTERNAL_STIMULUS	Details ...	182	0.528516	2.03589	0	0.00678077	0.052	1575	tags=40%, list=19%, signal=48%	GOBP_POSITIVE_REGULATION_OF_RESPONSE_TO_EXTERNAL_STIMULUS	GOBP_POSITIVE_REGULATION_OF_RESPONSE_TO_EXTERNAL_STIMULUS		182	0.383065	1	768	tags=23%, list=9%, signal=25%		GOMF_CELL_ADHESION_MEDIATOR_ACTIVITY	GOMF_CELL_ADHESION_MEDIATOR_ACTIVITY	Details ...	17	0.688097	1.74865	0.00475436	0.0414597		GOCC_RNA_POLYMERASE_II_HOLOENZYME	GOCC_RNA_POLYMERASE_II_HOLOENZYME		65	-0.452363	-1.75692	0	0.028227
GOBP_REGULATION_OF_CELL_KILLING	GOBP_REGULATION_OF_CELL_KILLING	Details ...	37	0.660714	2.01466	0	0.00679472	0.077	1796	tags=62%, list=22%, signal=79%	GOBP_REGULATION_OF_CELL_KILLING	GOBP_REGULATION_OF_CELL_KILLING		37	-0.55165	0.999	500	tags=16%, list=6%, signal=17%		GOMF_OXIDOREDUCTASE_ACTIVITY_ACTING_ON_THE_ALDEHYDE_OR_OXO_GROUP_OF_DONORS_NAD_OR_NADP_AS_ACCEPTOR	GOMF_OXIDOREDUCTASE_ACTIVITY_ACTING_ON_THE_ALDEHYDE_OR_OXO_GROUP_OF_DONORS_NAD_OR_NADP_AS_ACCEPTOR	Details ...	35	0.584627	1.75155	0.00153374	0.0417999		GOCC_CELL_SUBSTRATE_JUNCTION	GOCC_CELL_SUBSTRATE_JUNCTION	Details ...	132	0.479076	1.77626	0	0.0284267
GOBP_RIBOSOME_ASSEMBLY	GOBP_RIBOSOME_ASSEMBLY		56	-0.533074	-2.06185	0	0.00702494	0.175	2753	tags=57%, list=33%, signal=85%	GOBP_RIBOSOME_ASSEMBLY	GOBP_RIBOSOME_ASSEMBLY		56	-0.364427	1	1361	tags=21%, list=17%, signal=25%		GOMF_MONOSACCHARIDE_BINDING	GOMF_MONOSACCHARIDE_BINDING	Details ...	42	0.620465	1.94844	0	0.04347		GOCC_SMALL_NUCLEAR_RIBONUCLEOPROTEIN_COMPLEX	GOCC_SMALL_NUCLEAR_RIBONUCLEOPROTEIN_COMPLEX		59	-0.465889	-1.78016	0	0.0284309
GOBP_RESPONSE_TO_INTERFERON_ALPHA	GOBP_RESPONSE_TO_INTERFERON_ALPHA	Details ...	16	0.798562	2.0166	0	0.00722169	0.075	510	tags=63%, list=6%, signal=66%	GOBP_RESPONSE_TO_INTERFERON_ALPHA	GOBP_RESPONSE_TO_INTERFERON_ALPHA		16	0.719198	0.775	745	tags=63%, list=9%, signal=69%		GOMF_ACTININ_BINDING	GOMF_ACTININ_BINDING		17	0.65306	1.7386	0.0107858	0.0447395		GOCC_METHYLTRANSFERASE_COMPLEX	GOCC_METHYLTRANSFERASE_COMPLEX		80	-0.424259	-1.76394	0	0.0284806
GOBP_CELLULAR_RESPONSE_TO_INTERFERON_GAMMA	GOBP_CELLULAR_RESPONSE_TO_INTERFERON_GAMMA	Details ...	56	0.615964	2.03777	0	0.00730744	0.049	1758	tags=45%, list=21%, signal=56%	GOBP_CELLULAR_RESPONSE_TO_INTERFERON_GAMMA	GOBP_CELLULAR_RESPONSE_TO_INTERFERON_GAMMA		56	0.518274	0.987	1088	tags=36%, list=13%, signal=41%		GOMF_PHOSPHATIDYLINOSITOL_PHOSPHATE_PHOSPHATASE_ACTIVITY	GOMF_PHOSPHATIDYLINOSITOL_PHOSPHATE_PHOSPHATASE_ACTIVITY		23	0.636359	1.72836	0.00603318	0.0481865		GOCC_SMALL_RIBOSOMAL_SUBUNIT	GOCC_SMALL_RIBOSOMAL_SUBUNIT		74	-0.438629	-1.76919	0	0.028654
GOBP_RNA_SURVEILLANCE	GOBP_RNA_SURVEILLANCE		16	-0.730491	-2.05552	0	0.00756968	0.193	1836	tags=81%, list=22%, signal=104%	GOBP_RNA_SURVEILLANCE	GOBP_RNA_SURVEILLANCE		16	-0.26776	1	2874	tags=50%, list=35%, signal=77%		GOMF_RNA_POLYMERASE_ACTIVITY	GOMF_RNA_POLYMERASE_ACTIVITY	Details ...	31	-0.540024	-1.76705	0.003125	0.0551815		GOCC_RESPIRASOME	GOCC_RESPIRASOME		63	-0.453293	-1.77094	0	0.0295472
GOBP_CELL_KILLING	GOBP_CELL_KILLING	Details ...	56	0.608805	2.01779	0	0.00783972	0.074	1796	tags=50%, list=22%, signal=64%	GOBP_CELL_KILLING	GOBP_CELL_KILLING		56	-0.468137	1	292	tags=13%, list=4%, signal=13%		GOMF_UDP_GLYCOSYLTRANSFERASE_ACTIVITY	GOMF_UDP_GLYCOSYLTRANSFERASE_ACTIVITY		57	0.523836	1.7107	0.00136054	0.0576653		GOCC_CALCIUM_CHANNEL_COMPLEX	GOCC_CALCIUM_CHANNEL_COMPLEX	Details ...	16	0.685217	1.7622	0.0015528	0.0315471
GOBP_REGULATION_OF_VIRAL_GENOME_REPLICATION	GOBP_REGULATION_OF_VIRAL_GENOME_REPLICATION	Details ...	55	0.610242	2.02134	0	0.00824575	0.07	409	tags=27%, list=5%, signal=29%	GOBP_REGULATION_OF_VIRAL_GENOME_REPLICATION	GOBP_REGULATION_OF_VIRAL_GENOME_REPLICATION		55	0.305675	1	745	tags=18%, list=9%, signal=20%		GOMF_CLATHRIN_BINDING	GOMF_CLATHRIN_BINDING		42	0.545499	1.70667	0.00566572	0.0579273		GOCC_SARCOPLASM	GOCC_SARCOPLASM	Details ...	48	0.541887	1.74835	0	0.0317434
GOBP_MYELOID_LEUKOCYTE_MIGRATION	GOBP_MYELOID_LEUKOCYTE_MIGRATION	Details ...	85	0.557742	1.98039	0	0.00854484	0.135	1614	tags=42%, list=20%, signal=52%	GOBP_MYELOID_LEUKOCYTE_MIGRATION	GOBP_MYELOID_LEUKOCYTE_MIGRATION		85	0.493907	0.922	1110	tags=33%, list=13%, signal=38%		GOMF_PROTEIN_TRANSPORTER_ACTIVITY	GOMF_PROTEIN_TRANSPORTER_ACTIVITY		19	-0.578766	-1.72261	0.00869565	0.0650462		GOCC_ACTOMYOSIN	GOCC_ACTOMYOSIN	Details ...	71	0.514521	1.75399	0	0.0320269
GOBP_OLIGOSACCHARIDE_METABOLIC_PROCESS	GOBP_OLIGOSACCHARIDE_METABOLIC_PROCESS	Details ...	18	0.745669	1.97149	0	0.00877393	0.162	287	tags=44%, list=3%, signal=46%	GOBP_OLIGOSACCHARIDE_METABOLIC_PROCESS	GOBP_OLIGOSACCHARIDE_METABOLIC_PROCESS		18	0.554915	1	1140	tags=50%, list=14%, signal=58%		GOMF_STRUCTURAL_CONSTITUENT_OF_NUCLEAR_PORE	GOMF_STRUCTURAL_CONSTITUENT_OF_NUCLEAR_PORE		18	-0.57494	-1.72864	0.0135501	0.0652494		GOCC_LYSOSOMAL_LUMEN	GOCC_LYSOSOMAL_LUMEN	Details ...	16	0.692769	1.74216	0.00318471	0.032426
GOBP_POSITIVE_REGULATION_OF_BIOMINERALIZATION	GOBP_POSITIVE_REGULATION_OF_BIOMINERALIZATION	Details ...	20	0.739472	1.97159	0	0.00923572	0.162	682	tags=45%, list=8%, signal=49%	GOBP_POSITIVE_REGULATION_OF_BIOMINERALIZATION	GOBP_POSITIVE_REGULATION_OF_BIOMINERALIZATION		20	0.635163	0.97	1641	tags=45%, list=20%, signal=56%		GOMF_INTRAMOLECULAR_TRANSFERASE_ACTIVITY	GOMF_INTRAMOLECULAR_TRANSFERASE_ACTIVITY	Details ...	24	-0.53612	-1.73386	0.011976	0.0652609		GOCC_NUCLEOID	GOCC_NUCLEOID		40	-0.483749	-1.72877	0.00643087	0.0337982
GOBP_REGULATION_OF_INNATE_IMMUNE_RESPONSE	GOBP_REGULATION_OF_INNATE_IMMUNE_RESPONSE	Details ...	109	0.542815	1.97367	0	0.00940133	0.156	1575	tags=41%, list=19%, signal=50%	GOBP_REGULATION_OF_INNATE_IMMUNE_RESPONSE	GOBP_REGULATION_OF_INNATE_IMMUNE_RESPONSE		109	-0.26534	1	345	tags=7%, list=4%, signal=8%		GOMF_GENERAL_TRANSCRIPTION_INITIATION_FACTOR_BINDING	GOMF_GENERAL_TRANSCRIPTION_INITIATION_FACTOR_BINDING	Details ...	43	-0.471788	-1.739	0.0147601	0.0656133		GOCC_LEADING_EDGE_MEMBRANE	GOCC_LEADING_EDGE_MEMBRANE	Details ...	75	0.498974	1.72448	0.00263158	0.0355705
GOBP_RESPONSE_TO_VIRUS	GOBP_RESPONSE_TO_VIRUS		181	0.506572	1.95696	0	0.00956949	0.208	1575	tags=37%, list=19%, signal=45%	GOBP_RESPONSE_TO_VIRUS	GOBP_RESPONSE_TO_VIRUS		181	0.37727	1	745	tags=19%, list=9%, signal=21%		GOMF_CYTOKINE_ACTIVITY	GOMF_CYTOKINE_ACTIVITY		22	0.611751	1.67146	0.00615385	0.0758136		GOCC_EXTERNAL_SIDE_OF_PLASMA_MEMBRANE	GOCC_EXTERNAL_SIDE_OF_PLASMA_MEMBRANE	Details ...	103	0.473909	1.72633	0	0.0366307
GOBP_EPIDERMAL_CELL_DIFFERENTIATION	GOBP_EPIDERMAL_CELL_DIFFERENTIATION		83	0.554891	1.96036	0	0.00957972	0.201	412	tags=16%, list=5%, signal=16%	GOBP_EPIDERMAL_CELL_DIFFERENTIATION	GOBP_EPIDERMAL_CELL_DIFFERENTIATION		83	-0.364987	1	554	tags=14%, list=7%, signal=15%		GOMF_STEROID_DEHYDROGENASE_ACTIVITY	GOMF_STEROID_DEHYDROGENASE_ACTIVITY		15	0.665375	1.67306	0.0157729	0.0777524		GOCC_MULTIVESICULAR_BODY	GOCC_MULTIVESICULAR_BODY	Details ...	28	0.592198	1.70909	0.00147493	0.0374491
GOBP_REGULATION_OF_MITOCHONDRIAL_TRANSLATION	GOBP_REGULATION_OF_MITOCHONDRIAL_TRANSLATION		22	-0.644664	-2.03636	0	0.00964659	0.244	1555	tags=68%, list=19%, signal=84%	GOBP_REGULATION_OF_MITOCHONDRIAL_TRANSLATION	GOBP_REGULATION_OF_MITOCHONDRIAL_TRANSLATION		22	0.262893	1	3308	tags=55%, list=40%, signal=91%		GOMF_PHOSPHATIDYLINOSITOL_MONOPHOSPHATE_PHOSPHATASE_ACTIVITY	GOMF_PHOSPHATIDYLINOSITOL_MONOPHOSPHATE_PHOSPHATASE_ACTIVITY		15	0.658965	1.67687	0.015949	0.0779324		GOCC_A_BAND	GOCC_A_BAND	Details ...	18	0.658918	1.71105	0.0162075	0.0385968
GOBP_CELL_CHEMOTAXIS	GOBP_CELL_CHEMOTAXIS		104	0.540319	1.96053	0	0.00991995	0.2	1630	tags=40%, list=20%, signal=50%	GOBP_CELL_CHEMOTAXIS	GOBP_CELL_CHEMOTAXIS		104	0.403603	1	1110	tags=31%, list=13%, signal=35%		GOMF_TRANSLATION_FACTOR_ACTIVITY_RNA_BINDING	GOMF_TRANSLATION_FACTOR_ACTIVITY_RNA_BINDING		67	-0.426448	-1.69119	0.0111111	0.0793508		GOCC_PHAGOCYTIC_VESICLE_MEMBRANE	GOCC_PHAGOCYTIC_VESICLE_MEMBRANE		16	0.677233	1.69406	0.00472441	0.0426337
GOBP_REGULATION_OF_CELL_SHAPE	GOBP_REGULATION_OF_CELL_SHAPE		96	0.540599	1.95021	0	0.0103173	0.229	1721	tags=43%, list=21%, signal=53%	GOBP_REGULATION_OF_CELL_SHAPE	GOBP_REGULATION_OF_CELL_SHAPE		96	0.258531	1	1584	tags=25%, list=19%, signal=31%		GOMF_OXIDOREDUCTASE_ACTIVITY_ACTING_ON_PAIRED_DONORS_WITH_INCORPORATION_OR_REDUCTION_OF_MOLECULAR_OXYGEN	GOMF_OXIDOREDUCTASE_ACTIVITY_ACTING_ON_PAIRED_DONORS_WITH_INCORPORATION_OR_REDUCTION_OF_MOLECULAR_OXYGEN		80	0.482104	1.66276	0.00127877	0.080038		GOCC_TRANSCRIPTION_FACTOR_TFTC_COMPLEX	GOCC_TRANSCRIPTION_FACTOR_TFTC_COMPLEX		15	-0.61646	-1.69023	0.0276243	0.0438242
GOBP_LEUKOCYTE_MEDIATED_CYTOTOXICITY	GOBP_LEUKOCYTE_MEDIATED_CYTOTOXICITY		42	0.626848	1.96076	0	0.0103923	0.2	1123	tags=40%, list=14%, signal=47%	GOBP_LEUKOCYTE_MEDIATED_CYTOTOXICITY	GOBP_LEUKOCYTE_MEDIATED_CYTOTOXICITY		42	-0.502199	1	818	tags=21%, list=10%, signal=24%		GOMF_OXIDOREDUCTASE_ACTIVITY_ACTING_ON_CH_OH_GROUP_OF_DONORS	GOMF_OXIDOREDUCTASE_ACTIVITY_ACTING_ON_CH_OH_GROUP_OF_DONORS		79	0.476652	1.65899	0.0013089	0.0811211		GOCC_SAGA_COMPLEX	GOCC_SAGA_COMPLEX		19	-0.564075	-1.6788	0.0241287	0.0448263
GOBP_VIRAL_GENOME_REPLICATION	GOBP_VIRAL_GENOME_REPLICATION		80	0.553428	1.9469	0	0.0104454	0.236	478	tags=21%, list=6%, signal=22%	GOBP_VIRAL_GENOME_REPLICATION	GOBP_VIRAL_GENOME_REPLICATION		80	0.220361	1	745	tags=13%, list=9%, signal=14%		GOMF_OXIDOREDUCTASE_ACTIVITY_ACTING_ON_NAD_P_H	GOMF_OXIDOREDUCTASE_ACTIVITY_ACTING_ON_NAD_P_H		41	0.530248	1.65318	0.011611	0.0838047		GOCC_U2_TYPE_CATALYTIC_STEP_2_SPLICEOSOME	GOCC_U2_TYPE_CATALYTIC_STEP_2_SPLICEOSOME		29	-0.515784	-1.68181	0.0175953	0.0451555
GOBP_ENDOTHELIAL_CELL_CHEMOTAXIS	GOBP_ENDOTHELIAL_CELL_CHEMOTAXIS		17	0.756353	1.938	0	0.01207	0.274	1310	tags=59%, list=16%, signal=70%	GOBP_ENDOTHELIAL_CELL_CHEMOTAXIS	GOBP_ENDOTHELIAL_CELL_CHEMOTAXIS		17	0.552019	1	805	tags=47%, list=10%, signal=52%		GOMF_CALCIUM_DEPENDENT_PHOSPHOLIPID_BINDING	GOMF_CALCIUM_DEPENDENT_PHOSPHOLIPID_BINDING		21	0.608776	1.65004	0.0105581	0.0839975		GOCC_LATE_ENDOSOME	GOCC_LATE_ENDOSOME		151	0.441532	1.67657	0	0.0477693
GOBP_BONE_REMODELING	GOBP_BONE_REMODELING		45	0.60801	1.93446	0	0.0122333	0.284	775	tags=36%, list=9%, signal=39%	GOBP_BONE_REMODELING	GOBP_BONE_REMODELING		45	0.447632	1	1064	tags=36%, list=13%, signal=41%		GOMF_OXIDOREDUCTASE_ACTIVITY_ACTING_ON_THE_ALDEHYDE_OR_OXO_GROUP_OF_DONORS	GOMF_OXIDOREDUCTASE_ACTIVITY_ACTING_ON_THE_ALDEHYDE_OR_OXO_GROUP_OF_DONORS		41	0.526803	1.64316	0.00969529	0.0845187		GOCC_ACTIN_FILAMENT_BUNDLE	GOCC_ACTIN_FILAMENT_BUNDLE		71	0.489357	1.68052	0.00131062	0.0478105
GOBP_MATURATION_OF_SSU_RRNA_FROM_TRICISTRONIC_RRNA_TRANSCRIPT_SSU_RRNA_5_8S_RRNA_LSU_RRNA	GOBP_MATURATION_OF_SSU_RRNA_FROM_TRICISTRONIC_RRNA_TRANSCRIPT_SSU_RRNA_5_8S_RRNA_LSU_RRNA		34	-0.589099	-2.00652	0	0.0132932	0.331	1561	tags=50%, list=19%, signal=61%	GOBP_MATURATION_OF_SSU_RRNA_FROM_TRICISTRONIC_RRNA_TRANSCRIPT_SSU_RRNA_5_8S_RRNA_LSU_RRNA	GOBP_MATURATION_OF_SSU_RRNA_FROM_TRICISTRONIC_RRNA_TRANSCRIPT_SSU_RRNA_5_8S_RRNA_LSU_RRNA		34	-0.561626	1	2153	tags=53%, list=26%, signal=71%		GOMF_ANTIGEN_BINDING	GOMF_ANTIGEN_BINDING		19	0.620623	1.64523	0.0158273	0.0851826		GOCC_PROTEIN_COMPLEX_INVOLVED_IN_CELL_ADHESION	GOCC_PROTEIN_COMPLEX_INVOLVED_IN_CELL_ADHESION		24	0.592932	1.6721	0.00927357	0.0479607
GOBP_TRANSCRIPTION_BY_RNA_POLYMERASE_I	GOBP_TRANSCRIPTION_BY_RNA_POLYMERASE_I		42	-0.553565	-1.99085	0	0.0159115	0.394	1561	tags=50%, list=19%, signal=61%	GOBP_TRANSCRIPTION_BY_RNA_POLYMERASE_I	GOBP_TRANSCRIPTION_BY_RNA_POLYMERASE_I		42	-0.440748	1	1979	tags=48%, list=24%, signal=62%		GOMF_PHOSPHATASE_BINDING	GOMF_PHOSPHATASE_BINDING		144	0.432563	1.63102	0	0.089508		GOCC_COATED_VESICLE_MEMBRANE	GOCC_COATED_VESICLE_MEMBRANE		67	0.48474	1.66275	0.00411523	0.0513195
GOBP_HISTONE_DEUBIQUITINATION	GOBP_HISTONE_DEUBIQUITINATION		34	-0.58804	-1.98553	0	0.016165	0.407	2821	tags=71%, list=34%, signal=107%	GOBP_HISTONE_DEUBIQUITINATION	GOBP_HISTONE_DEUBIQUITINATION		34	-0.341882	1	3243	tags=62%, list=39%, signal=101%		GOMF_EXTRACELLULAR_MATRIX_STRUCTURAL_CONSTITUENT	GOMF_EXTRACELLULAR_MATRIX_STRUCTURAL_CONSTITUENT		70	0.478685	1.63413	0.00275482	0.0899201		GOCC_U2_SNRNP	GOCC_U2_SNRNP		18	-0.57254	-1.65023	0.0163488	0.054591
GOBP_CELLULAR_EXTRAVASATION	GOBP_CELLULAR_EXTRAVASATION		28	0.665918	1.91251	0	0.0167092	0.38	1587	tags=61%, list=19%, signal=75%	GOBP_CELLULAR_EXTRAVASATION	GOBP_CELLULAR_EXTRAVASATION		28	-0.355506	1	357	tags=18%, list=4%, signal=19%		GOMF_OXIDOREDUCTASE_ACTIVITY_ACTING_ON_NAD_P_H_QUINONE_OR_SIMILAR_COMPOUND_AS_ACCEPTOR	GOMF_OXIDOREDUCTASE_ACTIVITY_ACTING_ON_NAD_P_H_QUINONE_OR_SIMILAR_COMPOUND_AS_ACCEPTOR		26	0.571778	1.62134	0.0155039	0.0952902		GOCC_EARLY_ENDOSOME_MEMBRANE	GOCC_EARLY_ENDOSOME_MEMBRANE		58	0.505195	1.65255	0.00410959	0.0554069
GOBP_CELL_ADHESION_MEDIATED_BY_INTEGRIN	GOBP_CELL_ADHESION_MEDIATED_BY_INTEGRIN		43	0.613582	1.90779	0	0.0169452	0.405	1700	tags=60%, list=21%, signal=76%	GOBP_CELL_ADHESION_MEDIATED_BY_INTEGRIN	GOBP_CELL_ADHESION_MEDIATED_BY_INTEGRIN		43	0.534883	1	1038	tags=37%, list=13%, signal=42%		GOMF_NON_MEMBRANE_SPANNING_PROTEIN_TYROSINE_KINASE_ACTIVITY	GOMF_NON_MEMBRANE_SPANNING_PROTEIN_TYROSINE_KINASE_ACTIVITY		25	0.564444	1.60325	0.0245776	0.104208		GOCC_SARCOPLASMIC_RETICULUM	GOCC_SARCOPLASMIC_RETICULUM		37	0.54459	1.6484	0.00710227	0.0556143
GOBP_REGULATION_OF_MITOCHONDRIAL_GENE_EXPRESSION	GOBP_REGULATION_OF_MITOCHONDRIAL_GENE_EXPRESSION		25	-0.626676	-1.97846	0.00298507	0.0170325	0.432	1555	tags=64%, list=19%, signal=79%	GOBP_REGULATION_OF_MITOCHONDRIAL_GENE_EXPRESSION	GOBP_REGULATION_OF_MITOCHONDRIAL_GENE_EXPRESSION		25	0.23771	1	3308	tags=52%, list=40%, signal=87%		GOMF_CARBOXYLIC_ACID_BINDING	GOMF_CARBOXYLIC_ACID_BINDING		72	0.466656	1.60584	0.004	0.104895		GOCC_NEURON_PROJECTION_MEMBRANE	GOCC_NEURON_PROJECTION_MEMBRANE		16	0.640399	1.64244	0.0153139	0.0572796
GOBP_POSITIVE_REGULATION_OF_BONE_MINERALIZATION	GOBP_POSITIVE_REGULATION_OF_BONE_MINERALIZATION		18	0.727919	1.90855	0	0.0173356	0.4	1041	tags=50%, list=13%, signal=57%	GOBP_POSITIVE_REGULATION_OF_BONE_MINERALIZATION	GOBP_POSITIVE_REGULATION_OF_BONE_MINERALIZATION		18	0.633366	1	1641	tags=44%, list=20%, signal=55%		GOMF_FIBRONECTIN_BINDING	GOMF_FIBRONECTIN_BINDING		20	0.606261	1.59765	0.0314961	0.106375		GOCC_U2_TYPE_SPLICEOSOMAL_COMPLEX	GOCC_U2_TYPE_SPLICEOSOMAL_COMPLEX		87	-0.393648	-1.63728	0.00862069	0.0588917
GOBP_MODIFICATION_OF_POSTSYNAPTIC_STRUCTURE	GOBP_MODIFICATION_OF_POSTSYNAPTIC_STRUCTURE		19	-0.655346	-1.96653	0	0.0189196	0.484	3	tags=11%, list=0%, signal=11%	GOBP_MODIFICATION_OF_POSTSYNAPTIC_STRUCTURE	GOBP_MODIFICATION_OF_POSTSYNAPTIC_STRUCTURE		19	-0.375273	1	687	tags=21%, list=8%, signal=23%		GOMF_PHOSPHORIC_DIESTER_HYDROLASE_ACTIVITY	GOMF_PHOSPHORIC_DIESTER_HYDROLASE_ACTIVITY		42	0.514162	1.6071	0.00868307	0.106483		GOCC_ER_TO_GOLGI_TRANSPORT_VESICLE_MEMBRANE	GOCC_ER_TO_GOLGI_TRANSPORT_VESICLE_MEMBRANE		18	0.615561	1.63255	0.0187793	0.0612255
GOBP_GLYCOSPHINGOLIPID_METABOLIC_PROCESS	GOBP_GLYCOSPHINGOLIPID_METABOLIC_PROCESS		20	0.706057	1.89123	0	0.0195695	0.495	980	tags=50%, list=12%, signal=57%	GOBP_GLYCOSPHINGOLIPID_METABOLIC_PROCESS	GOBP_GLYCOSPHINGOLIPID_METABOLIC_PROCESS		20	0.466359	1	1140	tags=45%, list=14%, signal=52%		GOMF_CYTOKINE_BINDING	GOMF_CYTOKINE_BINDING		44	0.508238	1.58362	0.0182841	0.114795		GOCC_FIBRILLAR_CENTER	GOCC_FIBRILLAR_CENTER		102	-0.382299	-1.61603	0	0.0662821
GOBP_POSITIVE_REGULATION_OF_CHEMOTAXIS	GOBP_POSITIVE_REGULATION_OF_CHEMOTAXIS		58	0.582332	1.89674	0	0.0195828	0.463	1562	tags=40%, list=19%, signal=49%	GOBP_POSITIVE_REGULATION_OF_CHEMOTAXIS	GOBP_POSITIVE_REGULATION_OF_CHEMOTAXIS		58	0.540108	0.602	768	tags=33%, list=9%, signal=36%		GOMF_CALCIUM_ION_TRANSMEMBRANE_TRANSPORTER_ACTIVITY	GOMF_CALCIUM_ION_TRANSMEMBRANE_TRANSPORTER_ACTIVITY		38	0.515464	1.57938	0.0156028	0.116657		GOCC_CYTOSOLIC_LARGE_RIBOSOMAL_SUBUNIT	GOCC_CYTOSOLIC_LARGE_RIBOSOMAL_SUBUNIT		49	-0.439869	-1.60597	0.0144404	0.0685928
GOBP_REGULATION_OF_BONE_MINERALIZATION	GOBP_REGULATION_OF_BONE_MINERALIZATION		35	0.624059	1.8881	0.00151515	0.0198378	0.507	682	tags=34%, list=8%, signal=37%	GOBP_REGULATION_OF_BONE_MINERALIZATION	GOBP_REGULATION_OF_BONE_MINERALIZATION		35	0.598315	0.714	739	tags=31%, list=9%, signal=34%		GOMF_PROTEIN_SELF_ASSOCIATION	GOMF_PROTEIN_SELF_ASSOCIATION		44	0.49833	1.58379	0.0143472	0.117412		GOCC_ENDOCYTIC_VESICLE	GOCC_ENDOCYTIC_VESICLE		130	0.435241	1.61732	0	0.0693177
GOBP_REGULATION_OF_BIOMINERALIZATION	GOBP_REGULATION_OF_BIOMINERALIZATION		39	0.625669	1.89243	0	0.0199	0.491	682	tags=33%, list=8%, signal=36%	GOBP_REGULATION_OF_BIOMINERALIZATION	GOBP_REGULATION_OF_BIOMINERALIZATION		39	0.615928	0.238	739	tags=31%, list=9%, signal=34%		GOMF_G_PROTEIN_ACTIVITY	GOMF_G_PROTEIN_ACTIVITY		28	0.537612	1.56534	0.0267459	0.117802		GOCC_ANCHORED_COMPONENT_OF_PLASMA_MEMBRANE	GOCC_ANCHORED_COMPONENT_OF_PLASMA_MEMBRANE		21	0.587284	1.59523	0.0172956	0.0776016
GOBP_CALCIUM_ION_TRANSMEMBRANE_TRANSPORT	GOBP_CALCIUM_ION_TRANSMEMBRANE_TRANSPORT		115	0.512103	1.87805	0	0.0203723	0.557	1719	tags=42%, list=21%, signal=52%	GOBP_CALCIUM_ION_TRANSMEMBRANE_TRANSPORT	GOBP_CALCIUM_ION_TRANSMEMBRANE_TRANSPORT		115	0.356282	1	1521	tags=35%, list=18%, signal=42%		GOMF_PROTEIN_DISULFIDE_ISOMERASE_ACTIVITY	GOMF_PROTEIN_DISULFIDE_ISOMERASE_ACTIVITY		15	0.621408	1.55842	0.0342577	0.118069		GOCC_RUFFLE_MEMBRANE	GOCC_RUFFLE_MEMBRANE		52	0.49576	1.59702	0.00968188	0.0786822
GOBP_POSITIVE_REGULATION_OF_MAP_KINASE_ACTIVITY	GOBP_POSITIVE_REGULATION_OF_MAP_KINASE_ACTIVITY		64	0.565604	1.89244	0	0.0204717	0.49	1255	tags=34%, list=15%, signal=40%	GOBP_POSITIVE_REGULATION_OF_MAP_KINASE_ACTIVITY	GOBP_POSITIVE_REGULATION_OF_MAP_KINASE_ACTIVITY		64	-0.32946	1	694	tags=20%, list=8%, signal=22%		GOMF_PHOSPHATIDIC_ACID_BINDING	GOMF_PHOSPHATIDIC_ACID_BINDING		15	0.628746	1.56048	0.0321101	0.118201		GOCC_BASOLATERAL_PLASMA_MEMBRANE	GOCC_BASOLATERAL_PLASMA_MEMBRANE		95	0.448061	1.59905	0.00248756	0.0800267
GOBP_POSITIVE_REGULATION_OF_DEFENSE_RESPONSE	GOBP_POSITIVE_REGULATION_OF_DEFENSE_RESPONSE		114	0.512849	1.87605	0	0.0205087	0.569	1575	tags=39%, list=19%, signal=47%	GOBP_POSITIVE_REGULATION_OF_DEFENSE_RESPONSE	GOBP_POSITIVE_REGULATION_OF_DEFENSE_RESPONSE		114	-0.273985	1	377	tags=11%, list=5%, signal=12%		GOMF_G_PROTEIN_COUPLED_RECEPTOR_BINDING	GOMF_G_PROTEIN_COUPLED_RECEPTOR_BINDING		91	0.445491	1.56691	0.00377834	0.118716		GOCC_NUCLEAR_CHROMOSOME	GOCC_NUCLEAR_CHROMOSOME		161	-0.343749	-1.57603	0	0.0823709
GOBP_POSITIVE_REGULATION_OF_LEUKOCYTE_MIGRATION	GOBP_POSITIVE_REGULATION_OF_LEUKOCYTE_MIGRATION		56	0.566569	1.88465	0	0.020574	0.533	1537	tags=38%, list=19%, signal=46%	GOBP_POSITIVE_REGULATION_OF_LEUKOCYTE_MIGRATION	GOBP_POSITIVE_REGULATION_OF_LEUKOCYTE_MIGRATION		56	0.494444	1	831	tags=30%, list=10%, signal=34%		GOMF_TRANSMEMBRANE_TRANSPORTER_BINDING	GOMF_TRANSMEMBRANE_TRANSPORTER_BINDING		73	0.451396	1.56177	0.00664894	0.119112		GOCC_BASAL_PART_OF_CELL	GOCC_BASAL_PART_OF_CELL		118	0.426024	1.57371	0.00123916	0.0918983
GOBP_CALCIUM_MEDIATED_SIGNALING	GOBP_CALCIUM_MEDIATED_SIGNALING		65	0.555083	1.88084	0	0.020801	0.546	1798	tags=43%, list=22%, signal=55%	GOBP_CALCIUM_MEDIATED_SIGNALING	GOBP_CALCIUM_MEDIATED_SIGNALING		65	0.517284	0.884	754	tags=31%, list=9%, signal=34%		GOMF_PEPTIDASE_ACTIVATOR_ACTIVITY	GOMF_PEPTIDASE_ACTIVATOR_ACTIVITY		27	0.552505	1.56911	0.0242792	0.119235		GOCC_VESICLE_COAT	GOCC_VESICLE_COAT		48	0.498193	1.56847	0.0155587	0.0930995
GOBP_POSITIVE_REGULATION_OF_PEPTIDYL_TYROSINE_PHOSPHORYLATION	GOBP_POSITIVE_REGULATION_OF_PEPTIDYL_TYROSINE_PHOSPHORYLATION		68	0.554718	1.87822	0	0.0208292	0.557	1734	tags=50%, list=21%, signal=63%	GOBP_POSITIVE_REGULATION_OF_PEPTIDYL_TYROSINE_PHOSPHORYLATION	GOBP_POSITIVE_REGULATION_OF_PEPTIDYL_TYROSINE_PHOSPHORYLATION		68	0.365564	1	713	tags=26%, list=9%, signal=29%		GOMF_HYDROLASE_ACTIVITY_ACTING_ON_GLYCOSYL_BONDS	GOMF_HYDROLASE_ACTIVITY_ACTING_ON_GLYCOSYL_BONDS		59	0.47234	1.57371	0.0130624	0.119966		GOCC_PROTEIN_DNA_COMPLEX	GOCC_PROTEIN_DNA_COMPLEX		102	-0.368638	-1.54993	0.00490196	0.0935459
GOBP_POSITIVE_REGULATION_OF_INNATE_IMMUNE_RESPONSE	GOBP_POSITIVE_REGULATION_OF_INNATE_IMMUNE_RESPONSE		62	0.560958	1.87321	0	0.0208791	0.587	1575	tags=39%, list=19%, signal=48%	GOBP_POSITIVE_REGULATION_OF_INNATE_IMMUNE_RESPONSE	GOBP_POSITIVE_REGULATION_OF_INNATE_IMMUNE_RESPONSE		62	0.246545	1	683	tags=16%, list=8%, signal=17%		GOMF_SYMPORTER_ACTIVITY	GOMF_SYMPORTER_ACTIVITY		33	0.536181	1.57089	0.0134933	0.120079		GOCC_GTPASE_COMPLEX	GOCC_GTPASE_COMPLEX		20	-0.510953	-1.53505	0.0412088	0.0998543
GOBP_DEFENSE_RESPONSE_TO_SYMBIONT	GOBP_DEFENSE_RESPONSE_TO_SYMBIONT		152	0.490756	1.87856	0	0.0211763	0.556	1575	tags=36%, list=19%, signal=44%	GOBP_DEFENSE_RESPONSE_TO_SYMBIONT	GOBP_DEFENSE_RESPONSE_TO_SYMBIONT		152	0.387423	1	745	tags=20%, list=9%, signal=21%		GOMF_INORGANIC_ANION_TRANSMEMBRANE_TRANSPORTER_ACTIVITY	GOMF_INORGANIC_ANION_TRANSMEMBRANE_TRANSPORTER_ACTIVITY		38	0.500225	1.52953	0.0246377	0.146437		GOCC_COPI_COATED_VESICLE_MEMBRANE	GOCC_COPI_COATED_VESICLE_MEMBRANE		16	0.592827	1.52123	0.0370968	0.104323
GOBP_REGULATION_OF_MONONUCLEAR_CELL_MIGRATION	GOBP_REGULATION_OF_MONONUCLEAR_CELL_MIGRATION		53	0.578014	1.86939	0	0.0217839	0.606	535	tags=25%, list=6%, signal=26%	GOBP_REGULATION_OF_MONONUCLEAR_CELL_MIGRATION	GOBP_REGULATION_OF_MONONUCLEAR_CELL_MIGRATION		53	0.477818	1	812	tags=25%, list=10%, signal=27%		GOMF_ADENYLYLTRANSFERASE_ACTIVITY	GOMF_ADENYLYLTRANSFERASE_ACTIVITY		23	0.555392	1.5253	0.0351145	0.148772		GOCC_CARBOXY_TERMINAL_DOMAIN_PROTEIN_KINASE_COMPLEX	GOCC_CARBOXY_TERMINAL_DOMAIN_PROTEIN_KINASE_COMPLEX		19	-0.516222	-1.50813	0.0596206	0.104482
GOBP_CLEAVAGE_INVOLVED_IN_RRNA_PROCESSING	GOBP_CLEAVAGE_INVOLVED_IN_RRNA_PROCESSING		26	-0.612687	-1.94947	0	0.021919	0.544	2026	tags=62%, list=25%, signal=81%	GOBP_CLEAVAGE_INVOLVED_IN_RRNA_PROCESSING	GOBP_CLEAVAGE_INVOLVED_IN_RRNA_PROCESSING		26	-0.573863	1	3138	tags=85%, list=38%, signal=136%		GOMF_PEPTIDASE_REGULATOR_ACTIVITY	GOMF_PEPTIDASE_REGULATOR_ACTIVITY		84	0.431139	1.51249	0.0131752	0.156384		GOCC_ACROSOMAL_VESICLE	GOCC_ACROSOMAL_VESICLE		36	0.507054	1.53679	0.0260492	0.104518
GOBP_CALCIUM_ION_TRANSMEMBRANE_IMPORT_INTO_CYTOSOL	GOBP_CALCIUM_ION_TRANSMEMBRANE_IMPORT_INTO_CYTOSOL		66	0.550183	1.863	0	0.0235075	0.645	1372	tags=42%, list=17%, signal=50%	GOBP_CALCIUM_ION_TRANSMEMBRANE_IMPORT_INTO_CYTOSOL	GOBP_CALCIUM_ION_TRANSMEMBRANE_IMPORT_INTO_CYTOSOL		66	0.399839	1	1120	tags=35%, list=14%, signal=40%		GOMF_SPECTRIN_BINDING	GOMF_SPECTRIN_BINDING		16	0.598644	1.51331	0.0551053	0.158184		GOCC_CAJAL_BODY	GOCC_CAJAL_BODY		33	-0.447182	-1.51738	0.0258621	0.105879
GOBP_POSITIVE_REGULATION_OF_RESPONSE_TO_BIOTIC_STIMULUS	GOBP_POSITIVE_REGULATION_OF_RESPONSE_TO_BIOTIC_STIMULUS		83	0.527895	1.85784	0	0.0247877	0.677	1575	tags=37%, list=19%, signal=46%	GOBP_POSITIVE_REGULATION_OF_RESPONSE_TO_BIOTIC_STIMULUS	GOBP_POSITIVE_REGULATION_OF_RESPONSE_TO_BIOTIC_STIMULUS		83	0.275266	1	683	tags=18%, list=8%, signal=20%		GOMF_PROTEIN_PHOSPHATASE_BINDING	GOMF_PROTEIN_PHOSPHATASE_BINDING		114	0.418044	1.51429	0.00896287	0.159711		GOCC_U1_SNRNP	GOCC_U1_SNRNP		15	-0.553326	-1.52151	0.0407609	0.105991
GOBP_ACTIN_FILAMENT_DEPOLYMERIZATION	GOBP_ACTIN_FILAMENT_DEPOLYMERIZATION		43	0.588935	1.85322	0	0.0260138	0.7	2108	tags=53%, list=26%, signal=72%	GOBP_ACTIN_FILAMENT_DEPOLYMERIZATION	GOBP_ACTIN_FILAMENT_DEPOLYMERIZATION		43	0.232566	1	991	tags=16%, list=12%, signal=18%		GOMF_ATPASE_COUPLED_CATION_TRANSMEMBRANE_TRANSPORTER_ACTIVITY	GOMF_ATPASE_COUPLED_CATION_TRANSMEMBRANE_TRANSPORTER_ACTIVITY		22	0.552636	1.50719	0.0280374	0.160339		GOCC_BASEMENT_MEMBRANE	GOCC_BASEMENT_MEMBRANE		58	0.463278	1.53753	0.0136612	0.106366
GOBP_SEQUESTERING_OF_CALCIUM_ION	GOBP_SEQUESTERING_OF_CALCIUM_ION		51	0.572718	1.8509	0	0.0264505	0.709	1372	tags=49%, list=17%, signal=58%	GOBP_SEQUESTERING_OF_CALCIUM_ION	GOBP_SEQUESTERING_OF_CALCIUM_ION		51	0.359382	1	1120	tags=35%, list=14%, signal=41%		GOMF_EXTRACELLULAR_MATRIX_BINDING	GOMF_EXTRACELLULAR_MATRIX_BINDING		35	0.502841	1.50352	0.0277372	0.162274		GOCC_SECRETORY_GRANULE	GOCC_SECRETORY_GRANULE		129	0.407131	1.52126	0.00991326	0.10659
GOBP_NEGATIVE_REGULATION_OF_INNATE_IMMUNE_RESPONSE	GOBP_NEGATIVE_REGULATION_OF_INNATE_IMMUNE_RESPONSE		43	0.578162	1.84993	0	0.026465	0.718	1392	tags=49%, list=17%, signal=58%	GOBP_NEGATIVE_REGULATION_OF_INNATE_IMMUNE_RESPONSE	GOBP_NEGATIVE_REGULATION_OF_INNATE_IMMUNE_RESPONSE		43	-0.318875	1	345	tags=9%, list=4%, signal=10%		GOMF_TRANSLATION_REGULATOR_ACTIVITY_NUCLEIC_ACID_BINDING	GOMF_TRANSLATION_REGULATOR_ACTIVITY_NUCLEIC_ACID_BINDING		81	-0.386233	-1.56914	0.0176211	0.164122		GOCC_PLASMA_MEMBRANE_SIGNALING_RECEPTOR_COMPLEX	GOCC_PLASMA_MEMBRANE_SIGNALING_RECEPTOR_COMPLEX		52	0.474414	1.52925	0.01983	0.106681
GOBP_POSITIVE_REGULATION_OF_CELL_KILLING	GOBP_POSITIVE_REGULATION_OF_CELL_KILLING		23	0.679093	1.84809	0	0.0265597	0.726	1566	tags=57%, list=19%, signal=70%	GOBP_POSITIVE_REGULATION_OF_CELL_KILLING	GOBP_POSITIVE_REGULATION_OF_CELL_KILLING		23	-0.405716	1	500	tags=13%, list=6%, signal=14%		GOMF_INORGANIC_MOLECULAR_ENTITY_TRANSMEMBRANE_TRANSPORTER_ACTIVITY	GOMF_INORGANIC_MOLECULAR_ENTITY_TRANSMEMBRANE_TRANSPORTER_ACTIVITY		176	0.386319	1.49811	0.00469484	0.167135		GOCC_ENDONUCLEASE_COMPLEX	GOCC_ENDONUCLEASE_COMPLEX		30	-0.458566	-1.50824	0.0418006	0.106851
GOBP_AMINO_ACID_ACTIVATION	GOBP_AMINO_ACID_ACTIVATION		38	-0.547542	-1.92994	0	0.0265664	0.625	1107	tags=39%, list=13%, signal=45%	GOBP_AMINO_ACID_ACTIVATION	GOBP_AMINO_ACID_ACTIVATION		38	0.55282	0.996	2787	tags=71%, list=34%, signal=107%		GOMF_ACTIN_MONOMER_BINDING	GOMF_ACTIN_MONOMER_BINDING		15	-0.556319	-1.57259	0.0425532	0.167186		GOCC_ENDOCYTIC_VESICLE_MEMBRANE	GOCC_ENDOCYTIC_VESICLE_MEMBRANE		25	0.542788	1.52541	0.0346908	0.107777
GOBP_ANTIGEN_PROCESSING_AND_PRESENTATION	GOBP_ANTIGEN_PROCESSING_AND_PRESENTATION		47	0.578856	1.84657	0	0.0265892	0.737	1392	tags=40%, list=17%, signal=48%	GOBP_ANTIGEN_PROCESSING_AND_PRESENTATION	GOBP_ANTIGEN_PROCESSING_AND_PRESENTATION		47	0.31626	1	2297	tags=47%, list=28%, signal=65%		GOMF_CARGO_ADAPTOR_ACTIVITY	GOMF_CARGO_ADAPTOR_ACTIVITY		15	0.592066	1.48865	0.057971	0.168462		GOCC_MICROVILLUS	GOCC_MICROVILLUS		47	0.48428	1.53063	0.027894	0.107867
GOBP_REGULATION_OF_VIRAL_PROCESS	GOBP_REGULATION_OF_VIRAL_PROCESS		100	0.51522	1.8444	0	0.0268636	0.746	1185	tags=29%, list=14%, signal=33%	GOBP_REGULATION_OF_VIRAL_PROCESS	GOBP_REGULATION_OF_VIRAL_PROCESS		100	0.242608	1	745	tags=14%, list=9%, signal=15%		GOMF_PHOSPHATIDYLINOSITOL_4_PHOSPHATE_BINDING	GOMF_PHOSPHATIDYLINOSITOL_4_PHOSPHATE_BINDING		23	0.535558	1.49296	0.0369231	0.168463		GOCC_STEREOCILIUM_BUNDLE	GOCC_STEREOCILIUM_BUNDLE		22	0.558121	1.52198	0.0353846	0.108283
GOBP_LEUKOCYTE_CHEMOTAXIS	GOBP_LEUKOCYTE_CHEMOTAXIS		69	0.541958	1.84186	0	0.0275832	0.767	1705	tags=41%, list=21%, signal=51%	GOBP_LEUKOCYTE_CHEMOTAXIS	GOBP_LEUKOCYTE_CHEMOTAXIS		69	0.405807	1	1191	tags=32%, list=14%, signal=37%		GOMF_EXTRACELLULAR_MATRIX_STRUCTURAL_CONSTITUENT_CONFERRING_TENSILE_STRENGTH	GOMF_EXTRACELLULAR_MATRIX_STRUCTURAL_CONSTITUENT_CONFERRING_TENSILE_STRENGTH		18	0.56945	1.49458	0.0487421	0.168986		GOCC_COATED_VESICLE	GOCC_COATED_VESICLE		148	0.407187	1.53814	0.00705882	0.108365
GOBP_BONE_MINERALIZATION	GOBP_BONE_MINERALIZATION		55	0.558432	1.83989	0	0.0277115	0.775	682	tags=25%, list=8%, signal=28%	GOBP_BONE_MINERALIZATION	GOBP_BONE_MINERALIZATION		55	0.505707	0.994	739	tags=31%, list=9%, signal=34%		GOMF_SODIUM_ION_TRANSMEMBRANE_TRANSPORTER_ACTIVITY	GOMF_SODIUM_ION_TRANSMEMBRANE_TRANSPORTER_ACTIVITY		24	0.528057	1.4902	0.0446154	0.169048		GOCC_SMN_SM_PROTEIN_COMPLEX	GOCC_SMN_SM_PROTEIN_COMPLEX		16	-0.537627	-1.50863	0.0630373	0.109046
GOBP_CALCIUM_ION_REGULATED_EXOCYTOSIS	GOBP_CALCIUM_ION_REGULATED_EXOCYTOSIS		23	0.660855	1.83636	0	0.028156	0.794	984	tags=43%, list=12%, signal=49%	GOBP_CALCIUM_ION_REGULATED_EXOCYTOSIS	GOBP_CALCIUM_ION_REGULATED_EXOCYTOSIS		23	0.306238	1	2661	tags=43%, list=32%, signal=64%		GOMF_N_METHYLTRANSFERASE_ACTIVITY	GOMF_N_METHYLTRANSFERASE_ACTIVITY		62	-0.404471	-1.57614	0.0122951	0.169838		GOCC_CLATHRIN_COATED_VESICLE	GOCC_CLATHRIN_COATED_VESICLE		80	0.441622	1.53814	0.00777202	0.111216
GOBP_MODIFICATION_OF_SYNAPTIC_STRUCTURE	GOBP_MODIFICATION_OF_SYNAPTIC_STRUCTURE		24	-0.606423	-1.92265	0	0.0281572	0.661	471	tags=17%, list=6%, signal=18%	GOBP_MODIFICATION_OF_SYNAPTIC_STRUCTURE	GOBP_MODIFICATION_OF_SYNAPTIC_STRUCTURE		24	-0.279338	1	687	tags=17%, list=8%, signal=18%		GOMF_PROTEOGLYCAN_BINDING	GOMF_PROTEOGLYCAN_BINDING		18	0.565679	1.48078	0.0611916	0.175804		GOCC_ACTIN_FILAMENT	GOCC_ACTIN_FILAMENT		94	0.421103	1.51084	0.00750939	0.111815
GOBP_CELLULAR_HORMONE_METABOLIC_PROCESS	GOBP_CELLULAR_HORMONE_METABOLIC_PROCESS		42	0.582819	1.83729	0.0013986	0.0284013	0.789	507	tags=29%, list=6%, signal=30%	GOBP_CELLULAR_HORMONE_METABOLIC_PROCESS	GOBP_CELLULAR_HORMONE_METABOLIC_PROCESS		42	-0.352421	1	488	tags=14%, list=6%, signal=15%		GOMF_GTPASE_ACTIVATOR_ACTIVITY	GOMF_GTPASE_ACTIVATOR_ACTIVITY		156	0.391245	1.47603	0.0106007	0.179586		GOCC_ENDOPLASMIC_RETICULUM_EXIT_SITE	GOCC_ENDOPLASMIC_RETICULUM_EXIT_SITE		23	0.556418	1.53982	0.0285285	0.112485
GOBP_REGULATION_OF_TELOMERE_MAINTENANCE_IN_RESPONSE_TO_DNA_DAMAGE	GOBP_REGULATION_OF_TELOMERE_MAINTENANCE_IN_RESPONSE_TO_DNA_DAMAGE		16	-0.67235	-1.91879	0	0.0286089	0.68	1816	tags=50%, list=22%, signal=64%	GOBP_REGULATION_OF_TELOMERE_MAINTENANCE_IN_RESPONSE_TO_DNA_DAMAGE	GOBP_REGULATION_OF_TELOMERE_MAINTENANCE_IN_RESPONSE_TO_DNA_DAMAGE		16	-0.183013	1	6731	tags=100%, list=82%, signal=547%		GOMF_HYDRO_LYASE_ACTIVITY	GOMF_HYDRO_LYASE_ACTIVITY		32	0.499132	1.46968	0.0455801	0.180198		GOCC_RECEPTOR_COMPLEX	GOCC_RECEPTOR_COMPLEX		116	0.408615	1.50596	0.00996264	0.113905
GOBP_REGULATION_OF_SUBSTRATE_ADHESION_DEPENDENT_CELL_SPREADING	GOBP_REGULATION_OF_SUBSTRATE_ADHESION_DEPENDENT_CELL_SPREADING		40	0.593689	1.82927	0.00283286	0.0286385	0.816	1986	tags=50%, list=24%, signal=66%	GOBP_REGULATION_OF_SUBSTRATE_ADHESION_DEPENDENT_CELL_SPREADING	GOBP_REGULATION_OF_SUBSTRATE_ADHESION_DEPENDENT_CELL_SPREADING		40	0.333831	1	2620	tags=50%, list=32%, signal=73%		GOMF_PASSIVE_TRANSMEMBRANE_TRANSPORTER_ACTIVITY	GOMF_PASSIVE_TRANSMEMBRANE_TRANSPORTER_ACTIVITY		82	0.417027	1.47348	0.0224868	0.18044		GOCC_STEREOCILIUM	GOCC_STEREOCILIUM		17	0.600583	1.54063	0.0308943	0.114882
GOBP_POSITIVE_REGULATION_OF_OSSIFICATION	GOBP_POSITIVE_REGULATION_OF_OSSIFICATION		23	0.663157	1.83142	0	0.0287236	0.808	1800	tags=57%, list=22%, signal=72%	GOBP_POSITIVE_REGULATION_OF_OSSIFICATION	GOBP_POSITIVE_REGULATION_OF_OSSIFICATION		23	0.547528	1	1641	tags=39%, list=20%, signal=49%		GOMF_CHOLESTEROL_BINDING	GOMF_CHOLESTEROL_BINDING		27	0.510775	1.47104	0.0422125	0.181104		GOCC_CONDENSED_CHROMOSOME	GOCC_CONDENSED_CHROMOSOME		195	-0.317205	-1.48752	0	0.115101
GOBP_NUCLEIC_ACID_PHOSPHODIESTER_BOND_HYDROLYSIS	GOBP_NUCLEIC_ACID_PHOSPHODIESTER_BOND_HYDROLYSIS		71	-0.471499	-1.9154	0	0.0288462	0.69	2135	tags=55%, list=26%, signal=74%	GOBP_NUCLEIC_ACID_PHOSPHODIESTER_BOND_HYDROLYSIS	GOBP_NUCLEIC_ACID_PHOSPHODIESTER_BOND_HYDROLYSIS		71	-0.328942	1	3159	tags=56%, list=38%, signal=91%		GOMF_TRANSFERASE_ACTIVITY_TRANSFERRING_ALKYL_OR_ARYL_OTHER_THAN_METHYL_GROUPS	GOMF_TRANSFERASE_ACTIVITY_TRANSFERRING_ALKYL_OR_ARYL_OTHER_THAN_METHYL_GROUPS		40	0.475989	1.46136	0.0393812	0.184264		GOCC_PRECATALYTIC_SPLICEOSOME	GOCC_PRECATALYTIC_SPLICEOSOME		50	-0.402448	-1.48017	0.0218978	0.117888
GOBP_HEMATOPOIETIC_STEM_CELL_HOMEOSTASIS	GOBP_HEMATOPOIETIC_STEM_CELL_HOMEOSTASIS		15	0.731486	1.8296	0	0.0290457	0.815	1875	tags=67%, list=23%, signal=86%	GOBP_HEMATOPOIETIC_STEM_CELL_HOMEOSTASIS	GOBP_HEMATOPOIETIC_STEM_CELL_HOMEOSTASIS		15	0.358996	1	1625	tags=33%, list=20%, signal=41%		GOMF_CATION_TRANSMEMBRANE_TRANSPORTER_ACTIVITY	GOMF_CATION_TRANSMEMBRANE_TRANSPORTER_ACTIVITY		165	0.380676	1.4648	0.00700935	0.184551		GOCC_PROTEIN_KINASE_COMPLEX	GOCC_PROTEIN_KINASE_COMPLEX		93	-0.352066	-1.47595	0.0160428	0.118723
GOBP_POSITIVE_REGULATION_OF_RESPONSE_TO_WOUNDING	GOBP_POSITIVE_REGULATION_OF_RESPONSE_TO_WOUNDING		38	0.599788	1.83276	0	0.0290727	0.806	1719	tags=50%, list=21%, signal=63%	GOBP_POSITIVE_REGULATION_OF_RESPONSE_TO_WOUNDING	GOBP_POSITIVE_REGULATION_OF_RESPONSE_TO_WOUNDING		38	0.36471	1	551	tags=18%, list=7%, signal=20%		GOMF_SOLUTE_CATION_SYMPORTER_ACTIVITY	GOMF_SOLUTE_CATION_SYMPORTER_ACTIVITY		23	0.534766	1.46176	0.0692641	0.18641		GOCC_TELOMERASE_HOLOENZYME_COMPLEX	GOCC_TELOMERASE_HOLOENZYME_COMPLEX		18	-0.496877	-1.4701	0.0522193	0.118768
GOBP_FIBROBLAST_MIGRATION	GOBP_FIBROBLAST_MIGRATION		55	0.551948	1.83167	0	0.0291292	0.808	1935	tags=47%, list=24%, signal=61%	GOBP_FIBROBLAST_MIGRATION	GOBP_FIBROBLAST_MIGRATION		55	0.411845	1	1299	tags=27%, list=16%, signal=32%		GOMF_ENDOPEPTIDASE_REGULATOR_ACTIVITY	GOMF_ENDOPEPTIDASE_REGULATOR_ACTIVITY		62	0.427876	1.44695	0.0269179	0.193911		GOCC_INTERCALATED_DISC	GOCC_INTERCALATED_DISC		37	0.501897	1.49723	0.0282885	0.119704
GOBP_RESPONSE_TO_PLATELET_DERIVED_GROWTH_FACTOR	GOBP_RESPONSE_TO_PLATELET_DERIVED_GROWTH_FACTOR		15	0.726046	1.82587	0	0.0294059	0.82	1929	tags=73%, list=23%, signal=96%	GOBP_RESPONSE_TO_PLATELET_DERIVED_GROWTH_FACTOR	GOBP_RESPONSE_TO_PLATELET_DERIVED_GROWTH_FACTOR		15	0.703579	0.953	1263	tags=60%, list=15%, signal=71%		GOMF_GATED_CHANNEL_ACTIVITY	GOMF_GATED_CHANNEL_ACTIVITY		48	0.45493	1.44858	0.0381895	0.194128		GOCC_INNER_MITOCHONDRIAL_MEMBRANE_PROTEIN_COMPLEX	GOCC_INNER_MITOCHONDRIAL_MEMBRANE_PROTEIN_COMPLEX		95	-0.353244	-1.47039	0.015544	0.121022
GOBP_LYMPHOCYTE_MIGRATION	GOBP_LYMPHOCYTE_MIGRATION		36	0.605317	1.81945	0.00141844	0.0301837	0.847	1066	tags=31%, list=13%, signal=35%	GOBP_LYMPHOCYTE_MIGRATION	GOBP_LYMPHOCYTE_MIGRATION		36	0.313532	1	682	tags=17%, list=8%, signal=18%		GOMF_GLYCOLIPID_BINDING	GOMF_GLYCOLIPID_BINDING		15	0.576437	1.45192	0.0682927	0.19441		GOCC_NEURON_SPINE	GOCC_NEURON_SPINE		98	0.408027	1.48537	0.0128041	0.129473
GOBP_POSITIVE_REGULATION_OF_SUBSTRATE_ADHESION_DEPENDENT_CELL_SPREADING	GOBP_POSITIVE_REGULATION_OF_SUBSTRATE_ADHESION_DEPENDENT_CELL_SPREADING		29	0.625838	1.82236	0	0.0304118	0.833	1986	tags=52%, list=24%, signal=68%	GOBP_POSITIVE_REGULATION_OF_SUBSTRATE_ADHESION_DEPENDENT_CELL_SPREADING	GOBP_POSITIVE_REGULATION_OF_SUBSTRATE_ADHESION_DEPENDENT_CELL_SPREADING		29	0.449028	1	2620	tags=59%, list=32%, signal=86%		GOMF_PHOSPHORIC_ESTER_HYDROLASE_ACTIVITY	GOMF_PHOSPHORIC_ESTER_HYDROLASE_ACTIVITY		199	0.372921	1.44969	0.00909091	0.195117		GOCC_PODOSOME	GOCC_PODOSOME		20	0.557247	1.47979	0.0612557	0.133275
GOBP_REGULATION_OF_PROTEIN_CONTAINING_COMPLEX_DISASSEMBLY	GOBP_REGULATION_OF_PROTEIN_CONTAINING_COMPLEX_DISASSEMBLY		91	0.510418	1.8198	0	0.0305036	0.844	2043	tags=41%, list=25%, signal=53%	GOBP_REGULATION_OF_PROTEIN_CONTAINING_COMPLEX_DISASSEMBLY	GOBP_REGULATION_OF_PROTEIN_CONTAINING_COMPLEX_DISASSEMBLY		91	-0.26182	1	768	tags=13%, list=9%, signal=14%		GOMF_INOSITOL_PHOSPHATE_PHOSPHATASE_ACTIVITY	GOMF_INOSITOL_PHOSPHATE_PHOSPHATASE_ACTIVITY		15	0.570865	1.44413	0.0774092	0.195206		GOCC_RUFFLE	GOCC_RUFFLE		116	0.396218	1.46844	0.0152284	0.142362
GOBP_GRANULOCYTE_CHEMOTAXIS	GOBP_GRANULOCYTE_CHEMOTAXIS		33	0.604438	1.81616	0	0.0305876	0.86	1705	tags=48%, list=21%, signal=61%	GOBP_GRANULOCYTE_CHEMOTAXIS	GOBP_GRANULOCYTE_CHEMOTAXIS		33	0.46641	1	1191	tags=36%, list=14%, signal=42%		GOMF_P53_BINDING	GOMF_P53_BINDING		51	-0.410265	-1.53079	0.0207612	0.200104		GOCC_MRNA_CLEAVAGE_FACTOR_COMPLEX	GOCC_MRNA_CLEAVAGE_FACTOR_COMPLEX		20	-0.472012	-1.43323	0.0899183	0.143184
GOBP_REGULATION_OF_LEUKOCYTE_CHEMOTAXIS	GOBP_REGULATION_OF_LEUKOCYTE_CHEMOTAXIS		44	0.579527	1.81995	0	0.0309314	0.843	1537	tags=41%, list=19%, signal=50%	GOBP_REGULATION_OF_LEUKOCYTE_CHEMOTAXIS	GOBP_REGULATION_OF_LEUKOCYTE_CHEMOTAXIS		44	0.482425	1	1076	tags=36%, list=13%, signal=42%		GOMF_GROWTH_FACTOR_RECEPTOR_BINDING	GOMF_GROWTH_FACTOR_RECEPTOR_BINDING		66	0.42232	1.43668	0.0195312	0.202611		GOCC_EXTRINSIC_COMPONENT_OF_PLASMA_MEMBRANE	GOCC_EXTRINSIC_COMPONENT_OF_PLASMA_MEMBRANE		94	0.408459	1.4613	0.0248756	0.148291
GOBP_REGULATION_OF_ACTIN_CYTOSKELETON_REORGANIZATION	GOBP_REGULATION_OF_ACTIN_CYTOSKELETON_REORGANIZATION		24	0.657655	1.81624	0.00316957	0.0309976	0.86	764	tags=33%, list=9%, signal=37%	GOBP_REGULATION_OF_ACTIN_CYTOSKELETON_REORGANIZATION	GOBP_REGULATION_OF_ACTIN_CYTOSKELETON_REORGANIZATION		24	0.359683	1	310	tags=17%, list=4%, signal=17%		GOMF_GLYCOSYLTRANSFERASE_ACTIVITY	GOMF_GLYCOSYLTRANSFERASE_ACTIVITY		116	0.389373	1.42313	0.0208845	0.209012		GOCC_CYTOPLASMIC_SIDE_OF_MEMBRANE	GOCC_CYTOPLASMIC_SIDE_OF_MEMBRANE		119	0.390469	1.45094	0.0191327	0.15793
GOBP_CELLULAR_RESPONSE_TO_VIRUS	GOBP_CELLULAR_RESPONSE_TO_VIRUS		46	0.578632	1.80936	0.00147059	0.0332	0.885	673	tags=28%, list=8%, signal=31%	GOBP_CELLULAR_RESPONSE_TO_VIRUS	GOBP_CELLULAR_RESPONSE_TO_VIRUS		46	0.374497	1	1477	tags=26%, list=18%, signal=32%		GOMF_ACID_THIOL_LIGASE_ACTIVITY	GOMF_ACID_THIOL_LIGASE_ACTIVITY		16	0.571122	1.43029	0.0790323	0.209015		GOCC_LAMELLIPODIUM	GOCC_LAMELLIPODIUM		130	0.38421	1.42614	0.0209102	0.163902
GOBP_MONONUCLEAR_CELL_MIGRATION	GOBP_MONONUCLEAR_CELL_MIGRATION		69	0.541752	1.80266	0.00131062	0.0341555	0.905	1614	tags=38%, list=20%, signal=46%	GOBP_MONONUCLEAR_CELL_MIGRATION	GOBP_MONONUCLEAR_CELL_MIGRATION		69	0.412743	1	682	tags=20%, list=8%, signal=22%		GOMF_GROWTH_FACTOR_BINDING	GOMF_GROWTH_FACTOR_BINDING		76	0.411512	1.4246	0.0368852	0.209177		GOCC_GOLGI_CISTERNA	GOCC_GOLGI_CISTERNA		39	0.46654	1.42967	0.0690647	0.16464
GOBP_VIRAL_LIFE_CYCLE	GOBP_VIRAL_LIFE_CYCLE		149	0.47808	1.80321	0	0.0344265	0.904	1175	tags=27%, list=14%, signal=31%	GOBP_VIRAL_LIFE_CYCLE	GOBP_VIRAL_LIFE_CYCLE		149	0.22297	1	1191	tags=17%, list=14%, signal=19%		GOMF_ATPASE_COUPLED_TRANSMEMBRANE_TRANSPORTER_ACTIVITY	GOMF_ATPASE_COUPLED_TRANSMEMBRANE_TRANSPORTER_ACTIVITY		46	0.45364	1.42821	0.0483642	0.209377		GOCC_GOLGI_ASSOCIATED_VESICLE	GOCC_GOLGI_ASSOCIATED_VESICLE		68	0.425042	1.44242	0.0343008	0.165357
GOBP_REGULATION_OF_MAP_KINASE_ACTIVITY	GOBP_REGULATION_OF_MAP_KINASE_ACTIVITY		96	0.5096	1.80369	0	0.0347059	0.902	1140	tags=30%, list=14%, signal=35%	GOBP_REGULATION_OF_MAP_KINASE_ACTIVITY	GOBP_REGULATION_OF_MAP_KINASE_ACTIVITY		96	-0.358118	1	694	tags=20%, list=8%, signal=21%		GOMF_CARBOHYDRATE_KINASE_ACTIVITY	GOMF_CARBOHYDRATE_KINASE_ACTIVITY		16	0.554217	1.42574	0.0850394	0.210353		GOCC_PLASMA_MEMBRANE_PROTEIN_COMPLEX	GOCC_PLASMA_MEMBRANE_PROTEIN_COMPLEX		174	0.372632	1.43126	0.0139697	0.165568
GOBP_T_CELL_MEDIATED_CYTOTOXICITY	GOBP_T_CELL_MEDIATED_CYTOTOXICITY		21	0.657094	1.80026	0.00300752	0.0347972	0.912	606	tags=43%, list=7%, signal=46%	GOBP_T_CELL_MEDIATED_CYTOTOXICITY	GOBP_T_CELL_MEDIATED_CYTOTOXICITY		21	-0.385106	1	500	tags=19%, list=6%, signal=20%		GOMF_CHLORIDE_TRANSMEMBRANE_TRANSPORTER_ACTIVITY	GOMF_CHLORIDE_TRANSMEMBRANE_TRANSPORTER_ACTIVITY		23	0.509964	1.41634	0.0740741	0.21605		GOCC_CLUSTER_OF_ACTIN_BASED_CELL_PROJECTIONS	GOCC_CLUSTER_OF_ACTIN_BASED_CELL_PROJECTIONS		78	0.416829	1.43557	0.030914	0.165673
GOBP_REGULATION_OF_CELL_SUBSTRATE_ADHESION	GOBP_REGULATION_OF_CELL_SUBSTRATE_ADHESION		133	0.482278	1.80469	0	0.0348592	0.901	2068	tags=47%, list=25%, signal=62%	GOBP_REGULATION_OF_CELL_SUBSTRATE_ADHESION	GOBP_REGULATION_OF_CELL_SUBSTRATE_ADHESION	Details ...	133	0.509596	0.116	602	tags=23%, list=7%, signal=24%		GOMF_VOLTAGE_GATED_CATION_CHANNEL_ACTIVITY	GOMF_VOLTAGE_GATED_CATION_CHANNEL_ACTIVITY		17	0.543159	1.41242	0.0833333	0.219406		GOCC_PROTEASOME_CORE_COMPLEX	GOCC_PROTEASOME_CORE_COMPLEX		16	0.5622	1.43281	0.0745342	0.166219
GOBP_SUBSTRATE_ADHESION_DEPENDENT_CELL_SPREADING	GOBP_SUBSTRATE_ADHESION_DEPENDENT_CELL_SPREADING		68	0.524175	1.79581	0	0.0362395	0.925	2283	tags=51%, list=28%, signal=71%	GOBP_SUBSTRATE_ADHESION_DEPENDENT_CELL_SPREADING	GOBP_SUBSTRATE_ADHESION_DEPENDENT_CELL_SPREADING		68	0.324777	1	1584	tags=35%, list=19%, signal=43%		GOMF_SULFUR_COMPOUND_TRANSMEMBRANE_TRANSPORTER_ACTIVITY	GOMF_SULFUR_COMPOUND_TRANSMEMBRANE_TRANSPORTER_ACTIVITY		21	0.520853	1.40404	0.0735736	0.22941		GOCC_INTRINSIC_COMPONENT_OF_SYNAPTIC_VESICLE_MEMBRANE	GOCC_INTRINSIC_COMPONENT_OF_SYNAPTIC_VESICLE_MEMBRANE		25	0.504755	1.42625	0.064275	0.166394
GOBP_CELL_SUBSTRATE_JUNCTION_ORGANIZATION	GOBP_CELL_SUBSTRATE_JUNCTION_ORGANIZATION		75	0.520133	1.79464	0.00131062	0.0363547	0.927	1593	tags=37%, list=19%, signal=46%	GOBP_CELL_SUBSTRATE_JUNCTION_ORGANIZATION	GOBP_CELL_SUBSTRATE_JUNCTION_ORGANIZATION		75	0.463529	1	1299	tags=31%, list=16%, signal=36%		GOMF_TBP_CLASS_PROTEIN_BINDING	GOMF_TBP_CLASS_PROTEIN_BINDING		20	-0.492725	-1.49838	0.0495868	0.234123		GOCC_EXOCYTIC_VESICLE	GOCC_EXOCYTIC_VESICLE		123	0.388704	1.43711	0.021978	0.166421
GOBP_REGULATION_OF_CALCIUM_ION_TRANSMEMBRANE_TRANSPORT	GOBP_REGULATION_OF_CALCIUM_ION_TRANSMEMBRANE_TRANSPORT		81	0.520813	1.79269	0	0.0366028	0.931	1689	tags=42%, list=21%, signal=52%	GOBP_REGULATION_OF_CALCIUM_ION_TRANSMEMBRANE_TRANSPORT	GOBP_REGULATION_OF_CALCIUM_ION_TRANSMEMBRANE_TRANSPORT		81	0.350179	1	608	tags=21%, list=7%, signal=22%		GOMF_ENZYME_INHIBITOR_ACTIVITY	GOMF_ENZYME_INHIBITOR_ACTIVITY		158	0.36663	1.39863	0.022864	0.235333		GOCC_EXTRINSIC_COMPONENT_OF_CYTOPLASMIC_SIDE_OF_PLASMA_MEMBRANE	GOCC_EXTRINSIC_COMPONENT_OF_CYTOPLASMIC_SIDE_OF_PLASMA_MEMBRANE		56	0.438892	1.4384	0.0431154	0.167656
GOBP_BONE_RESORPTION	GOBP_BONE_RESORPTION		33	0.604882	1.78935	0.00294118	0.0375159	0.941	612	tags=33%, list=7%, signal=36%	GOBP_BONE_RESORPTION	GOBP_BONE_RESORPTION		33	0.535394	1	1064	tags=39%, list=13%, signal=45%		GOMF_VOLTAGE_GATED_CHANNEL_ACTIVITY	GOMF_VOLTAGE_GATED_CHANNEL_ACTIVITY		30	0.475674	1.39599	0.0666667	0.23686		GOCC_GOLGI_APPARATUS_SUBCOMPARTMENT	GOCC_GOLGI_APPARATUS_SUBCOMPARTMENT		194	0.367229	1.41867	0.0140515	0.170672
GOBP_SECONDARY_METABOLIC_PROCESS	GOBP_SECONDARY_METABOLIC_PROCESS		24	0.633892	1.79013	0	0.0375411	0.939	1172	tags=46%, list=14%, signal=53%	GOBP_SECONDARY_METABOLIC_PROCESS	GOBP_SECONDARY_METABOLIC_PROCESS		24	-0.365368	1	752	tags=21%, list=9%, signal=23%		GOMF_BHLH_TRANSCRIPTION_FACTOR_BINDING	GOMF_BHLH_TRANSCRIPTION_FACTOR_BINDING		16	-0.524521	-1.48889	0.0604396	0.239717		GOCC_CIS_GOLGI_NETWORK	GOCC_CIS_GOLGI_NETWORK		40	0.452456	1.40607	0.0719425	0.173727
GOBP_POSITIVE_REGULATION_OF_DENDRITIC_SPINE_MORPHOGENESIS	GOBP_POSITIVE_REGULATION_OF_DENDRITIC_SPINE_MORPHOGENESIS		21	-0.630396	-1.88054	0	0.0388565	0.816	816	tags=19%, list=10%, signal=21%	GOBP_POSITIVE_REGULATION_OF_DENDRITIC_SPINE_MORPHOGENESIS	GOBP_POSITIVE_REGULATION_OF_DENDRITIC_SPINE_MORPHOGENESIS		21	0.354011	1	1076	tags=19%, list=13%, signal=22%		GOMF_G_PROTEIN_COUPLED_RECEPTOR_ACTIVITY	GOMF_G_PROTEIN_COUPLED_RECEPTOR_ACTIVITY		21	0.512227	1.38077	0.102256	0.24231		GOCC_NUCLEAR_MEMBRANE	GOCC_NUCLEAR_MEMBRANE		162	-0.30142	-1.39577	0.0189873	0.174342
GOBP_REGULATION_OF_PROTEIN_POLYUBIQUITINATION	GOBP_REGULATION_OF_PROTEIN_POLYUBIQUITINATION		19	0.678583	1.78446	0	0.0399183	0.954	388	tags=26%, list=5%, signal=28%	GOBP_REGULATION_OF_PROTEIN_POLYUBIQUITINATION	GOBP_REGULATION_OF_PROTEIN_POLYUBIQUITINATION		19	0.381453	1	613	tags=16%, list=7%, signal=17%		GOMF_ACETYLGALACTOSAMINYLTRANSFERASE_ACTIVITY	GOMF_ACETYLGALACTOSAMINYLTRANSFERASE_ACTIVITY		15	0.549828	1.38153	0.11859	0.243662		GOCC_EXTRACELLULAR_ORGANELLE	GOCC_EXTRACELLULAR_ORGANELLE		58	0.421885	1.40259	0.0493827	0.17536
GOBP_NATURAL_KILLER_CELL_MEDIATED_IMMUNITY	GOBP_NATURAL_KILLER_CELL_MEDIATED_IMMUNITY		23	0.637675	1.78274	0.00611621	0.0405347	0.957	1282	tags=48%, list=16%, signal=56%	GOBP_NATURAL_KILLER_CELL_MEDIATED_IMMUNITY	GOBP_NATURAL_KILLER_CELL_MEDIATED_IMMUNITY		23	-0.612652	1	292	tags=13%, list=4%, signal=13%		GOMF_ADP_BINDING	GOMF_ADP_BINDING		30	0.471549	1.38252	0.0791045	0.244984		GOCC_SARCOLEMMA	GOCC_SARCOLEMMA		80	0.400468	1.41051	0.0352941	0.17596
GOBP_NADH_DEHYDROGENASE_COMPLEX_ASSEMBLY	GOBP_NADH_DEHYDROGENASE_COMPLEX_ASSEMBLY		47	-0.515518	-1.87062	0	0.0420422	0.848	2961	tags=64%, list=36%, signal=99%	GOBP_NADH_DEHYDROGENASE_COMPLEX_ASSEMBLY	GOBP_NADH_DEHYDROGENASE_COMPLEX_ASSEMBLY		47	0.491569	1	3082	tags=79%, list=37%, signal=125%		GOMF_PROTEIN_SERINE_THREONINE_KINASE_ACTIVATOR_ACTIVITY	GOMF_PROTEIN_SERINE_THREONINE_KINASE_ACTIVATOR_ACTIVITY		29	0.472907	1.38372	0.0964029	0.245665		GOCC_ADHERENS_JUNCTION	GOCC_ADHERENS_JUNCTION		81	0.401811	1.40614	0.043257	0.176156
GOBP_CELL_SUBSTRATE_ADHESION	GOBP_CELL_SUBSTRATE_ADHESION		194	0.455231	1.77769	0	0.0426767	0.966	2005	tags=44%, list=24%, signal=57%	GOBP_CELL_SUBSTRATE_ADHESION	GOBP_CELL_SUBSTRATE_ADHESION		194	0.469534	0.276	1284	tags=32%, list=16%, signal=37%		GOMF_GLYCOSAMINOGLYCAN_BINDING	GOMF_GLYCOSAMINOGLYCAN_BINDING		81	0.394978	1.37679	0.0551905	0.24611		GOCC_TRANSPORT_VESICLE	GOCC_TRANSPORT_VESICLE		177	0.366206	1.40777	0.00954654	0.176484
GOBP_MYELOID_CELL_ACTIVATION_INVOLVED_IN_IMMUNE_RESPONSE	GOBP_MYELOID_CELL_ACTIVATION_INVOLVED_IN_IMMUNE_RESPONSE		37	0.581576	1.77481	0	0.0427889	0.97	1620	tags=57%, list=20%, signal=70%	GOBP_MYELOID_CELL_ACTIVATION_INVOLVED_IN_IMMUNE_RESPONSE	GOBP_MYELOID_CELL_ACTIVATION_INVOLVED_IN_IMMUNE_RESPONSE		37	0.266053	1	1916	tags=35%, list=23%, signal=46%		GOMF_CARBON_OXYGEN_LYASE_ACTIVITY	GOMF_CARBON_OXYGEN_LYASE_ACTIVITY		42	0.444393	1.38441	0.0871429	0.247174		GOCC_LATERAL_PLASMA_MEMBRANE	GOCC_LATERAL_PLASMA_MEMBRANE		32	0.47859	1.41214	0.0718475	0.176542
GOBP_POSITIVE_REGULATION_OF_CYTOKINE_PRODUCTION	GOBP_POSITIVE_REGULATION_OF_CYTOKINE_PRODUCTION		191	0.456284	1.77645	0	0.042927	0.967	1566	tags=34%, list=19%, signal=41%	GOBP_POSITIVE_REGULATION_OF_CYTOKINE_PRODUCTION	GOBP_POSITIVE_REGULATION_OF_CYTOKINE_PRODUCTION		191	0.25485	1	1479	tags=28%, list=18%, signal=33%		GOMF_CATION_CHANNEL_ACTIVITY	GOMF_CATION_CHANNEL_ACTIVITY		50	0.434928	1.38538	0.0529986	0.248148		GOCC_ACTIN_BASED_CELL_PROJECTION	GOCC_ACTIN_BASED_CELL_PROJECTION		105	0.381953	1.39868	0.041184	0.177724
GOBP_POSITIVE_REGULATION_OF_INTERLEUKIN_1_PRODUCTION	GOBP_POSITIVE_REGULATION_OF_INTERLEUKIN_1_PRODUCTION		26	0.628605	1.77559	0.0029985	0.0429381	0.969	252	tags=23%, list=3%, signal=24%	GOBP_POSITIVE_REGULATION_OF_INTERLEUKIN_1_PRODUCTION	GOBP_POSITIVE_REGULATION_OF_INTERLEUKIN_1_PRODUCTION		26	-0.425708	1	548	tags=19%, list=7%, signal=21%		GOMF_DEAMINASE_ACTIVITY	GOMF_DEAMINASE_ACTIVITY		16	0.549456	1.38655	0.109149	0.24916		GOCC_MEMBRANE_COAT	GOCC_MEMBRANE_COAT		75	0.402816	1.38931	0.0437086	0.184804
GOBP_MORPHOGENESIS_OF_A_POLARIZED_EPITHELIUM	GOBP_MORPHOGENESIS_OF_A_POLARIZED_EPITHELIUM		45	0.554733	1.77172	0.0014245	0.0437945	0.974	1735	tags=47%, list=21%, signal=59%	GOBP_MORPHOGENESIS_OF_A_POLARIZED_EPITHELIUM	GOBP_MORPHOGENESIS_OF_A_POLARIZED_EPITHELIUM		45	0.291603	1	823	tags=20%, list=10%, signal=22%		GOMF_RNA_POLYMERASE_II_GENERAL_TRANSCRIPTION_INITIATION_FACTOR_ACTIVITY	GOMF_RNA_POLYMERASE_II_GENERAL_TRANSCRIPTION_INITIATION_FACTOR_ACTIVITY		27	-0.460771	-1.47217	0.0521472	0.255079		GOCC_MYOSIN_COMPLEX	GOCC_MYOSIN_COMPLEX		29	0.468826	1.3911	0.077728	0.184821
GOBP_NCRNA_TRANSCRIPTION	GOBP_NCRNA_TRANSCRIPTION		38	-0.539213	-1.86349	0	0.0444968	0.871	1616	tags=55%, list=20%, signal=68%	GOBP_NCRNA_TRANSCRIPTION	GOBP_NCRNA_TRANSCRIPTION		38	-0.45262	1	1197	tags=26%, list=15%, signal=31%		GOMF_ANION_CHANNEL_ACTIVITY	GOMF_ANION_CHANNEL_ACTIVITY		24	0.49735	1.36877	0.0854962	0.256528		GOCC_ANCHORED_COMPONENT_OF_MEMBRANE	GOCC_ANCHORED_COMPONENT_OF_MEMBRANE		45	0.435537	1.3824	0.0758427	0.191378
GOBP_TRANSLATIONAL_ELONGATION	GOBP_TRANSLATIONAL_ELONGATION		41	-0.511771	-1.85538	0	0.0468213	0.891	2134	tags=49%, list=26%, signal=66%	GOBP_TRANSLATIONAL_ELONGATION	GOBP_TRANSLATIONAL_ELONGATION		41	0.181943	1	1075	tags=10%, list=13%, signal=11%		GOMF_CYTOKINE_RECEPTOR_ACTIVITY	GOMF_CYTOKINE_RECEPTOR_ACTIVITY		15	0.543522	1.3543	0.135703	0.256628		GOCC_PERIKARYON	GOCC_PERIKARYON		51	0.437027	1.37976	0.0656425	0.192168
GOBP_MITOCHONDRIAL_RNA_PROCESSING	GOBP_MITOCHONDRIAL_RNA_PROCESSING		16	-0.666589	-1.85243	0.00534759	0.0470055	0.899	2243	tags=69%, list=27%, signal=94%	GOBP_MITOCHONDRIAL_RNA_PROCESSING	GOBP_MITOCHONDRIAL_RNA_PROCESSING		16	0.220296	1	3411	tags=50%, list=41%, signal=85%		GOMF_L_AMINO_ACID_TRANSMEMBRANE_TRANSPORTER_ACTIVITY	GOMF_L_AMINO_ACID_TRANSMEMBRANE_TRANSPORTER_ACTIVITY		25	0.483231	1.36474	0.1059	0.257701		GOCC_MLL1_2_COMPLEX	GOCC_MLL1_2_COMPLEX		30	-0.403789	-1.37298	0.0980392	0.19419
GOBP_RESPONSE_TO_ESTRADIOL	GOBP_RESPONSE_TO_ESTRADIOL		24	0.630674	1.75783	0.00612557	0.0501328	0.989	317	tags=17%, list=4%, signal=17%	GOBP_RESPONSE_TO_ESTRADIOL	GOBP_RESPONSE_TO_ESTRADIOL		24	0.295853	1	425	tags=13%, list=5%, signal=13%		GOMF_MYOSIN_BINDING	GOMF_MYOSIN_BINDING		40	0.441921	1.35669	0.0861582	0.257856		GOCC_TRANS_GOLGI_NETWORK_TRANSPORT_VESICLE	GOCC_TRANS_GOLGI_NETWORK_TRANSPORT_VESICLE		24	0.495667	1.37642	0.10045	0.19448
GOBP_ANTIGEN_PROCESSING_AND_PRESENTATION_OF_PEPTIDE_ANTIGEN_VIA_MHC_CLASS_I	GOBP_ANTIGEN_PROCESSING_AND_PRESENTATION_OF_PEPTIDE_ANTIGEN_VIA_MHC_CLASS_I		16	0.698625	1.75953	0.0016	0.0501819	0.987	1375	tags=56%, list=17%, signal=67%	GOBP_ANTIGEN_PROCESSING_AND_PRESENTATION_OF_PEPTIDE_ANTIGEN_VIA_MHC_CLASS_I	GOBP_ANTIGEN_PROCESSING_AND_PRESENTATION_OF_PEPTIDE_ANTIGEN_VIA_MHC_CLASS_I		16	0.663736	0.997	2297	tags=81%, list=28%, signal=112%		GOMF_METAL_ION_TRANSMEMBRANE_TRANSPORTER_ACTIVITY	GOMF_METAL_ION_TRANSMEMBRANE_TRANSPORTER_ACTIVITY		97	0.372996	1.35189	0.053616	0.258232		GOCC_GABA_ERGIC_SYNAPSE	GOCC_GABA_ERGIC_SYNAPSE		27	-0.437548	-1.36233	0.125767	0.200457
GOBP_GRANULOCYTE_MIGRATION	GOBP_GRANULOCYTE_MIGRATION		44	0.556758	1.75801	0.00143885	0.0505605	0.989	1705	tags=41%, list=21%, signal=51%	GOBP_GRANULOCYTE_MIGRATION	GOBP_GRANULOCYTE_MIGRATION		44	0.400434	1	1191	tags=30%, list=14%, signal=34%		GOMF_IMMUNE_RECEPTOR_ACTIVITY	GOMF_IMMUNE_RECEPTOR_ACTIVITY		16	0.529117	1.3548	0.121212	0.258395		GOCC_MRNA_CLEAVAGE_AND_POLYADENYLATION_SPECIFICITY_FACTOR_COMPLEX	GOCC_MRNA_CLEAVAGE_AND_POLYADENYLATION_SPECIFICITY_FACTOR_COMPLEX		16	-0.471994	-1.35642	0.124668	0.202661
GOBP_POSITIVE_REGULATION_OF_CELL_SUBSTRATE_ADHESION	GOBP_POSITIVE_REGULATION_OF_CELL_SUBSTRATE_ADHESION		82	0.501041	1.75567	0.00128535	0.0508085	0.989	2068	tags=49%, list=25%, signal=64%	GOBP_POSITIVE_REGULATION_OF_CELL_SUBSTRATE_ADHESION	GOBP_POSITIVE_REGULATION_OF_CELL_SUBSTRATE_ADHESION	Details ...	82	0.54327	0.134	1255	tags=33%, list=15%, signal=38%		GOMF_ANION_TRANSMEMBRANE_TRANSPORTER_ACTIVITY	GOMF_ANION_TRANSMEMBRANE_TRANSPORTER_ACTIVITY		95	0.380329	1.35748	0.051114	0.259017		GOCC_SPLICEOSOMAL_COMPLEX	GOCC_SPLICEOSOMAL_COMPLEX		170	-0.294842	-1.35128	0.00588235	0.204387
GOBP_REGULATION_OF_NATURAL_KILLER_CELL_MEDIATED_IMMUNITY	GOBP_REGULATION_OF_NATURAL_KILLER_CELL_MEDIATED_IMMUNITY		16	0.69338	1.75398	0.00622084	0.0512957	0.989	1547	tags=69%, list=19%, signal=84%	GOBP_REGULATION_OF_NATURAL_KILLER_CELL_MEDIATED_IMMUNITY	GOBP_REGULATION_OF_NATURAL_KILLER_CELL_MEDIATED_IMMUNITY		16	-0.713506	0.921	292	tags=19%, list=4%, signal=19%		GOMF_SYNTAXIN_BINDING	GOMF_SYNTAXIN_BINDING		45	0.428734	1.36546	0.0915493	0.259257		GOCC_CHROMOSOME_CENTROMERIC_REGION	GOCC_CHROMOSOME_CENTROMERIC_REGION		182	-0.291495	-1.33079	0.0141844	0.215522
GOBP_NEGATIVE_REGULATION_OF_TYPE_I_INTERFERON_MEDIATED_SIGNALING_PATHWAY	GOBP_NEGATIVE_REGULATION_OF_TYPE_I_INTERFERON_MEDIATED_SIGNALING_PATHWAY		15	0.712091	1.75285	0.00809062	0.0513518	0.989	856	tags=40%, list=10%, signal=45%	GOBP_NEGATIVE_REGULATION_OF_TYPE_I_INTERFERON_MEDIATED_SIGNALING_PATHWAY	GOBP_NEGATIVE_REGULATION_OF_TYPE_I_INTERFERON_MEDIATED_SIGNALING_PATHWAY		15	0.586646	1	745	tags=27%, list=9%, signal=29%		GOMF_HEPARIN_BINDING	GOMF_HEPARIN_BINDING		57	0.414526	1.35847	0.0671233	0.260022		GOCC_MALE_GERM_CELL_NUCLEUS	GOCC_MALE_GERM_CELL_NUCLEUS		43	-0.380768	-1.33654	0.0890411	0.216749
GOBP_PHOSPHATIDYLINOSITOL_DEPHOSPHORYLATION	GOBP_PHOSPHATIDYLINOSITOL_DEPHOSPHORYLATION		22	0.632767	1.74756	0.00307692	0.0536249	0.992	1833	tags=64%, list=22%, signal=82%	GOBP_PHOSPHATIDYLINOSITOL_DEPHOSPHORYLATION	GOBP_PHOSPHATIDYLINOSITOL_DEPHOSPHORYLATION		22	0.387055	1	600	tags=18%, list=7%, signal=20%		GOMF_GTPASE_ACTIVITY	GOMF_GTPASE_ACTIVITY		187	0.350397	1.35895	0.024911	0.261802		GOCC_CHAPERONE_COMPLEX	GOCC_CHAPERONE_COMPLEX		31	-0.396782	-1.33199	0.097973	0.217875
GOBP_SECOND_MESSENGER_MEDIATED_SIGNALING	GOBP_SECOND_MESSENGER_MEDIATED_SIGNALING		96	0.490789	1.74824	0	0.0537199	0.99	1798	tags=38%, list=22%, signal=47%	GOBP_SECOND_MESSENGER_MEDIATED_SIGNALING	GOBP_SECOND_MESSENGER_MEDIATED_SIGNALING		96	0.471133	0.99	754	tags=27%, list=9%, signal=29%		GOMF_MONOCARBOXYLIC_ACID_BINDING	GOMF_MONOCARBOXYLIC_ACID_BINDING		34	0.462342	1.35959	0.079646	0.263207		GOCC_FILAMENTOUS_ACTIN	GOCC_FILAMENTOUS_ACTIN		26	0.474077	1.35661	0.104101	0.21986
GOBP_ANION_HOMEOSTASIS	GOBP_ANION_HOMEOSTASIS		19	0.658111	1.74638	0.00610687	0.0538602	0.994	1610	tags=63%, list=20%, signal=78%	GOBP_ANION_HOMEOSTASIS	GOBP_ANION_HOMEOSTASIS		19	-0.393952	1	361	tags=16%, list=4%, signal=16%		GOMF_NEUTRAL_AMINO_ACID_TRANSMEMBRANE_TRANSPORTER_ACTIVITY	GOMF_NEUTRAL_AMINO_ACID_TRANSMEMBRANE_TRANSPORTER_ACTIVITY		16	0.529786	1.3471	0.127329	0.263506		GOCC_TERMINAL_BOUTON	GOCC_TERMINAL_BOUTON		24	0.486038	1.34897	0.116788	0.227927
GOBP_MEMBRANE_LIPID_CATABOLIC_PROCESS	GOBP_MEMBRANE_LIPID_CATABOLIC_PROCESS		20	0.653042	1.74256	0.00595238	0.0540465	0.994	980	tags=40%, list=12%, signal=45%	GOBP_MEMBRANE_LIPID_CATABOLIC_PROCESS	GOBP_MEMBRANE_LIPID_CATABOLIC_PROCESS		20	0.438046	1	1140	tags=45%, list=14%, signal=52%		GOMF_MISFOLDED_PROTEIN_BINDING	GOMF_MISFOLDED_PROTEIN_BINDING		21	0.50098	1.33993	0.130106	0.272964		GOCC_REPLICATION_FORK	GOCC_REPLICATION_FORK		48	-0.354915	-1.31675	0.108014	0.228099
GOBP_EPIDERMIS_DEVELOPMENT	GOBP_EPIDERMIS_DEVELOPMENT		140	0.467219	1.74154	0	0.0541616	0.994	1847	tags=33%, list=22%, signal=42%	GOBP_EPIDERMIS_DEVELOPMENT	GOBP_EPIDERMIS_DEVELOPMENT		140	-0.3238	1	1301	tags=22%, list=16%, signal=26%		GOMF_NUCLEOBASE_CONTAINING_COMPOUND_KINASE_ACTIVITY	GOMF_NUCLEOBASE_CONTAINING_COMPOUND_KINASE_ACTIVITY		28	-0.449845	-1.44704	0.0527859	0.277025		GOCC_POSTSYNAPTIC_MEMBRANE	GOCC_POSTSYNAPTIC_MEMBRANE		88	0.377407	1.33084	0.0618421	0.237464
GOBP_NEUROBLAST_PROLIFERATION	GOBP_NEUROBLAST_PROLIFERATION		35	0.575752	1.73902	0.00144092	0.0542503	0.994	2079	tags=54%, list=25%, signal=72%	GOBP_NEUROBLAST_PROLIFERATION	GOBP_NEUROBLAST_PROLIFERATION		35	-0.223143	1	1865	tags=29%, list=23%, signal=37%		GOMF_NADH_DEHYDROGENASE_ACTIVITY	GOMF_NADH_DEHYDROGENASE_ACTIVITY		16	-0.5055	-1.4328	0.0873016	0.282646		GOCC_ION_CHANNEL_COMPLEX	GOCC_ION_CHANNEL_COMPLEX		49	0.414853	1.34028	0.0921788	0.238319
GOBP_INFLAMMATORY_RESPONSE_TO_ANTIGENIC_STIMULUS	GOBP_INFLAMMATORY_RESPONSE_TO_ANTIGENIC_STIMULUS		19	0.66372	1.73986	0.010687	0.0542999	0.994	1392	tags=58%, list=17%, signal=70%	GOBP_INFLAMMATORY_RESPONSE_TO_ANTIGENIC_STIMULUS	GOBP_INFLAMMATORY_RESPONSE_TO_ANTIGENIC_STIMULUS		19	-0.480224	1	292	tags=16%, list=4%, signal=16%		GOMF_SIGNALING_RECEPTOR_REGULATOR_ACTIVITY	GOMF_SIGNALING_RECEPTOR_REGULATOR_ACTIVITY		82	0.386948	1.33051	0.0801068	0.283282		GOCC_POSTSYNAPTIC_DENSITY_MEMBRANE	GOCC_POSTSYNAPTIC_DENSITY_MEMBRANE		21	0.496441	1.33165	0.111987	0.239234
GOBP_REGULATION_OF_T_CELL_MEDIATED_CYTOTOXICITY	GOBP_REGULATION_OF_T_CELL_MEDIATED_CYTOTOXICITY		16	0.686762	1.74276	0.00491803	0.0544702	0.994	548	tags=44%, list=7%, signal=47%	GOBP_REGULATION_OF_T_CELL_MEDIATED_CYTOTOXICITY	GOBP_REGULATION_OF_T_CELL_MEDIATED_CYTOTOXICITY		16	-0.322802	1	500	tags=13%, list=6%, signal=13%		GOMF_CATALYTIC_ACTIVITY_ACTING_ON_DNA	GOMF_CATALYTIC_ACTIVITY_ACTING_ON_DNA		149	-0.32978	-1.4485	0	0.283685		GOCC_SYNAPTIC_MEMBRANE	GOCC_SYNAPTIC_MEMBRANE		151	0.353136	1.33666	0.0317274	0.240296
GOBP_INTERLEUKIN_1_PRODUCTION	GOBP_INTERLEUKIN_1_PRODUCTION		44	0.554227	1.74025	0	0.0545884	0.994	1630	tags=45%, list=20%, signal=56%	GOBP_INTERLEUKIN_1_PRODUCTION	GOBP_INTERLEUKIN_1_PRODUCTION		44	-0.322686	1	966	tags=23%, list=12%, signal=26%		GOMF_MRNA_3_UTR_BINDING	GOMF_MRNA_3_UTR_BINDING		75	-0.350808	-1.43677	0.0184502	0.284135		GOCC_TRANS_GOLGI_NETWORK	GOCC_TRANS_GOLGI_NETWORK		153	0.357772	1.33464	0.0297974	0.240389
GOBP_MAST_CELL_ACTIVATION_INVOLVED_IN_IMMUNE_RESPONSE	GOBP_MAST_CELL_ACTIVATION_INVOLVED_IN_IMMUNE_RESPONSE		18	0.664653	1.74312	0.00312012	0.0548163	0.994	1620	tags=61%, list=20%, signal=76%	GOBP_MAST_CELL_ACTIVATION_INVOLVED_IN_IMMUNE_RESPONSE	GOBP_MAST_CELL_ACTIVATION_INVOLVED_IN_IMMUNE_RESPONSE		18	-0.482095	1	361	tags=17%, list=4%, signal=17%		GOMF_STEROL_BINDING	GOMF_STEROL_BINDING		31	0.452197	1.33142	0.106287	0.284343		GOCC_SECRETORY_GRANULE_MEMBRANE	GOCC_SECRETORY_GRANULE_MEMBRANE		38	0.425396	1.33206	0.106414	0.241481
GOBP_POSITIVE_REGULATION_OF_PROTEIN_SERINE_THREONINE_KINASE_ACTIVITY	GOBP_POSITIVE_REGULATION_OF_PROTEIN_SERINE_THREONINE_KINASE_ACTIVITY		106	0.476311	1.74375	0	0.0549413	0.994	1664	tags=38%, list=20%, signal=47%	GOBP_POSITIVE_REGULATION_OF_PROTEIN_SERINE_THREONINE_KINASE_ACTIVITY	GOBP_POSITIVE_REGULATION_OF_PROTEIN_SERINE_THREONINE_KINASE_ACTIVITY		106	-0.318617	1	753	tags=19%, list=9%, signal=20%		GOMF_SIGNALING_ADAPTOR_ACTIVITY	GOMF_SIGNALING_ADAPTOR_ACTIVITY		44	0.420221	1.31994	0.108757	0.290662		GOCC_CATION_CHANNEL_COMPLEX	GOCC_CATION_CHANNEL_COMPLEX		34	0.446042	1.32436	0.105951	0.244296
GOBP_REGULATION_OF_CELL_ADHESION_MEDIATED_BY_INTEGRIN	GOBP_REGULATION_OF_CELL_ADHESION_MEDIATED_BY_INTEGRIN		22	0.633442	1.73359	0.00603318	0.0549547	0.996	1566	tags=50%, list=19%, signal=62%	GOBP_REGULATION_OF_CELL_ADHESION_MEDIATED_BY_INTEGRIN	GOBP_REGULATION_OF_CELL_ADHESION_MEDIATED_BY_INTEGRIN		22	-0.375258	1	433	tags=14%, list=5%, signal=14%		GOMF_PROTEIN_SERINE_THREONINE_KINASE_INHIBITOR_ACTIVITY	GOMF_PROTEIN_SERINE_THREONINE_KINASE_INHIBITOR_ACTIVITY		20	0.48722	1.32425	0.127796	0.29105		GOCC_CELL_CELL_CONTACT_ZONE	GOCC_CELL_CELL_CONTACT_ZONE		52	0.402166	1.31486	0.108516	0.25671
GOBP_INTEGRIN_MEDIATED_SIGNALING_PATHWAY	GOBP_INTEGRIN_MEDIATED_SIGNALING_PATHWAY		61	0.520405	1.7342	0.00137741	0.0550191	0.996	1719	tags=52%, list=21%, signal=66%	GOBP_INTEGRIN_MEDIATED_SIGNALING_PATHWAY	GOBP_INTEGRIN_MEDIATED_SIGNALING_PATHWAY	Details ...	61	0.585864	0.058	1167	tags=41%, list=14%, signal=47%		GOMF_PROTEIN_MACROMOLECULE_ADAPTOR_ACTIVITY	GOMF_PROTEIN_MACROMOLECULE_ADAPTOR_ACTIVITY		192	0.341541	1.32275	0.0452962	0.291147		GOCC_REPLISOME	GOCC_REPLISOME		18	-0.454704	-1.2878	0.149718	0.260406
GOBP_POSITIVE_REGULATION_OF_CYTOSOLIC_CALCIUM_ION_CONCENTRATION	GOBP_POSITIVE_REGULATION_OF_CYTOSOLIC_CALCIUM_ION_CONCENTRATION		43	0.55671	1.73277	0.00424929	0.0551124	0.996	1735	tags=44%, list=21%, signal=56%	GOBP_POSITIVE_REGULATION_OF_CYTOSOLIC_CALCIUM_ION_CONCENTRATION	GOBP_POSITIVE_REGULATION_OF_CYTOSOLIC_CALCIUM_ION_CONCENTRATION		43	0.583475	0.669	1120	tags=44%, list=14%, signal=51%		GOMF_ORGANIC_ACID_TRANSMEMBRANE_TRANSPORTER_ACTIVITY	GOMF_ORGANIC_ACID_TRANSMEMBRANE_TRANSPORTER_ACTIVITY		51	0.406388	1.32054	0.0980663	0.292271		GOCC_MICROBODY	GOCC_MICROBODY		94	0.366719	1.30712	0.0803011	0.263043
GOBP_PHAGOCYTOSIS	GOBP_PHAGOCYTOSIS		100	0.485126	1.73568	0.00129199	0.0551932	0.996	2009	tags=46%, list=24%, signal=60%	GOBP_PHAGOCYTOSIS	GOBP_PHAGOCYTOSIS		100	0.35301	1	1577	tags=31%, list=19%, signal=38%		GOMF_GAMMA_TUBULIN_BINDING	GOMF_GAMMA_TUBULIN_BINDING		23	-0.44643	-1.41537	0.0737705	0.302176		GOCC_INTRINSIC_COMPONENT_OF_ENDOPLASMIC_RETICULUM_MEMBRANE	GOCC_INTRINSIC_COMPONENT_OF_ENDOPLASMIC_RETICULUM_MEMBRANE		100	0.366972	1.30864	0.0614597	0.263755
GOBP_REGULATION_OF_PROTEIN_DEPOLYMERIZATION	GOBP_REGULATION_OF_PROTEIN_DEPOLYMERIZATION		65	0.519971	1.73622	0.001321	0.0553032	0.995	2043	tags=46%, list=25%, signal=61%	GOBP_REGULATION_OF_PROTEIN_DEPOLYMERIZATION	GOBP_REGULATION_OF_PROTEIN_DEPOLYMERIZATION		65	-0.33367	1	768	tags=17%, list=9%, signal=19%		GOMF_4_IRON_4_SULFUR_CLUSTER_BINDING	GOMF_4_IRON_4_SULFUR_CLUSTER_BINDING		30	-0.417012	-1.40244	0.060241	0.306388		GOCC_ORGANELLE_ENVELOPE_LUMEN	GOCC_ORGANELLE_ENVELOPE_LUMEN		70	-0.320895	-1.28178	0.0819672	0.263939
GOBP_JNK_CASCADE	GOBP_JNK_CASCADE		90	0.482526	1.73434	0	0.0554295	0.996	2039	tags=42%, list=25%, signal=56%	GOBP_JNK_CASCADE	GOBP_JNK_CASCADE		90	-0.257702	1	793	tags=14%, list=10%, signal=16%		GOMF_CYSTEINE_TYPE_ENDOPEPTIDASE_INHIBITOR_ACTIVITY	GOMF_CYSTEINE_TYPE_ENDOPEPTIDASE_INHIBITOR_ACTIVITY		21	0.474705	1.30677	0.132921	0.311751		GOCC_NUCLEAR_PORE	GOCC_NUCLEAR_PORE		64	-0.324343	-1.26774	0.0957854	0.266639
GOBP_RESPONSE_TO_TYPE_I_INTERFERON	GOBP_RESPONSE_TO_TYPE_I_INTERFERON		36	0.570607	1.72933	0.00140252	0.0568601	0.997	502	tags=22%, list=6%, signal=24%	GOBP_RESPONSE_TO_TYPE_I_INTERFERON	GOBP_RESPONSE_TO_TYPE_I_INTERFERON		36	0.459682	1	1865	tags=39%, list=23%, signal=50%		GOMF_POLYUBIQUITIN_MODIFICATION_DEPENDENT_PROTEIN_BINDING	GOMF_POLYUBIQUITIN_MODIFICATION_DEPENDENT_PROTEIN_BINDING		42	-0.39496	-1.38485	0.0578231	0.311869		GOCC_TRANSCRIPTION_ELONGATION_FACTOR_COMPLEX	GOCC_TRANSCRIPTION_ELONGATION_FACTOR_COMPLEX		37	-0.362895	-1.27654	0.136808	0.266914
GOBP_MAINTENANCE_OF_LOCATION_IN_CELL	GOBP_MAINTENANCE_OF_LOCATION_IN_CELL		120	0.469449	1.72769	0	0.0570003	0.997	1372	tags=33%, list=17%, signal=38%	GOBP_MAINTENANCE_OF_LOCATION_IN_CELL	GOBP_MAINTENANCE_OF_LOCATION_IN_CELL		120	0.337494	1	1411	tags=33%, list=17%, signal=39%		GOMF_LIGASE_ACTIVITY	GOMF_LIGASE_ACTIVITY		105	-0.33439	-1.40309	0.0325581	0.31368		GOCC_CHROMOSOME_TELOMERIC_REGION	GOCC_CHROMOSOME_TELOMERIC_REGION		82	-0.307101	-1.26403	0.0934959	0.267745
GOBP_NEGATIVE_REGULATION_OF_RESPONSE_TO_CYTOKINE_STIMULUS	GOBP_NEGATIVE_REGULATION_OF_RESPONSE_TO_CYTOKINE_STIMULUS		37	0.570336	1.72779	0.00578035	0.0574386	0.997	1532	tags=41%, list=19%, signal=50%	GOBP_NEGATIVE_REGULATION_OF_RESPONSE_TO_CYTOKINE_STIMULUS	GOBP_NEGATIVE_REGULATION_OF_RESPONSE_TO_CYTOKINE_STIMULUS		37	0.43011	1	861	tags=32%, list=10%, signal=36%		GOMF_UBIQUITIN_LIKE_PROTEIN_CONJUGATING_ENZYME_ACTIVITY	GOMF_UBIQUITIN_LIKE_PROTEIN_CONJUGATING_ENZYME_ACTIVITY		32	0.441178	1.3022	0.122939	0.314718		GOCC_GERM_CELL_NUCLEUS	GOCC_GERM_CELL_NUCLEUS		54	-0.336016	-1.27273	0.134948	0.268002
GOBP_TISSUE_REMODELING	GOBP_TISSUE_REMODELING		86	0.486996	1.72478	0	0.0581425	0.998	1811	tags=44%, list=22%, signal=56%	GOBP_TISSUE_REMODELING	GOBP_TISSUE_REMODELING		86	0.491056	0.832	826	tags=30%, list=10%, signal=33%		GOMF_COLLAGEN_BINDING	GOMF_COLLAGEN_BINDING		37	0.425743	1.3028	0.123894	0.316281		GOCC_CONDENSED_NUCLEAR_CHROMOSOME	GOCC_CONDENSED_NUCLEAR_CHROMOSOME		43	-0.357368	-1.26935	0.131579	0.268826
GOBP_POSITIVE_REGULATION_OF_LEUKOCYTE_CHEMOTAXIS	GOBP_POSITIVE_REGULATION_OF_LEUKOCYTE_CHEMOTAXIS		33	0.582921	1.72505	0.00596125	0.0583888	0.998	1705	tags=42%, list=21%, signal=53%	GOBP_POSITIVE_REGULATION_OF_LEUKOCYTE_CHEMOTAXIS	GOBP_POSITIVE_REGULATION_OF_LEUKOCYTE_CHEMOTAXIS		33	0.495189	1	1076	tags=36%, list=13%, signal=42%		GOMF_ENDORIBONUCLEASE_ACTIVITY_PRODUCING_5_PHOSPHOMONOESTERS	GOMF_ENDORIBONUCLEASE_ACTIVITY_PRODUCING_5_PHOSPHOMONOESTERS		23	-0.443784	-1.38603	0.10411	0.317861		GOCC_EXTRINSIC_COMPONENT_OF_ORGANELLE_MEMBRANE	GOCC_EXTRINSIC_COMPONENT_OF_ORGANELLE_MEMBRANE		36	0.424356	1.29248	0.138686	0.284569
GOBP_NEGATIVE_REGULATION_OF_NIK_NF_KAPPAB_SIGNALING	GOBP_NEGATIVE_REGULATION_OF_NIK_NF_KAPPAB_SIGNALING		20	0.632977	1.71753	0.00458015	0.0602717	0.999	1310	tags=45%, list=16%, signal=53%	GOBP_NEGATIVE_REGULATION_OF_NIK_NF_KAPPAB_SIGNALING	GOBP_NEGATIVE_REGULATION_OF_NIK_NF_KAPPAB_SIGNALING		20	0.627077	0.997	323	tags=25%, list=4%, signal=26%		GOMF_LIGASE_ACTIVITY_FORMING_CARBON_SULFUR_BONDS	GOMF_LIGASE_ACTIVITY_FORMING_CARBON_SULFUR_BONDS		26	0.461484	1.29698	0.148089	0.318443		GOCC_NEUROMUSCULAR_JUNCTION	GOCC_NEUROMUSCULAR_JUNCTION		48	0.39412	1.28275	0.133891	0.298579
GOBP_BIOMINERALIZATION	GOBP_BIOMINERALIZATION		77	0.493773	1.71795	0	0.0603924	0.999	1800	tags=38%, list=22%, signal=48%	GOBP_BIOMINERALIZATION	GOBP_BIOMINERALIZATION		77	0.506016	0.898	768	tags=30%, list=9%, signal=33%		GOMF_DOUBLE_STRANDED_RNA_BINDING	GOMF_DOUBLE_STRANDED_RNA_BINDING		64	0.385846	1.2974	0.0930233	0.320311		GOCC_LYTIC_VACUOLE_MEMBRANE	GOCC_LYTIC_VACUOLE_MEMBRANE		119	0.34631	1.27731	0.0817073	0.30527
GOBP_T_CELL_MIGRATION	GOBP_T_CELL_MIGRATION		27	0.603942	1.71898	0.0045045	0.0607178	0.999	1066	tags=30%, list=13%, signal=34%	GOBP_T_CELL_MIGRATION	GOBP_T_CELL_MIGRATION		27	-0.393236	1	252	tags=19%, list=3%, signal=19%		GOMF_NADH_DEHYDROGENASE_QUINONE_ACTIVITY	GOMF_NADH_DEHYDROGENASE_QUINONE_ACTIVITY		15	-0.498256	-1.36113	0.094851	0.3208		GOCC_INTRINSIC_COMPONENT_OF_GOLGI_MEMBRANE	GOCC_INTRINSIC_COMPONENT_OF_GOLGI_MEMBRANE		29	0.433902	1.25497	0.15805	0.340183
GOBP_REGULATION_OF_RELEASE_OF_SEQUESTERED_CALCIUM_ION_INTO_CYTOSOL	GOBP_REGULATION_OF_RELEASE_OF_SEQUESTERED_CALCIUM_ION_INTO_CYTOSOL		37	0.569668	1.71822	0.00753012	0.0607357	0.999	1372	tags=46%, list=17%, signal=55%	GOBP_REGULATION_OF_RELEASE_OF_SEQUESTERED_CALCIUM_ION_INTO_CYTOSOL	GOBP_REGULATION_OF_RELEASE_OF_SEQUESTERED_CALCIUM_ION_INTO_CYTOSOL		37	-0.335237	1	436	tags=19%, list=5%, signal=20%		GOMF_K63_LINKED_POLYUBIQUITIN_MODIFICATION_DEPENDENT_PROTEIN_BINDING	GOMF_K63_LINKED_POLYUBIQUITIN_MODIFICATION_DEPENDENT_PROTEIN_BINDING		15	-0.499751	-1.35653	0.128205	0.3208		GOCC_DISTAL_AXON	GOCC_DISTAL_AXON		175	0.324738	1.25545	0.0789779	0.342683
GOBP_POSITIVE_REGULATION_OF_EPITHELIAL_CELL_APOPTOTIC_PROCESS	GOBP_POSITIVE_REGULATION_OF_EPITHELIAL_CELL_APOPTOTIC_PROCESS		21	0.627943	1.72016	0.0015674	0.0609939	0.998	1123	tags=38%, list=14%, signal=44%	GOBP_POSITIVE_REGULATION_OF_EPITHELIAL_CELL_APOPTOTIC_PROCESS	GOBP_POSITIVE_REGULATION_OF_EPITHELIAL_CELL_APOPTOTIC_PROCESS		21	0.465442	1	319	tags=19%, list=4%, signal=20%		GOMF_RNA_POLYMERASE_II_GENERAL_TRANSCRIPTION_INITIATION_FACTOR_BINDING	GOMF_RNA_POLYMERASE_II_GENERAL_TRANSCRIPTION_INITIATION_FACTOR_BINDING		20	-0.468669	-1.38781	0.10221	0.322881		GOCC_BRUSH_BORDER	GOCC_BRUSH_BORDER		59	0.370694	1.24467	0.130612	0.350237
GOBP_REGULATION_OF_OSTEOBLAST_PROLIFERATION	GOBP_REGULATION_OF_OSTEOBLAST_PROLIFERATION		19	0.655992	1.70992	0.00317965	0.0611558	1	775	tags=42%, list=9%, signal=46%	GOBP_REGULATION_OF_OSTEOBLAST_PROLIFERATION	GOBP_REGULATION_OF_OSTEOBLAST_PROLIFERATION		19	0.561657	1	826	tags=47%, list=10%, signal=53%		GOMF_PROTEIN_KINASE_A_BINDING	GOMF_PROTEIN_KINASE_A_BINDING		35	0.423912	1.29212	0.130919	0.32508		GOCC_NEURON_PROJECTION_TERMINUS	GOCC_NEURON_PROJECTION_TERMINUS		71	0.365506	1.24621	0.135526	0.350575
GOBP_REGULATION_OF_LYMPHOCYTE_MIGRATION	GOBP_REGULATION_OF_LYMPHOCYTE_MIGRATION		29	0.586347	1.71912	0.00298507	0.0611961	0.998	137	tags=17%, list=2%, signal=17%	GOBP_REGULATION_OF_LYMPHOCYTE_MIGRATION	GOBP_REGULATION_OF_LYMPHOCYTE_MIGRATION		29	0.36439	1	682	tags=17%, list=8%, signal=19%		GOMF_POLY_A_BINDING	GOMF_POLY_A_BINDING		19	-0.462622	-1.36664	0.125731	0.32655		GOCC_SMOOTH_ENDOPLASMIC_RETICULUM	GOCC_SMOOTH_ENDOPLASMIC_RETICULUM		25	0.436926	1.24687	0.175412	0.3529
GOBP_REGULATION_OF_PEPTIDYL_TYROSINE_PHOSPHORYLATION	GOBP_REGULATION_OF_PEPTIDYL_TYROSINE_PHOSPHORYLATION		107	0.47029	1.71509	0	0.0614114	1	1666	tags=40%, list=20%, signal=50%	GOBP_REGULATION_OF_PEPTIDYL_TYROSINE_PHOSPHORYLATION	GOBP_REGULATION_OF_PEPTIDYL_TYROSINE_PHOSPHORYLATION		107	0.412645	1	833	tags=27%, list=10%, signal=30%		GOMF_PROTEIN_METHYLTRANSFERASE_ACTIVITY	GOMF_PROTEIN_METHYLTRANSFERASE_ACTIVITY		64	-0.353228	-1.36189	0.0415094	0.32701		GOCC_GOLGI_STACK	GOCC_GOLGI_STACK		57	0.374917	1.23707	0.164402	0.361392
GOBP_OLEFINIC_COMPOUND_METABOLIC_PROCESS	GOBP_OLEFINIC_COMPOUND_METABOLIC_PROCESS		43	0.548372	1.71012	0.00716332	0.0615361	1	1685	tags=44%, list=20%, signal=55%	GOBP_OLEFINIC_COMPOUND_METABOLIC_PROCESS	GOBP_OLEFINIC_COMPOUND_METABOLIC_PROCESS		43	-0.345096	1	488	tags=16%, list=6%, signal=17%		GOMF_ALDO_KETO_REDUCTASE_NADP_ACTIVITY	GOMF_ALDO_KETO_REDUCTASE_NADP_ACTIVITY		17	0.501171	1.28847	0.161031	0.328789		GOCC_CELL_PROJECTION_MEMBRANE	GOCC_CELL_PROJECTION_MEMBRANE		138	0.32624	1.23273	0.113415	0.365979
GOBP_ANTIGEN_PROCESSING_AND_PRESENTATION_OF_PEPTIDE_ANTIGEN	GOBP_ANTIGEN_PROCESSING_AND_PRESENTATION_OF_PEPTIDE_ANTIGEN		19	0.656068	1.70864	0.00481541	0.0617048	1	1375	tags=47%, list=17%, signal=57%	GOBP_ANTIGEN_PROCESSING_AND_PRESENTATION_OF_PEPTIDE_ANTIGEN	GOBP_ANTIGEN_PROCESSING_AND_PRESENTATION_OF_PEPTIDE_ANTIGEN		19	0.602472	1	2297	tags=68%, list=28%, signal=95%		GOMF_RIBONUCLEOPROTEIN_COMPLEX_BINDING	GOMF_RIBONUCLEOPROTEIN_COMPLEX_BINDING		133	-0.305667	-1.36929	0.0350877	0.329585		GOCC_CORTICAL_CYTOSKELETON	GOCC_CORTICAL_CYTOSKELETON		68	0.362516	1.21939	0.166227	0.381891
GOBP_INNER_EAR_RECEPTOR_CELL_STEREOCILIUM_ORGANIZATION	GOBP_INNER_EAR_RECEPTOR_CELL_STEREOCILIUM_ORGANIZATION		20	0.629918	1.71408	0.0104948	0.0617384	1	1745	tags=60%, list=21%, signal=76%	GOBP_INNER_EAR_RECEPTOR_CELL_STEREOCILIUM_ORGANIZATION	GOBP_INNER_EAR_RECEPTOR_CELL_STEREOCILIUM_ORGANIZATION		20	0.43558	1	1608	tags=45%, list=20%, signal=56%		GOMF_AMINO_ACID_TRANSMEMBRANE_TRANSPORTER_ACTIVITY	GOMF_AMINO_ACID_TRANSMEMBRANE_TRANSPORTER_ACTIVITY		32	0.431127	1.28453	0.136294	0.333519		GOCC_MOTILE_CILIUM	GOCC_MOTILE_CILIUM		75	0.354148	1.21973	0.172185	0.385047
GOBP_MECHANORECEPTOR_DIFFERENTIATION	GOBP_MECHANORECEPTOR_DIFFERENTIATION		32	0.580626	1.71166	0.010101	0.0619267	1	1760	tags=53%, list=21%, signal=67%	GOBP_MECHANORECEPTOR_DIFFERENTIATION	GOBP_MECHANORECEPTOR_DIFFERENTIATION		32	0.468281	1	1354	tags=38%, list=16%, signal=45%		GOMF_CYSTEINE_TYPE_ENDOPEPTIDASE_ACTIVITY	GOMF_CYSTEINE_TYPE_ENDOPEPTIDASE_ACTIVITY		64	0.382612	1.27411	0.110335	0.345551		GOCC_INTRACILIARY_TRANSPORT_PARTICLE	GOCC_INTRACILIARY_TRANSPORT_PARTICLE		24	0.437907	1.22086	0.20208	0.386543
GOBP_REGULATION_OF_NEUROBLAST_PROLIFERATION	GOBP_REGULATION_OF_NEUROBLAST_PROLIFERATION		17	0.651615	1.71024	0.00672269	0.0619472	1	1023	tags=41%, list=12%, signal=47%	GOBP_REGULATION_OF_NEUROBLAST_PROLIFERATION	GOBP_REGULATION_OF_NEUROBLAST_PROLIFERATION		17	0.264744	1	1003	tags=24%, list=12%, signal=27%		GOMF_CHAPERONE_BINDING	GOMF_CHAPERONE_BINDING		79	0.363861	1.27214	0.103947	0.346504		GOCC_SPLICEOSOMAL_TRI_SNRNP_COMPLEX	GOCC_SPLICEOSOMAL_TRI_SNRNP_COMPLEX		28	-0.357573	-1.1839	0.245665	0.391297
GOBP_RESPONSE_TO_VITAMIN	GOBP_RESPONSE_TO_VITAMIN		18	0.651805	1.71297	0.0123267	0.0619754	1	431	tags=28%, list=5%, signal=29%	GOBP_RESPONSE_TO_VITAMIN	GOBP_RESPONSE_TO_VITAMIN		18	0.601906	1	1173	tags=56%, list=14%, signal=65%		GOMF_ACTIVE_TRANSMEMBRANE_TRANSPORTER_ACTIVITY	GOMF_ACTIVE_TRANSMEMBRANE_TRANSPORTER_ACTIVITY		136	0.340287	1.27426	0.0819071	0.348041		GOCC_COPI_COATED_VESICLE	GOCC_COPI_COATED_VESICLE		27	0.417984	1.20783	0.210853	0.398029
GOBP_ENDOCHONDRAL_BONE_MORPHOGENESIS	GOBP_ENDOCHONDRAL_BONE_MORPHOGENESIS		33	0.561787	1.71216	0.00724638	0.062039	1	1374	tags=42%, list=17%, signal=51%	GOBP_ENDOCHONDRAL_BONE_MORPHOGENESIS	GOBP_ENDOCHONDRAL_BONE_MORPHOGENESIS		33	0.536644	1	266	tags=24%, list=3%, signal=25%		GOMF_IRON_ION_BINDING	GOMF_IRON_ION_BINDING		57	0.384758	1.27475	0.129477	0.349998		GOCC_GOLGI_ASSOCIATED_VESICLE_MEMBRANE	GOCC_GOLGI_ASSOCIATED_VESICLE_MEMBRANE		34	0.408838	1.20788	0.198872	0.401758
GOBP_CYTOKINE_MEDIATED_SIGNALING_PATHWAY	GOBP_CYTOKINE_MEDIATED_SIGNALING_PATHWAY		162	0.449665	1.71089	0	0.0620407	1	1705	tags=36%, list=21%, signal=44%	GOBP_CYTOKINE_MEDIATED_SIGNALING_PATHWAY	GOBP_CYTOKINE_MEDIATED_SIGNALING_PATHWAY		162	0.37687	1	905	tags=23%, list=11%, signal=25%		GOMF_HYDROLASE_ACTIVITY_ACTING_ON_CARBON_NITROGEN_BUT_NOT_PEPTIDE_BONDS	GOMF_HYDROLASE_ACTIVITY_ACTING_ON_CARBON_NITROGEN_BUT_NOT_PEPTIDE_BONDS		70	0.371744	1.26171	0.114641	0.352667		GOCC_CLATHRIN_COATED_VESICLE_MEMBRANE	GOCC_CLATHRIN_COATED_VESICLE_MEMBRANE		33	0.407249	1.20176	0.212703	0.403238
GOBP_SUPEROXIDE_ANION_GENERATION	GOBP_SUPEROXIDE_ANION_GENERATION		17	0.670814	1.70595	0.00642055	0.0623093	1	364	tags=24%, list=4%, signal=25%	GOBP_SUPEROXIDE_ANION_GENERATION	GOBP_SUPEROXIDE_ANION_GENERATION		17	-0.323829	1	741	tags=18%, list=9%, signal=19%		GOMF_PROTEIN_TYROSINE_KINASE_ACTIVITY	GOMF_PROTEIN_TYROSINE_KINASE_ACTIVITY		65	0.374809	1.26583	0.124166	0.352851		GOCC_HISTONE_METHYLTRANSFERASE_COMPLEX	GOCC_HISTONE_METHYLTRANSFERASE_COMPLEX		52	-0.326641	-1.17399	0.191638	0.403672
GOBP_CELL_MATRIX_ADHESION	GOBP_CELL_MATRIX_ADHESION		124	0.460042	1.70456	0	0.0624524	1	2068	tags=45%, list=25%, signal=59%	GOBP_CELL_MATRIX_ADHESION	GOBP_CELL_MATRIX_ADHESION	Details ...	124	0.509375	0.113	593	tags=26%, list=7%, signal=27%		GOMF_LIPID_TRANSPORTER_ACTIVITY	GOMF_LIPID_TRANSPORTER_ACTIVITY		71	0.369642	1.26004	0.120548	0.35315		GOCC_ENDOPLASMIC_RETICULUM_PROTEIN_CONTAINING_COMPLEX	GOCC_ENDOPLASMIC_RETICULUM_PROTEIN_CONTAINING_COMPLEX		94	0.335281	1.20227	0.181703	0.40583
GOBP_HORMONE_METABOLIC_PROCESS	GOBP_HORMONE_METABOLIC_PROCESS		79	0.491095	1.70514	0	0.0624579	1	1436	tags=37%, list=17%, signal=44%	GOBP_HORMONE_METABOLIC_PROCESS	GOBP_HORMONE_METABOLIC_PROCESS		79	-0.346345	1	637	tags=15%, list=8%, signal=16%		GOMF_PROTEIN_KINASE_C_BINDING	GOMF_PROTEIN_KINASE_C_BINDING		47	0.397743	1.26239	0.166667	0.354026		GOCC_TRANSPORT_VESICLE_MEMBRANE	GOCC_TRANSPORT_VESICLE_MEMBRANE		75	0.345728	1.19813	0.171691	0.407296
GOBP_INNER_EAR_RECEPTOR_CELL_DEVELOPMENT	GOBP_INNER_EAR_RECEPTOR_CELL_DEVELOPMENT		27	0.599688	1.70704	0.00758725	0.0624634	1	1745	tags=52%, list=21%, signal=66%	GOBP_INNER_EAR_RECEPTOR_CELL_DEVELOPMENT	GOBP_INNER_EAR_RECEPTOR_CELL_DEVELOPMENT		27	0.480035	1	1354	tags=41%, list=16%, signal=49%		GOMF_HYDROLASE_ACTIVITY_ACTING_ON_CARBON_NITROGEN_BUT_NOT_PEPTIDE_BONDS_IN_CYCLIC_AMIDINES	GOMF_HYDROLASE_ACTIVITY_ACTING_ON_CARBON_NITROGEN_BUT_NOT_PEPTIDE_BONDS_IN_CYCLIC_AMIDINES		17	0.490283	1.26611	0.168992	0.355057		GOCC_INO80_TYPE_COMPLEX	GOCC_INO80_TYPE_COMPLEX		23	-0.379239	-1.16686	0.252078	0.411457
GOBP_CALCIUM_ION_TRANSPORT	GOBP_CALCIUM_ION_TRANSPORT		155	0.454177	1.7039	0.0011919	0.0624925	1	1720	tags=37%, list=21%, signal=46%	GOBP_CALCIUM_ION_TRANSPORT	GOBP_CALCIUM_ION_TRANSPORT		155	0.345885	1	1120	tags=27%, list=14%, signal=31%		GOMF_CALCIUM_DEPENDENT_PROTEIN_KINASE_ACTIVITY	GOMF_CALCIUM_DEPENDENT_PROTEIN_KINASE_ACTIVITY		15	0.489123	1.25752	0.183575	0.355483		GOCC_SNARE_COMPLEX	GOCC_SNARE_COMPLEX		33	0.398337	1.1933	0.22929	0.413474
GOBP_MAINTENANCE_OF_LOCATION	GOBP_MAINTENANCE_OF_LOCATION		176	0.445833	1.70623	0	0.0625599	1	1551	tags=35%, list=19%, signal=42%	GOBP_MAINTENANCE_OF_LOCATION	GOBP_MAINTENANCE_OF_LOCATION		176	0.33983	1	1411	tags=29%, list=17%, signal=34%		GOMF_STEROID_BINDING	GOMF_STEROID_BINDING		39	0.408976	1.26291	0.137085	0.355739		GOCC_LIPID_DROPLET	GOCC_LIPID_DROPLET		59	0.35008	1.17985	0.209335	0.438391
GOBP_REGULATION_OF_JUN_KINASE_ACTIVITY	GOBP_REGULATION_OF_JUN_KINASE_ACTIVITY		34	0.565388	1.70231	0.00720461	0.0631024	1	1664	tags=41%, list=20%, signal=51%	GOBP_REGULATION_OF_JUN_KINASE_ACTIVITY	GOBP_REGULATION_OF_JUN_KINASE_ACTIVITY		34	-0.421126	1	793	tags=26%, list=10%, signal=29%		GOMF_SULFUR_COMPOUND_BINDING	GOMF_SULFUR_COMPOUND_BINDING		120	0.339253	1.25378	0.117574	0.359749		GOCC_CELL_CORTEX	GOCC_CELL_CORTEX		177	0.30453	1.16808	0.15771	0.460183
GOBP_LEUKOCYTE_MEDIATED_IMMUNITY	GOBP_LEUKOCYTE_MEDIATED_IMMUNITY		130	0.454941	1.69805	0.0012285	0.063701	1	1682	tags=39%, list=20%, signal=49%	GOBP_LEUKOCYTE_MEDIATED_IMMUNITY	GOBP_LEUKOCYTE_MEDIATED_IMMUNITY		130	-0.30316	1	569	tags=11%, list=7%, signal=11%		GOMF_STRUCTURAL_CONSTITUENT_OF_CYTOSKELETON	GOMF_STRUCTURAL_CONSTITUENT_OF_CYTOSKELETON		40	0.399754	1.249	0.174338	0.360991		GOCC_POSTSYNAPTIC_SPECIALIZATION_MEMBRANE	GOCC_POSTSYNAPTIC_SPECIALIZATION_MEMBRANE		25	0.409252	1.15783	0.25937	0.470041
GOBP_NON_CANONICAL_WNT_SIGNALING_PATHWAY	GOBP_NON_CANONICAL_WNT_SIGNALING_PATHWAY		25	0.599839	1.70035	0.0120846	0.0639378	1	2150	tags=56%, list=26%, signal=76%	GOBP_NON_CANONICAL_WNT_SIGNALING_PATHWAY	GOBP_NON_CANONICAL_WNT_SIGNALING_PATHWAY		25	0.392693	1	823	tags=28%, list=10%, signal=31%		GOMF_CYSTEINE_TYPE_ENDOPEPTIDASE_REGULATOR_ACTIVITY_INVOLVED_IN_APOPTOTIC_PROCESS	GOMF_CYSTEINE_TYPE_ENDOPEPTIDASE_REGULATOR_ACTIVITY_INVOLVED_IN_APOPTOTIC_PROCESS		23	0.444801	1.24945	0.193498	0.362807		GOCC_FILOPODIUM	GOCC_FILOPODIUM		59	0.349064	1.1589	0.242165	0.471817
GOBP_NEGATIVE_REGULATION_OF_IMMUNE_RESPONSE	GOBP_NEGATIVE_REGULATION_OF_IMMUNE_RESPONSE		73	0.495856	1.69808	0.0026455	0.0641305	1	1605	tags=42%, list=19%, signal=52%	GOBP_NEGATIVE_REGULATION_OF_IMMUNE_RESPONSE	GOBP_NEGATIVE_REGULATION_OF_IMMUNE_RESPONSE		73	0.416532	1	861	tags=27%, list=10%, signal=30%		GOMF_PHOSPHATASE_ACTIVITY	GOMF_PHOSPHATASE_ACTIVITY		157	0.328577	1.25063	0.0855422	0.363342		GOCC_ENDOSOME_MEMBRANE	GOCC_ENDOSOME_MEMBRANE		180	0.303098	1.15902	0.178404	0.475808
GOBP_PHOSPHOLIPID_DEPHOSPHORYLATION	GOBP_PHOSPHOLIPID_DEPHOSPHORYLATION		25	0.606053	1.69911	0.00758725	0.0643032	1	1543	tags=56%, list=19%, signal=69%	GOBP_PHOSPHOLIPID_DEPHOSPHORYLATION	GOBP_PHOSPHOLIPID_DEPHOSPHORYLATION		25	0.434699	1	600	tags=20%, list=7%, signal=22%		GOMF_SNAP_RECEPTOR_ACTIVITY	GOMF_SNAP_RECEPTOR_ACTIVITY		27	0.431365	1.2398	0.185241	0.373155		GOCC_NUCLEOSOME	GOCC_NUCLEOSOME		32	-0.33322	-1.12935	0.270968	0.482742
GOBP_POSITIVE_REGULATION_OF_TUMOR_NECROSIS_FACTOR_SUPERFAMILY_CYTOKINE_PRODUCTION	GOBP_POSITIVE_REGULATION_OF_TUMOR_NECROSIS_FACTOR_SUPERFAMILY_CYTOKINE_PRODUCTION		48	0.535553	1.69841	0.00430416	0.0643054	1	1566	tags=42%, list=19%, signal=51%	GOBP_POSITIVE_REGULATION_OF_TUMOR_NECROSIS_FACTOR_SUPERFAMILY_CYTOKINE_PRODUCTION	GOBP_POSITIVE_REGULATION_OF_TUMOR_NECROSIS_FACTOR_SUPERFAMILY_CYTOKINE_PRODUCTION		48	-0.306355	1	300	tags=10%, list=4%, signal=11%		GOMF_ABC_TYPE_TRANSPORTER_ACTIVITY	GOMF_ABC_TYPE_TRANSPORTER_ACTIVITY		16	0.498145	1.23829	0.217028	0.373582		GOCC_CENTRIOLAR_SATELLITE	GOCC_CENTRIOLAR_SATELLITE		58	-0.285379	-1.11583	0.272414	0.491992
GOBP_BARBED_END_ACTIN_FILAMENT_CAPPING	GOBP_BARBED_END_ACTIN_FILAMENT_CAPPING		20	0.637291	1.69548	0.00465839	0.0650957	1	1406	tags=55%, list=17%, signal=66%	GOBP_BARBED_END_ACTIN_FILAMENT_CAPPING	GOBP_BARBED_END_ACTIN_FILAMENT_CAPPING		20	0.351423	1	780	tags=20%, list=9%, signal=22%		GOMF_CYTOKINE_RECEPTOR_BINDING	GOMF_CYTOKINE_RECEPTOR_BINDING		82	0.357579	1.24047	0.140975	0.374527		GOCC_TRICARBOXYLIC_ACID_CYCLE_ENZYME_COMPLEX	GOCC_TRICARBOXYLIC_ACID_CYCLE_ENZYME_COMPLEX		16	-0.390273	-1.1165	0.321023	0.497342
GOBP_NEUTROPHIL_CHEMOTAXIS	GOBP_NEUTROPHIL_CHEMOTAXIS		25	0.613082	1.6947	0.00777605	0.065122	1	1705	tags=52%, list=21%, signal=65%	GOBP_NEUTROPHIL_CHEMOTAXIS	GOBP_NEUTROPHIL_CHEMOTAXIS		25	0.503179	1	1191	tags=44%, list=14%, signal=51%		GOMF_SECONDARY_ACTIVE_TRANSMEMBRANE_TRANSPORTER_ACTIVITY	GOMF_SECONDARY_ACTIVE_TRANSMEMBRANE_TRANSPORTER_ACTIVITY		63	0.363307	1.2321	0.155899	0.382891		GOCC_COLLAGEN_TRIMER	GOCC_COLLAGEN_TRIMER		28	0.392359	1.14369	0.276358	0.498812
GOBP_PRIMARY_ALCOHOL_METABOLIC_PROCESS	GOBP_PRIMARY_ALCOHOL_METABOLIC_PROCESS		34	0.562088	1.69335	0.00578035	0.0651246	1	507	tags=29%, list=6%, signal=31%	GOBP_PRIMARY_ALCOHOL_METABOLIC_PROCESS	GOBP_PRIMARY_ALCOHOL_METABOLIC_PROCESS		34	0.39018	1	986	tags=32%, list=12%, signal=37%		GOMF_PHOSPHATIDYLINOSITOL_3_4_BISPHOSPHATE_BINDING	GOMF_PHOSPHATIDYLINOSITOL_3_4_BISPHOSPHATE_BINDING		16	0.485521	1.22668	0.242424	0.38506		GOCC_MEMBRANE_MICRODOMAIN	GOCC_MEMBRANE_MICRODOMAIN		200	0.29536	1.1396	0.222857	0.500139
GOBP_REGULATION_OF_OSSIFICATION	GOBP_REGULATION_OF_OSSIFICATION		51	0.529949	1.69275	0.00410397	0.0651355	1	1800	tags=43%, list=22%, signal=55%	GOBP_REGULATION_OF_OSSIFICATION	GOBP_REGULATION_OF_OSSIFICATION		51	0.427763	1	1521	tags=35%, list=18%, signal=43%		GOMF_SNARE_BINDING	GOMF_SNARE_BINDING		70	0.363582	1.22953	0.161589	0.385077		GOCC_PHOTORECEPTOR_INNER_SEGMENT	GOCC_PHOTORECEPTOR_INNER_SEGMENT		18	0.437433	1.14125	0.291339	0.50049
GOBP_PROTEIN_K48_LINKED_DEUBIQUITINATION	GOBP_PROTEIN_K48_LINKED_DEUBIQUITINATION		21	-0.61141	-1.81399	0.00837989	0.0653664	0.963	617	tags=24%, list=7%, signal=26%	GOBP_PROTEIN_K48_LINKED_DEUBIQUITINATION	GOBP_PROTEIN_K48_LINKED_DEUBIQUITINATION		21	-0.413283	1	1783	tags=29%, list=22%, signal=36%		GOMF_COPPER_ION_BINDING	GOMF_COPPER_ION_BINDING		32	0.415861	1.22688	0.206738	0.38729		GOCC_PERICENTRIC_HETEROCHROMATIN	GOCC_PERICENTRIC_HETEROCHROMATIN		20	-0.363386	-1.11778	0.314448	0.501575
GOBP_REGULATION_OF_NIK_NF_KAPPAB_SIGNALING	GOBP_REGULATION_OF_NIK_NF_KAPPAB_SIGNALING		61	0.499525	1.6934	0.00138122	0.0655593	1	1372	tags=30%, list=17%, signal=35%	GOBP_REGULATION_OF_NIK_NF_KAPPAB_SIGNALING	GOBP_REGULATION_OF_NIK_NF_KAPPAB_SIGNALING		61	0.358847	1	681	tags=21%, list=8%, signal=23%		GOMF_VITAMIN_BINDING	GOMF_VITAMIN_BINDING		68	0.36477	1.22404	0.160811	0.387535		GOCC_ROUGH_ENDOPLASMIC_RETICULUM	GOCC_ROUGH_ENDOPLASMIC_RETICULUM		42	-0.30967	-1.10193	0.27758	0.515401
GOBP_REGULATION_OF_GRANULOCYTE_CHEMOTAXIS	GOBP_REGULATION_OF_GRANULOCYTE_CHEMOTAXIS		17	0.661705	1.68836	0.0111288	0.0657662	1	1537	tags=47%, list=19%, signal=58%	GOBP_REGULATION_OF_GRANULOCYTE_CHEMOTAXIS	GOBP_REGULATION_OF_GRANULOCYTE_CHEMOTAXIS		17	0.686632	0.871	1076	tags=47%, list=13%, signal=54%		GOMF_GDP_BINDING	GOMF_GDP_BINDING		54	0.367888	1.22147	0.160443	0.38996		GOCC_INTRINSIC_COMPONENT_OF_SYNAPTIC_MEMBRANE	GOCC_INTRINSIC_COMPONENT_OF_SYNAPTIC_MEMBRANE		48	0.355825	1.12863	0.272977	0.520708
GOBP_LEUKOCYTE_DEGRANULATION	GOBP_LEUKOCYTE_DEGRANULATION		28	0.586344	1.68875	0.0105263	0.0658613	1	1620	tags=54%, list=20%, signal=66%	GOBP_LEUKOCYTE_DEGRANULATION	GOBP_LEUKOCYTE_DEGRANULATION		28	-0.353288	1	125	tags=7%, list=2%, signal=7%		GOMF_SPHINGOLIPID_BINDING	GOMF_SPHINGOLIPID_BINDING		18	0.466526	1.21594	0.221538	0.398017		GOCC_CONDENSED_CHROMOSOME_CENTROMERIC_REGION	GOCC_CONDENSED_CHROMOSOME_CENTROMERIC_REGION		136	-0.242725	-1.0913	0.230769	0.532524
GOBP_REGULATION_OF_LONG_TERM_SYNAPTIC_POTENTIATION	GOBP_REGULATION_OF_LONG_TERM_SYNAPTIC_POTENTIATION		23	0.609404	1.69096	0.0135135	0.0659981	1	1911	tags=48%, list=23%, signal=62%	GOBP_REGULATION_OF_LONG_TERM_SYNAPTIC_POTENTIATION	GOBP_REGULATION_OF_LONG_TERM_SYNAPTIC_POTENTIATION		23	0.579983	1	482	tags=30%, list=6%, signal=32%		GOMF_BASAL_TRANSCRIPTION_MACHINERY_BINDING	GOMF_BASAL_TRANSCRIPTION_MACHINERY_BINDING		49	-0.356655	-1.30902	0.125424	0.398866		GOCC_VACUOLAR_MEMBRANE	GOCC_VACUOLAR_MEMBRANE		155	0.295804	1.12016	0.249708	0.536106
GOBP_CARBOHYDRATE_CATABOLIC_PROCESS	GOBP_CARBOHYDRATE_CATABOLIC_PROCESS		93	0.475946	1.68897	0.0025641	0.066166	1	1560	tags=33%, list=19%, signal=41%	GOBP_CARBOHYDRATE_CATABOLIC_PROCESS	GOBP_CARBOHYDRATE_CATABOLIC_PROCESS		93	-0.292902	1	259	tags=6%, list=3%, signal=7%		GOMF_CYCLIN_DEPENDENT_PROTEIN_SERINE_THREONINE_KINASE_REGULATOR_ACTIVITY	GOMF_CYCLIN_DEPENDENT_PROTEIN_SERINE_THREONINE_KINASE_REGULATOR_ACTIVITY		25	-0.403522	-1.29689	0.13738	0.415158		GOCC_KINESIN_COMPLEX	GOCC_KINESIN_COMPLEX		34	0.369495	1.10677	0.320373	0.56284
GOBP_GLYCOLYTIC_PROCESS_THROUGH_FRUCTOSE_6_PHOSPHATE	GOBP_GLYCOLYTIC_PROCESS_THROUGH_FRUCTOSE_6_PHOSPHATE		18	0.645794	1.68927	0.00936037	0.0664337	1	1747	tags=50%, list=21%, signal=63%	GOBP_GLYCOLYTIC_PROCESS_THROUGH_FRUCTOSE_6_PHOSPHATE	GOBP_GLYCOLYTIC_PROCESS_THROUGH_FRUCTOSE_6_PHOSPHATE		18	-0.267529	1	572	tags=11%, list=7%, signal=12%		GOMF_MANGANESE_ION_BINDING	GOMF_MANGANESE_ION_BINDING		45	0.375362	1.20414	0.195369	0.418937		GOCC_MYELIN_SHEATH	GOCC_MYELIN_SHEATH		150	0.289485	1.10101	0.291768	0.563149
GOBP_GLYCOPROTEIN_METABOLIC_PROCESS	GOBP_GLYCOPROTEIN_METABOLIC_PROCESS		177	0.436227	1.68972	0	0.0665293	1	2008	tags=43%, list=24%, signal=56%	GOBP_GLYCOPROTEIN_METABOLIC_PROCESS	GOBP_GLYCOPROTEIN_METABOLIC_PROCESS		177	0.35212	1	1468	tags=31%, list=18%, signal=37%		GOMF_ATP_DEPENDENT_ACTIVITY_ACTING_ON_RNA	GOMF_ATP_DEPENDENT_ACTIVITY_ACTING_ON_RNA		63	-0.323955	-1.26425	0.117857	0.431413		GOCC_RECYCLING_ENDOSOME	GOCC_RECYCLING_ENDOSOME		94	0.312051	1.10384	0.303685	0.56535
GOBP_FOCAL_ADHESION_ASSEMBLY	GOBP_FOCAL_ADHESION_ASSEMBLY		61	0.509252	1.68559	0.00426743	0.0668435	1	2068	tags=44%, list=25%, signal=59%	GOBP_FOCAL_ADHESION_ASSEMBLY	GOBP_FOCAL_ADHESION_ASSEMBLY		61	0.469386	1	1243	tags=28%, list=15%, signal=33%		GOMF_METAL_CLUSTER_BINDING	GOMF_METAL_CLUSTER_BINDING		50	-0.340802	-1.26037	0.121212	0.431679		GOCC_T_TUBULE	GOCC_T_TUBULE		28	0.383125	1.10114	0.324365	0.567502
GOBP_CELLULAR_DIVALENT_INORGANIC_CATION_HOMEOSTASIS	GOBP_CELLULAR_DIVALENT_INORGANIC_CATION_HOMEOSTASIS		129	0.455177	1.68585	0.001221	0.0670813	1	1598	tags=35%, list=19%, signal=43%	GOBP_CELLULAR_DIVALENT_INORGANIC_CATION_HOMEOSTASIS	GOBP_CELLULAR_DIVALENT_INORGANIC_CATION_HOMEOSTASIS		129	0.345645	1	1785	tags=37%, list=22%, signal=47%		GOMF_EPIDERMAL_GROWTH_FACTOR_RECEPTOR_BINDING	GOMF_EPIDERMAL_GROWTH_FACTOR_RECEPTOR_BINDING		22	0.432706	1.19042	0.274295	0.43275		GOCC_SEX_CHROMOSOME	GOCC_SEX_CHROMOSOME		24	-0.343726	-1.07012	0.338889	0.568262
GOBP_MITOTIC_RECOMBINATION	GOBP_MITOTIC_RECOMBINATION		18	-0.619427	-1.80873	0.00258398	0.0673121	0.968	2188	tags=67%, list=27%, signal=91%	GOBP_MITOTIC_RECOMBINATION	GOBP_MITOTIC_RECOMBINATION		18	-0.576815	1	1863	tags=50%, list=23%, signal=64%		GOMF_PHOSPHATIDYLINOSITOL_3_4_5_TRISPHOSPHATE_BINDING	GOMF_PHOSPHATIDYLINOSITOL_3_4_5_TRISPHOSPHATE_BINDING		29	0.411523	1.18883	0.22694	0.432994		GOCC_CENTRIOLE	GOCC_CENTRIOLE		66	-0.276698	-1.07263	0.338583	0.570219
GOBP_INTERFERON_BETA_PRODUCTION	GOBP_INTERFERON_BETA_PRODUCTION		43	0.532001	1.68327	0.0140056	0.067489	1	1147	tags=30%, list=14%, signal=35%	GOBP_INTERFERON_BETA_PRODUCTION	GOBP_INTERFERON_BETA_PRODUCTION		43	0.429943	1	1477	tags=33%, list=18%, signal=39%		GOMF_TRANSITION_METAL_ION_TRANSMEMBRANE_TRANSPORTER_ACTIVITY	GOMF_TRANSITION_METAL_ION_TRANSMEMBRANE_TRANSPORTER_ACTIVITY		21	0.441836	1.19061	0.235202	0.435175		GOCC_INTRACILIARY_TRANSPORT_PARTICLE_B	GOCC_INTRACILIARY_TRANSPORT_PARTICLE_B		18	0.423339	1.09437	0.369565	0.574186
GOBP_LIPOSACCHARIDE_METABOLIC_PROCESS	GOBP_LIPOSACCHARIDE_METABOLIC_PROCESS		39	0.540683	1.68384	0.00879765	0.0675337	1	1324	tags=33%, list=16%, signal=40%	GOBP_LIPOSACCHARIDE_METABOLIC_PROCESS	GOBP_LIPOSACCHARIDE_METABOLIC_PROCESS		39	0.36793	1	1140	tags=31%, list=14%, signal=36%		GOMF_PHOSPHATIDYLINOSITOL_3_PHOSPHATE_BINDING	GOMF_PHOSPHATIDYLINOSITOL_3_PHOSPHATE_BINDING		33	0.40061	1.19113	0.215774	0.436884		GOCC_TRANS_GOLGI_NETWORK_MEMBRANE	GOCC_TRANS_GOLGI_NETWORK_MEMBRANE		25	0.382873	1.08775	0.348172	0.58571
GOBP_POSITIVE_REGULATION_OF_INTERFERON_BETA_PRODUCTION	GOBP_POSITIVE_REGULATION_OF_INTERFERON_BETA_PRODUCTION		31	0.574345	1.68133	0.00890208	0.0684089	1	879	tags=29%, list=11%, signal=32%	GOBP_POSITIVE_REGULATION_OF_INTERFERON_BETA_PRODUCTION	GOBP_POSITIVE_REGULATION_OF_INTERFERON_BETA_PRODUCTION		31	0.449544	1	1477	tags=35%, list=18%, signal=43%		GOMF_OXIDOREDUCTASE_ACTIVITY_ACTING_ON_THE_CH_CH_GROUP_OF_DONORS_NAD_OR_NADP_AS_ACCEPTOR	GOMF_OXIDOREDUCTASE_ACTIVITY_ACTING_ON_THE_CH_CH_GROUP_OF_DONORS_NAD_OR_NADP_AS_ACCEPTOR		19	0.458162	1.19372	0.22956	0.437072		GOCC_NUCLEAR_REPLICATION_FORK	GOCC_NUCLEAR_REPLICATION_FORK		29	-0.321378	-1.05553	0.364217	0.589493
GOBP_REACTIVE_NITROGEN_SPECIES_METABOLIC_PROCESS	GOBP_REACTIVE_NITROGEN_SPECIES_METABOLIC_PROCESS		48	0.533741	1.67932	0	0.0690487	1	1154	tags=35%, list=14%, signal=41%	GOBP_REACTIVE_NITROGEN_SPECIES_METABOLIC_PROCESS	GOBP_REACTIVE_NITROGEN_SPECIES_METABOLIC_PROCESS		48	0.325219	1	1255	tags=33%, list=15%, signal=39%		GOMF_ENDONUCLEASE_ACTIVITY_ACTIVE_WITH_EITHER_RIBO_OR_DEOXYRIBONUCLEIC_ACIDS_AND_PRODUCING_5_PHOSPHOMONOESTERS	GOMF_ENDONUCLEASE_ACTIVITY_ACTIVE_WITH_EITHER_RIBO_OR_DEOXYRIBONUCLEIC_ACIDS_AND_PRODUCING_5_PHOSPHOMONOESTERS		26	-0.394494	-1.26509	0.154079	0.438034		GOCC_POLYSOMAL_RIBOSOME	GOCC_POLYSOMAL_RIBOSOME		30	-0.320177	-1.0567	0.381703	0.593743
GOBP_LONG_TERM_SYNAPTIC_POTENTIATION	GOBP_LONG_TERM_SYNAPTIC_POTENTIATION		40	0.540419	1.67942	0.00577201	0.0694107	1	1935	tags=55%, list=24%, signal=72%	GOBP_LONG_TERM_SYNAPTIC_POTENTIATION	GOBP_LONG_TERM_SYNAPTIC_POTENTIATION		40	0.516182	1	482	tags=30%, list=6%, signal=32%		GOMF_CYSTEINE_TYPE_PEPTIDASE_ACTIVITY	GOMF_CYSTEINE_TYPE_PEPTIDASE_ACTIVITY		110	-0.29999	-1.26863	0.0784314	0.438533		GOCC_SYNAPTIC_VESICLE_MEMBRANE	GOCC_SYNAPTIC_VESICLE_MEMBRANE		47	0.337993	1.08173	0.350291	0.595407
GOBP_NEGATIVE_REGULATION_OF_ACTIN_FILAMENT_DEPOLYMERIZATION	GOBP_NEGATIVE_REGULATION_OF_ACTIN_FILAMENT_DEPOLYMERIZATION		34	0.570223	1.67746	0.00292398	0.0700854	1	2043	tags=53%, list=25%, signal=70%	GOBP_NEGATIVE_REGULATION_OF_ACTIN_FILAMENT_DEPOLYMERIZATION	GOBP_NEGATIVE_REGULATION_OF_ACTIN_FILAMENT_DEPOLYMERIZATION		34	-0.300647	1	1107	tags=21%, list=13%, signal=24%		GOMF_ATPASE_BINDING	GOMF_ATPASE_BINDING		63	0.356834	1.19117	0.205922	0.439721		GOCC_MAIN_AXON	GOCC_MAIN_AXON		30	0.371296	1.07684	0.365527	0.602435
GOBP_REGULATION_OF_CHEMOTAXIS	GOBP_REGULATION_OF_CHEMOTAXIS		89	0.474472	1.67431	0	0.0719806	1	1630	tags=37%, list=20%, signal=46%	GOBP_REGULATION_OF_CHEMOTAXIS	GOBP_REGULATION_OF_CHEMOTAXIS		89	0.516032	0.336	832	tags=33%, list=10%, signal=36%		GOMF_E_BOX_BINDING	GOMF_E_BOX_BINDING		18	-0.449807	-1.28008	0.180516	0.44089		GOCC_MICROBODY_MEMBRANE	GOCC_MICROBODY_MEMBRANE		33	0.358265	1.06991	0.360347	0.613502
GOBP_NEUROMUSCULAR_PROCESS_CONTROLLING_BALANCE	GOBP_NEUROMUSCULAR_PROCESS_CONTROLLING_BALANCE		31	0.567928	1.67357	0.00437956	0.0721661	1	1362	tags=42%, list=17%, signal=50%	GOBP_NEUROMUSCULAR_PROCESS_CONTROLLING_BALANCE	GOBP_NEUROMUSCULAR_PROCESS_CONTROLLING_BALANCE		31	0.566496	1	1354	tags=35%, list=16%, signal=42%		GOMF_PHOSPHATIDYLINOSITOL_BINDING	GOMF_PHOSPHATIDYLINOSITOL_BINDING		166	0.305679	1.17948	0.164925	0.441007		GOCC_HETEROCHROMATIN	GOCC_HETEROCHROMATIN		68	-0.268333	-1.0403	0.377049	0.621376
GOBP_POSITIVE_REGULATION_OF_PROTEIN_KINASE_ACTIVITY	GOBP_POSITIVE_REGULATION_OF_PROTEIN_KINASE_ACTIVITY		177	0.437924	1.67193	0	0.0724431	1	1443	tags=32%, list=18%, signal=38%	GOBP_POSITIVE_REGULATION_OF_PROTEIN_KINASE_ACTIVITY	GOBP_POSITIVE_REGULATION_OF_PROTEIN_KINASE_ACTIVITY		177	0.317103	1	1030	tags=24%, list=13%, signal=27%		GOMF_NAD_P_H_DEHYDROGENASE_QUINONE_ACTIVITY	GOMF_NAD_P_H_DEHYDROGENASE_QUINONE_ACTIVITY		18	0.445901	1.17823	0.251192	0.441011		GOCC_LATE_ENDOSOME_MEMBRANE	GOCC_LATE_ENDOSOME_MEMBRANE		55	0.323126	1.06092	0.371831	0.625592
GOBP_TRANSFORMING_GROWTH_FACTOR_BETA_PRODUCTION	GOBP_TRANSFORMING_GROWTH_FACTOR_BETA_PRODUCTION		22	0.605092	1.6723	0.015015	0.0726177	1	682	tags=32%, list=8%, signal=35%	GOBP_TRANSFORMING_GROWTH_FACTOR_BETA_PRODUCTION	GOBP_TRANSFORMING_GROWTH_FACTOR_BETA_PRODUCTION		22	0.483518	1	826	tags=27%, list=10%, signal=30%		GOMF_AMIDE_TRANSMEMBRANE_TRANSPORTER_ACTIVITY	GOMF_AMIDE_TRANSMEMBRANE_TRANSPORTER_ACTIVITY		17	0.446995	1.17655	0.259781	0.44153		GOCC_ENDOPLASMIC_RETICULUM_GOLGI_INTERMEDIATE_COMPARTMENT	GOCC_ENDOPLASMIC_RETICULUM_GOLGI_INTERMEDIATE_COMPARTMENT		52	0.326045	1.06219	0.390647	0.627368
GOBP_DIVALENT_INORGANIC_CATION_HOMEOSTASIS	GOBP_DIVALENT_INORGANIC_CATION_HOMEOSTASIS		141	0.451168	1.6705	0	0.0731462	1	1807	tags=38%, list=22%, signal=47%	GOBP_DIVALENT_INORGANIC_CATION_HOMEOSTASIS	GOBP_DIVALENT_INORGANIC_CATION_HOMEOSTASIS		141	0.374798	1	1123	tags=28%, list=14%, signal=31%		GOMF_UBIQUITIN_LIKE_PROTEIN_CONJUGATING_ENZYME_BINDING	GOMF_UBIQUITIN_LIKE_PROTEIN_CONJUGATING_ENZYME_BINDING		23	-0.407664	-1.24809	0.159744	0.441808		GOCC_INTEGRATOR_COMPLEX	GOCC_INTEGRATOR_COMPLEX		15	0.416515	1.05408	0.408795	0.637264
GOBP_SKIN_DEVELOPMENT	GOBP_SKIN_DEVELOPMENT		129	0.447506	1.66971	0	0.0732583	1	875	tags=17%, list=11%, signal=19%	GOBP_SKIN_DEVELOPMENT	GOBP_SKIN_DEVELOPMENT		129	0.292039	1	762	tags=16%, list=9%, signal=17%		GOMF_LIPASE_ACTIVITY	GOMF_LIPASE_ACTIVITY		46	0.369575	1.17962	0.226075	0.443502		GOCC_9PLUS2_MOTILE_CILIUM	GOCC_9PLUS2_MOTILE_CILIUM		47	0.328672	1.05188	0.388186	0.637746
GOBP_HEPARAN_SULFATE_PROTEOGLYCAN_METABOLIC_PROCESS	GOBP_HEPARAN_SULFATE_PROTEOGLYCAN_METABOLIC_PROCESS		21	0.605465	1.66918	0.0196375	0.0732634	1	1621	tags=57%, list=20%, signal=71%	GOBP_HEPARAN_SULFATE_PROTEOGLYCAN_METABOLIC_PROCESS	GOBP_HEPARAN_SULFATE_PROTEOGLYCAN_METABOLIC_PROCESS		21	0.526565	1	1576	tags=57%, list=19%, signal=70%		GOMF_MICROFILAMENT_MOTOR_ACTIVITY	GOMF_MICROFILAMENT_MOTOR_ACTIVITY		17	0.458962	1.18085	0.258373	0.443835		GOCC_CYTOCHROME_COMPLEX	GOCC_CYTOCHROME_COMPLEX		21	-0.332884	-1.02852	0.404639	0.645093
GOBP_NEGATIVE_REGULATION_OF_PROTEIN_CONTAINING_COMPLEX_DISASSEMBLY	GOBP_NEGATIVE_REGULATION_OF_PROTEIN_CONTAINING_COMPLEX_DISASSEMBLY		61	0.4947	1.66659	0.00404313	0.0739203	1	2043	tags=46%, list=25%, signal=61%	GOBP_NEGATIVE_REGULATION_OF_PROTEIN_CONTAINING_COMPLEX_DISASSEMBLY	GOBP_NEGATIVE_REGULATION_OF_PROTEIN_CONTAINING_COMPLEX_DISASSEMBLY		61	-0.358938	1	768	tags=18%, list=9%, signal=20%		GOMF_NAD_BINDING	GOMF_NAD_BINDING		48	0.367763	1.18133	0.207092	0.445716		GOCC_ANAPHASE_PROMOTING_COMPLEX	GOCC_ANAPHASE_PROMOTING_COMPLEX		17	-0.356834	-1.02561	0.40708	0.64514
GOBP_POSITIVE_REGULATION_OF_WOUND_HEALING	GOBP_POSITIVE_REGULATION_OF_WOUND_HEALING		28	0.585857	1.66586	0.0104948	0.0740659	1	1605	tags=39%, list=19%, signal=49%	GOBP_POSITIVE_REGULATION_OF_WOUND_HEALING	GOBP_POSITIVE_REGULATION_OF_WOUND_HEALING		28	0.340795	1	1067	tags=25%, list=13%, signal=29%		GOMF_POLY_PURINE_TRACT_BINDING	GOMF_POLY_PURINE_TRACT_BINDING		25	-0.401191	-1.26896	0.115044	0.446344		GOCC_SCHAFFER_COLLATERAL_CA1_SYNAPSE	GOCC_SCHAFFER_COLLATERAL_CA1_SYNAPSE		58	0.316543	1.04659	0.394385	0.645922
GOBP_NEGATIVE_REGULATION_OF_IMMUNE_SYSTEM_PROCESS	GOBP_NEGATIVE_REGULATION_OF_IMMUNE_SYSTEM_PROCESS		179	0.436174	1.66266	0	0.0742674	1	1811	tags=42%, list=22%, signal=53%	GOBP_NEGATIVE_REGULATION_OF_IMMUNE_SYSTEM_PROCESS	GOBP_NEGATIVE_REGULATION_OF_IMMUNE_SYSTEM_PROCESS		179	0.382516	1	936	tags=24%, list=11%, signal=27%		GOMF_DNA_POLYMERASE_BINDING	GOMF_DNA_POLYMERASE_BINDING		17	-0.44104	-1.2495	0.195767	0.447176		GOCC_ENDOPLASMIC_RETICULUM_TUBULAR_NETWORK	GOCC_ENDOPLASMIC_RETICULUM_TUBULAR_NETWORK		22	0.378603	1.04227	0.405926	0.646589
GOBP_POSITIVE_REGULATION_OF_SYNAPTIC_TRANSMISSION	GOBP_POSITIVE_REGULATION_OF_SYNAPTIC_TRANSMISSION		61	0.493943	1.66207	0.00263505	0.0742838	1	1543	tags=39%, list=19%, signal=48%	GOBP_POSITIVE_REGULATION_OF_SYNAPTIC_TRANSMISSION	GOBP_POSITIVE_REGULATION_OF_SYNAPTIC_TRANSMISSION		61	0.505267	0.987	589	tags=28%, list=7%, signal=30%		GOMF_O_ACYLTRANSFERASE_ACTIVITY	GOMF_O_ACYLTRANSFERASE_ACTIVITY		30	-0.37288	-1.23692	0.170807	0.449266		GOCC_NEURON_PROJECTION_CYTOPLASM	GOCC_NEURON_PROJECTION_CYTOPLASM		28	0.363621	1.04285	0.377152	0.650031
GOBP_REGULATION_OF_NEURON_PROJECTION_REGENERATION	GOBP_REGULATION_OF_NEURON_PROJECTION_REGENERATION		22	0.598868	1.66669	0.00921659	0.0743123	1	2303	tags=73%, list=28%, signal=101%	GOBP_REGULATION_OF_NEURON_PROJECTION_REGENERATION	GOBP_REGULATION_OF_NEURON_PROJECTION_REGENERATION		22	0.430824	1	1453	tags=32%, list=18%, signal=39%		GOMF_ISOMERASE_ACTIVITY	GOMF_ISOMERASE_ACTIVITY		122	0.319184	1.17104	0.187886	0.450457		GOCC_BLOC_COMPLEX	GOCC_BLOC_COMPLEX		19	-0.339705	-1.00725	0.447293	0.678053
GOBP_STEROID_METABOLIC_PROCESS	GOBP_STEROID_METABOLIC_PROCESS		130	0.445489	1.66719	0.00124688	0.0743878	1	1931	tags=43%, list=23%, signal=55%	GOBP_STEROID_METABOLIC_PROCESS	GOBP_STEROID_METABOLIC_PROCESS		130	0.312437	1	1974	tags=45%, list=24%, signal=59%		GOMF_DNA_SECONDARY_STRUCTURE_BINDING	GOMF_DNA_SECONDARY_STRUCTURE_BINDING		19	-0.419444	-1.2175	0.224599	0.451046		GOCC_DYNEIN_COMPLEX	GOCC_DYNEIN_COMPLEX		18	-0.355404	-1.00856	0.445714	0.682661
GOBP_POSITIVE_REGULATION_OF_JUN_KINASE_ACTIVITY	GOBP_POSITIVE_REGULATION_OF_JUN_KINASE_ACTIVITY		28	0.573839	1.66286	0.0139752	0.0745706	1	1664	tags=43%, list=20%, signal=54%	GOBP_POSITIVE_REGULATION_OF_JUN_KINASE_ACTIVITY	GOBP_POSITIVE_REGULATION_OF_JUN_KINASE_ACTIVITY		28	-0.448771	1	694	tags=25%, list=8%, signal=27%		GOMF_PHOSPHATIDYLSERINE_BINDING	GOMF_PHOSPHATIDYLSERINE_BINDING		28	-0.392768	-1.2705	0.164038	0.452202		GOCC_DENDRITE_CYTOPLASM	GOCC_DENDRITE_CYTOPLASM		17	0.393969	1.01996	0.426229	0.696835
GOBP_REGULATION_OF_ACTIN_FILAMENT_ORGANIZATION	GOBP_REGULATION_OF_ACTIN_FILAMENT_ORGANIZATION		184	0.433384	1.66398	0.00114548	0.0746174	1	1478	tags=32%, list=18%, signal=38%	GOBP_REGULATION_OF_ACTIN_FILAMENT_ORGANIZATION	GOBP_REGULATION_OF_ACTIN_FILAMENT_ORGANIZATION		184	-0.230118	1	893	tags=15%, list=11%, signal=16%		GOMF_TRANSLATION_REPRESSOR_ACTIVITY	GOMF_TRANSLATION_REPRESSOR_ACTIVITY		17	-0.42484	-1.21995	0.185083	0.453582		GOCC_SCF_UBIQUITIN_LIGASE_COMPLEX	GOCC_SCF_UBIQUITIN_LIGASE_COMPLEX		31	0.343829	1.01593	0.434524	0.701669
GOBP_MUSCLE_CONTRACTION	GOBP_MUSCLE_CONTRACTION		107	0.462523	1.66461	0	0.0746516	1	1719	tags=31%, list=21%, signal=38%	GOBP_MUSCLE_CONTRACTION	GOBP_MUSCLE_CONTRACTION		107	0.287212	1	1544	tags=31%, list=19%, signal=37%		GOMF_NUCLEAR_IMPORT_SIGNAL_RECEPTOR_ACTIVITY	GOMF_NUCLEAR_IMPORT_SIGNAL_RECEPTOR_ACTIVITY		16	-0.447142	-1.23802	0.18863	0.454811		GOCC_CAVEOLA	GOCC_CAVEOLA		57	0.305937	1.00807	0.464689	0.705997
GOBP_NIK_NF_KAPPAB_SIGNALING	GOBP_NIK_NF_KAPPAB_SIGNALING		74	0.482245	1.6633	0.00131579	0.0746566	1	1372	tags=28%, list=17%, signal=34%	GOBP_NIK_NF_KAPPAB_SIGNALING	GOBP_NIK_NF_KAPPAB_SIGNALING		74	0.343881	1	681	tags=19%, list=8%, signal=20%		GOMF_PROTEASE_BINDING	GOMF_PROTEASE_BINDING		91	-0.29332	-1.22192	0.110638	0.456908		GOCC_MITOTIC_SPINDLE	GOCC_MITOTIC_SPINDLE		134	-0.224671	-0.989492	0.464481	0.708587
GOBP_GLIAL_CELL_MIGRATION	GOBP_GLIAL_CELL_MIGRATION		41	0.528562	1.65961	0.00282087	0.0758531	1	1016	tags=34%, list=12%, signal=39%	GOBP_GLIAL_CELL_MIGRATION	GOBP_GLIAL_CELL_MIGRATION		41	0.552378	0.987	1210	tags=44%, list=15%, signal=51%		GOMF_SNRNA_BINDING	GOMF_SNRNA_BINDING		35	-0.355629	-1.22526	0.160991	0.457628		GOCC_SITE_OF_POLARIZED_GROWTH	GOCC_SITE_OF_POLARIZED_GROWTH		128	0.273149	1.01072	0.447904	0.70953
GOBP_REGULATION_OF_NUCLEASE_ACTIVITY	GOBP_REGULATION_OF_NUCLEASE_ACTIVITY		18	0.634508	1.65837	0.0167683	0.076389	1	462	tags=33%, list=6%, signal=35%	GOBP_REGULATION_OF_NUCLEASE_ACTIVITY	GOBP_REGULATION_OF_NUCLEASE_ACTIVITY		18	-0.263659	1	1406	tags=22%, list=17%, signal=27%		GOMF_PHOSPHOTRANSFERASE_ACTIVITY_FOR_OTHER_SUBSTITUTED_PHOSPHATE_GROUPS	GOMF_PHOSPHOTRANSFERASE_ACTIVITY_FOR_OTHER_SUBSTITUTED_PHOSPHATE_GROUPS		16	-0.431299	-1.2287	0.200581	0.458143		GOCC_CLATHRIN_COAT	GOCC_CLATHRIN_COAT		37	0.324682	1.00858	0.44413	0.709818
GOBP_REGULATION_OF_RECEPTOR_LOCALIZATION_TO_SYNAPSE	GOBP_REGULATION_OF_RECEPTOR_LOCALIZATION_TO_SYNAPSE		16	-0.626379	-1.78992	0.0156658	0.0777875	0.981	3	tags=6%, list=0%, signal=6%	GOBP_REGULATION_OF_RECEPTOR_LOCALIZATION_TO_SYNAPSE	GOBP_REGULATION_OF_RECEPTOR_LOCALIZATION_TO_SYNAPSE		16	-0.284956	1	697	tags=13%, list=8%, signal=14%		GOMF_SH3_DOMAIN_BINDING	GOMF_SH3_DOMAIN_BINDING		86	0.32842	1.16582	0.224072	0.458392		GOCC_PROTEIN_ACETYLTRANSFERASE_COMPLEX	GOCC_PROTEIN_ACETYLTRANSFERASE_COMPLEX		81	-0.24067	-0.990762	0.472574	0.713591
GOBP_REGULATION_OF_CELLULAR_PH	GOBP_REGULATION_OF_CELLULAR_PH		37	0.538813	1.65354	0.00902256	0.0793907	1	1289	tags=27%, list=16%, signal=32%	GOBP_REGULATION_OF_CELLULAR_PH	GOBP_REGULATION_OF_CELLULAR_PH		37	-0.374287	1	2109	tags=32%, list=26%, signal=43%		GOMF_NUCLEAR_RECEPTOR_COACTIVATOR_ACTIVITY	GOMF_NUCLEAR_RECEPTOR_COACTIVATOR_ACTIVITY		41	0.372721	1.15972	0.247453	0.462797		GOCC_PHOSPHATASE_COMPLEX	GOCC_PHOSPHATASE_COMPLEX		35	0.327503	0.991269	0.479076	0.716857
GOBP_ACTIN_CYTOSKELETON_REORGANIZATION	GOBP_ACTIN_CYTOSKELETON_REORGANIZATION		67	0.489392	1.65247	0.00275862	0.0797735	1	1721	tags=39%, list=21%, signal=49%	GOBP_ACTIN_CYTOSKELETON_REORGANIZATION	GOBP_ACTIN_CYTOSKELETON_REORGANIZATION		67	0.290819	1	1789	tags=36%, list=22%, signal=45%		GOMF_PHOSPHATIDYLINOSITOL_4_5_BISPHOSPHATE_BINDING	GOMF_PHOSPHATIDYLINOSITOL_4_5_BISPHOSPHATE_BINDING		42	0.370883	1.15977	0.256854	0.465473		GOCC_CILIARY_MEMBRANE	GOCC_CILIARY_MEMBRANE		23	-0.317442	-0.977331	0.471642	0.717222
GOBP_REGULATION_OF_FIBROBLAST_MIGRATION	GOBP_REGULATION_OF_FIBROBLAST_MIGRATION		36	0.541863	1.65361	0.00888889	0.0797889	1	1935	tags=47%, list=24%, signal=61%	GOBP_REGULATION_OF_FIBROBLAST_MIGRATION	GOBP_REGULATION_OF_FIBROBLAST_MIGRATION		36	0.473797	1	925	tags=25%, list=11%, signal=28%		GOMF_DNA_HELICASE_ACTIVITY	GOMF_DNA_HELICASE_ACTIVITY		54	-0.318259	-1.20352	0.146953	0.466776		GOCC_CYTOPLASMIC_DYNEIN_COMPLEX	GOCC_CYTOPLASMIC_DYNEIN_COMPLEX		15	-0.355274	-0.983012	0.454039	0.717874
GOBP_NEGATIVE_REGULATION_OF_ERK1_AND_ERK2_CASCADE	GOBP_NEGATIVE_REGULATION_OF_ERK1_AND_ERK2_CASCADE		43	0.533249	1.65178	0.00587371	0.0798737	1	1974	tags=49%, list=24%, signal=64%	GOBP_NEGATIVE_REGULATION_OF_ERK1_AND_ERK2_CASCADE	GOBP_NEGATIVE_REGULATION_OF_ERK1_AND_ERK2_CASCADE		43	-0.33881	1	948	tags=23%, list=12%, signal=26%		GOMF_CALMODULIN_BINDING	GOMF_CALMODULIN_BINDING		93	0.32336	1.16039	0.220663	0.46699		GOCC_PROTEASOME_COMPLEX	GOCC_PROTEASOME_COMPLEX		58	0.303411	0.992295	0.479224	0.719391
GOBP_RNA_3_END_PROCESSING	GOBP_RNA_3_END_PROCESSING		93	-0.435594	-1.78132	0	0.0815514	0.986	2243	tags=46%, list=27%, signal=63%	GOBP_RNA_3_END_PROCESSING	GOBP_RNA_3_END_PROCESSING		93	-0.257332	1	3227	tags=53%, list=39%, signal=86%		GOMF_ORGANIC_ACID_BINDING	GOMF_ORGANIC_ACID_BINDING		62	-0.307496	-1.20585	0.162963	0.468707		GOCC_SITE_OF_DOUBLE_STRAND_BREAK	GOCC_SITE_OF_DOUBLE_STRAND_BREAK		41	-0.272501	-0.979276	0.487805	0.719963
GOBP_REGULATION_OF_CALCIUM_ION_TRANSPORT	GOBP_REGULATION_OF_CALCIUM_ION_TRANSPORT		114	0.450138	1.64936	0.00123762	0.0815826	1	1720	tags=36%, list=21%, signal=45%	GOBP_REGULATION_OF_CALCIUM_ION_TRANSPORT	GOBP_REGULATION_OF_CALCIUM_ION_TRANSPORT		114	0.336058	1	608	tags=20%, list=7%, signal=21%		GOMF_CALCIUM_CHANNEL_REGULATOR_ACTIVITY	GOMF_CALCIUM_CHANNEL_REGULATOR_ACTIVITY		17	0.450168	1.1535	0.295638	0.473243		GOCC_ENDOPLASMIC_RETICULUM_LUMEN	GOCC_ENDOPLASMIC_RETICULUM_LUMEN		44	0.316122	0.999116	0.461538	0.723338
GOBP_REGULATION_OF_JNK_CASCADE	GOBP_REGULATION_OF_JNK_CASCADE		75	0.475766	1.64837	0.00264901	0.0820429	1	1664	tags=36%, list=20%, signal=45%	GOBP_REGULATION_OF_JNK_CASCADE	GOBP_REGULATION_OF_JNK_CASCADE		75	-0.297385	1	793	tags=17%, list=10%, signal=19%		GOMF_GTP_DEPENDENT_PROTEIN_BINDING	GOMF_GTP_DEPENDENT_PROTEIN_BINDING		15	0.466427	1.14835	0.301508	0.478066		GOCC_CORTICAL_ACTIN_CYTOSKELETON	GOCC_CORTICAL_ACTIN_CYTOSKELETON		51	0.308399	0.992479	0.474394	0.724036
GOBP_REGULATION_OF_COLLAGEN_METABOLIC_PROCESS	GOBP_REGULATION_OF_COLLAGEN_METABOLIC_PROCESS		22	0.598988	1.64695	0.0201238	0.0823424	1	1587	tags=41%, list=19%, signal=51%	GOBP_REGULATION_OF_COLLAGEN_METABOLIC_PROCESS	GOBP_REGULATION_OF_COLLAGEN_METABOLIC_PROCESS		22	0.611822	1	1281	tags=45%, list=16%, signal=54%		GOMF_SERINE_HYDROLASE_ACTIVITY	GOMF_SERINE_HYDROLASE_ACTIVITY		41	0.369255	1.14958	0.265625	0.478661		GOCC_MICROBODY_LUMEN	GOCC_MICROBODY_LUMEN		21	0.372512	0.994007	0.478328	0.725276
GOBP_DEFENSE_RESPONSE_TO_GRAM_POSITIVE_BACTERIUM	GOBP_DEFENSE_RESPONSE_TO_GRAM_POSITIVE_BACTERIUM		29	0.564118	1.64416	0.0014556	0.0824005	1	1237	tags=38%, list=15%, signal=44%	GOBP_DEFENSE_RESPONSE_TO_GRAM_POSITIVE_BACTERIUM	GOBP_DEFENSE_RESPONSE_TO_GRAM_POSITIVE_BACTERIUM		29	0.385168	1	1479	tags=41%, list=18%, signal=50%		GOMF_ACTIVE_ION_TRANSMEMBRANE_TRANSPORTER_ACTIVITY	GOMF_ACTIVE_ION_TRANSMEMBRANE_TRANSPORTER_ACTIVITY		76	0.33334	1.14603	0.256579	0.480197		GOCC_INTEGRAL_COMPONENT_OF_SYNAPTIC_VESICLE_MEMBRANE	GOCC_INTEGRAL_COMPONENT_OF_SYNAPTIC_VESICLE_MEMBRANE		16	0.399171	0.995109	0.495208	0.727641
GOBP_NEUTROPHIL_MIGRATION	GOBP_NEUTROPHIL_MIGRATION		35	0.544986	1.64506	0.0147493	0.0825249	1	1705	tags=40%, list=21%, signal=50%	GOBP_NEUTROPHIL_MIGRATION	GOBP_NEUTROPHIL_MIGRATION		35	0.395814	1	1191	tags=31%, list=14%, signal=37%		GOMF_HSP70_PROTEIN_BINDING	GOMF_HSP70_PROTEIN_BINDING		33	-0.341778	-1.17194	0.210884	0.484874		GOCC_TRANSCRIPTION_REPRESSOR_COMPLEX	GOCC_TRANSCRIPTION_REPRESSOR_COMPLEX		49	-0.263349	-0.964905	0.489286	0.732757
GOBP_UNSATURATED_FATTY_ACID_METABOLIC_PROCESS	GOBP_UNSATURATED_FATTY_ACID_METABOLIC_PROCESS		40	0.536103	1.64438	0.00716332	0.0826667	1	1685	tags=48%, list=20%, signal=59%	GOBP_UNSATURATED_FATTY_ACID_METABOLIC_PROCESS	GOBP_UNSATURATED_FATTY_ACID_METABOLIC_PROCESS		40	-0.452048	1	488	tags=23%, list=6%, signal=24%		GOMF_ENDONUCLEASE_ACTIVITY	GOMF_ENDONUCLEASE_ACTIVITY		67	-0.301072	-1.16758	0.162055	0.486553		GOCC_NON_MOTILE_CILIUM	GOCC_NON_MOTILE_CILIUM		51	0.308422	0.982174	0.49381	0.733209
GOBP_REGULATION_OF_T_CELL_MIGRATION	GOBP_REGULATION_OF_T_CELL_MIGRATION		22	0.604256	1.64699	0.00761035	0.0827436	1	137	tags=18%, list=2%, signal=18%	GOBP_REGULATION_OF_T_CELL_MIGRATION	GOBP_REGULATION_OF_T_CELL_MIGRATION		22	0.314462	1	682	tags=18%, list=8%, signal=20%		GOMF_OXIDOREDUCTION_DRIVEN_ACTIVE_TRANSMEMBRANE_TRANSPORTER_ACTIVITY	GOMF_OXIDOREDUCTION_DRIVEN_ACTIVE_TRANSMEMBRANE_TRANSPORTER_ACTIVITY		27	-0.366048	-1.17396	0.227964	0.487236		GOCC_CYTOSOLIC_SMALL_RIBOSOMAL_SUBUNIT	GOCC_CYTOSOLIC_SMALL_RIBOSOMAL_SUBUNIT		41	-0.270498	-0.959213	0.53481	0.739541
GOBP_REPLACEMENT_OSSIFICATION	GOBP_REPLACEMENT_OSSIFICATION		18	0.615472	1.64126	0.0212766	0.0827565	1	866	tags=33%, list=11%, signal=37%	GOBP_REPLACEMENT_OSSIFICATION	GOBP_REPLACEMENT_OSSIFICATION		18	0.49131	1	266	tags=22%, list=3%, signal=23%		GOMF_ENDOPEPTIDASE_ACTIVITY	GOMF_ENDOPEPTIDASE_ACTIVITY		147	0.300991	1.14049	0.214964	0.488871		GOCC_AGGRESOME	GOCC_AGGRESOME		19	-0.325764	-0.965395	0.488235	0.73962
GOBP_NEGATIVE_REGULATION_OF_RESPONSE_TO_BIOTIC_STIMULUS	GOBP_NEGATIVE_REGULATION_OF_RESPONSE_TO_BIOTIC_STIMULUS		62	0.491291	1.64081	0.00398406	0.082765	1	1556	tags=44%, list=19%, signal=53%	GOBP_NEGATIVE_REGULATION_OF_RESPONSE_TO_BIOTIC_STIMULUS	GOBP_NEGATIVE_REGULATION_OF_RESPONSE_TO_BIOTIC_STIMULUS		62	0.360654	1	861	tags=26%, list=10%, signal=29%		GOMF_PHOSPHATASE_ACTIVATOR_ACTIVITY	GOMF_PHOSPHATASE_ACTIVATOR_ACTIVITY		15	0.455191	1.13749	0.3104	0.489609		GOCC_COP9_SIGNALOSOME	GOCC_COP9_SIGNALOSOME		27	0.338577	0.967792	0.528467	0.747393
GOBP_TYPE_I_INTERFERON_PRODUCTION	GOBP_TYPE_I_INTERFERON_PRODUCTION		72	0.476634	1.64021	0.00397351	0.0828471	1	1185	tags=26%, list=14%, signal=31%	GOBP_TYPE_I_INTERFERON_PRODUCTION	GOBP_TYPE_I_INTERFERON_PRODUCTION		72	0.287212	1	1477	tags=26%, list=18%, signal=32%		GOMF_NUCLEASE_ACTIVITY	GOMF_NUCLEASE_ACTIVITY		119	-0.273668	-1.17601	0.148148	0.489791		GOCC_BRUSH_BORDER_MEMBRANE	GOCC_BRUSH_BORDER_MEMBRANE		24	0.341101	0.964182	0.53811	0.75089
GOBP_POSITIVE_REGULATION_OF_ERK1_AND_ERK2_CASCADE	GOBP_POSITIVE_REGULATION_OF_ERK1_AND_ERK2_CASCADE		80	0.47187	1.64513	0.00649351	0.0829208	1	1543	tags=36%, list=19%, signal=44%	GOBP_POSITIVE_REGULATION_OF_ERK1_AND_ERK2_CASCADE	GOBP_POSITIVE_REGULATION_OF_ERK1_AND_ERK2_CASCADE		80	0.38636	1	538	tags=21%, list=7%, signal=23%		GOMF_CARGO_RECEPTOR_ACTIVITY	GOMF_CARGO_RECEPTOR_ACTIVITY		27	0.399426	1.13878	0.28869	0.489845		GOCC_EXCITATORY_SYNAPSE	GOCC_EXCITATORY_SYNAPSE		19	0.369742	0.967929	0.529771	0.752027
GOBP_GLYCOSAMINOGLYCAN_CATABOLIC_PROCESS	GOBP_GLYCOSAMINOGLYCAN_CATABOLIC_PROCESS		15	0.649661	1.64257	0.0114943	0.0829364	1	1439	tags=60%, list=17%, signal=73%	GOBP_GLYCOSAMINOGLYCAN_CATABOLIC_PROCESS	GOBP_GLYCOSAMINOGLYCAN_CATABOLIC_PROCESS		15	0.356143	1	1677	tags=40%, list=20%, signal=50%		GOMF_HELICASE_ACTIVITY	GOMF_HELICASE_ACTIVITY		123	-0.258744	-1.15012	0.148718	0.491726		GOCC_EXTRINSIC_COMPONENT_OF_MEMBRANE	GOCC_EXTRINSIC_COMPONENT_OF_MEMBRANE		177	0.24819	0.960767	0.547733	0.754127
GOBP_MONOVALENT_INORGANIC_CATION_HOMEOSTASIS	GOBP_MONOVALENT_INORGANIC_CATION_HOMEOSTASIS		61	0.49197	1.64194	0.00960219	0.0829928	1	1289	tags=34%, list=16%, signal=41%	GOBP_MONOVALENT_INORGANIC_CATION_HOMEOSTASIS	GOBP_MONOVALENT_INORGANIC_CATION_HOMEOSTASIS		61	-0.225779	1	1087	tags=16%, list=13%, signal=19%		GOMF_PURINE_NUCLEOTIDE_TRANSMEMBRANE_TRANSPORTER_ACTIVITY	GOMF_PURINE_NUCLEOTIDE_TRANSMEMBRANE_TRANSPORTER_ACTIVITY		15	0.448055	1.135	0.297209	0.492059		GOCC_PHOTORECEPTOR_CONNECTING_CILIUM	GOCC_PHOTORECEPTOR_CONNECTING_CILIUM		23	0.356616	0.968224	0.520611	0.756315
GOBP_LIPID_STORAGE	GOBP_LIPID_STORAGE		42	0.519309	1.64137	0.00702247	0.0830653	1	1551	tags=45%, list=19%, signal=55%	GOBP_LIPID_STORAGE	GOBP_LIPID_STORAGE		42	0.47101	1	1251	tags=31%, list=15%, signal=36%		GOMF_MRNA_3_UTR_AU_RICH_REGION_BINDING	GOMF_MRNA_3_UTR_AU_RICH_REGION_BINDING		18	-0.3943	-1.156	0.271955	0.492074		GOCC_AXONAL_GROWTH_CONE	GOCC_AXONAL_GROWTH_CONE		23	-0.303889	-0.946293	0.523077	0.757125
GOBP_BONE_DEVELOPMENT	GOBP_BONE_DEVELOPMENT		115	0.450439	1.64541	0.0025	0.0831277	1	1964	tags=39%, list=24%, signal=51%	GOBP_BONE_DEVELOPMENT	GOBP_BONE_DEVELOPMENT		115	0.46677	0.816	534	tags=20%, list=6%, signal=21%		GOMF_PROTEIN_N_TERMINUS_BINDING	GOMF_PROTEIN_N_TERMINUS_BINDING		94	-0.275721	-1.14633	0.179487	0.493121		GOCC_COPII_COATED_ER_TO_GOLGI_TRANSPORT_VESICLE	GOCC_COPII_COATED_ER_TO_GOLGI_TRANSPORT_VESICLE		44	0.307017	0.969575	0.505139	0.758328
GOBP_POSITIVE_REGULATION_OF_LIPID_KINASE_ACTIVITY	GOBP_POSITIVE_REGULATION_OF_LIPID_KINASE_ACTIVITY		20	0.604379	1.6427	0.0141509	0.083219	1	1360	tags=40%, list=17%, signal=48%	GOBP_POSITIVE_REGULATION_OF_LIPID_KINASE_ACTIVITY	GOBP_POSITIVE_REGULATION_OF_LIPID_KINASE_ACTIVITY		20	0.667896	0.847	538	tags=40%, list=7%, signal=43%		GOMF_PHOSPHATIDYLINOSITOL_PHOSPHATE_BINDING	GOMF_PHOSPHATIDYLINOSITOL_PHOSPHATE_BINDING		106	0.308138	1.13052	0.251244	0.493237		GOCC_H4_HISTONE_ACETYLTRANSFERASE_COMPLEX	GOCC_H4_HISTONE_ACETYLTRANSFERASE_COMPLEX		32	-0.276059	-0.94712	0.537906	0.76304
GOBP_AMINOGLYCAN_CATABOLIC_PROCESS	GOBP_AMINOGLYCAN_CATABOLIC_PROCESS		16	0.652335	1.63915	0.0123839	0.083364	1	1484	tags=63%, list=18%, signal=76%	GOBP_AMINOGLYCAN_CATABOLIC_PROCESS	GOBP_AMINOGLYCAN_CATABOLIC_PROCESS		16	0.352434	1	1677	tags=38%, list=20%, signal=47%		GOMF_RIBOSOME_BINDING	GOMF_RIBOSOME_BINDING		62	-0.297229	-1.15205	0.214876	0.493881		GOCC_AUTOPHAGOSOME	GOCC_AUTOPHAGOSOME		68	0.281011	0.954253	0.538259	0.763991
GOBP_REGULATION_OF_CELL_SUBSTRATE_JUNCTION_ORGANIZATION	GOBP_REGULATION_OF_CELL_SUBSTRATE_JUNCTION_ORGANIZATION		51	0.508126	1.63674	0.00416089	0.0845479	1	2068	tags=47%, list=25%, signal=62%	GOBP_REGULATION_OF_CELL_SUBSTRATE_JUNCTION_ORGANIZATION	GOBP_REGULATION_OF_CELL_SUBSTRATE_JUNCTION_ORGANIZATION		51	0.444579	1	1243	tags=27%, list=15%, signal=32%		GOMF_FATTY_ACID_BINDING	GOMF_FATTY_ACID_BINDING		23	0.413669	1.131	0.292424	0.49501		GOCC_RNA_POLYMERASE_II_TRANSCRIPTION_REGULATOR_COMPLEX	GOCC_RNA_POLYMERASE_II_TRANSCRIPTION_REGULATOR_COMPLEX		159	-0.205714	-0.939144	0.632768	0.767632
GOBP_MACROPHAGE_MIGRATION	GOBP_MACROPHAGE_MIGRATION		26	0.588281	1.63694	0.00588235	0.0848062	1	684	tags=31%, list=8%, signal=33%	GOBP_MACROPHAGE_MIGRATION	GOBP_MACROPHAGE_MIGRATION		26	0.669344	0.276	812	tags=38%, list=10%, signal=43%		GOMF_MACROMOLECULE_TRANSMEMBRANE_TRANSPORTER_ACTIVITY	GOMF_MACROMOLECULE_TRANSMEMBRANE_TRANSPORTER_ACTIVITY		18	-0.413816	-1.18687	0.2	0.495526		GOCC_9PLUS0_NON_MOTILE_CILIUM	GOCC_9PLUS0_NON_MOTILE_CILIUM		41	0.306795	0.948901	0.559593	0.771662
GOBP_CELLULAR_MONOVALENT_INORGANIC_CATION_HOMEOSTASIS	GOBP_CELLULAR_MONOVALENT_INORGANIC_CATION_HOMEOSTASIS		47	0.510087	1.63577	0.00854701	0.0849625	1	1289	tags=34%, list=16%, signal=40%	GOBP_CELLULAR_MONOVALENT_INORGANIC_CATION_HOMEOSTASIS	GOBP_CELLULAR_MONOVALENT_INORGANIC_CATION_HOMEOSTASIS		47	-0.314378	1	1087	tags=19%, list=13%, signal=22%		GOMF_ATP_DEPENDENT_ACTIVITY_ACTING_ON_DNA	GOMF_ATP_DEPENDENT_ACTIVITY_ACTING_ON_DNA		83	-0.2895	-1.15753	0.191571	0.495541		GOCC_PLASMA_MEMBRANE_RAFT	GOCC_PLASMA_MEMBRANE_RAFT		67	0.277198	0.93999	0.548965	0.782116
GOBP_NUCLEOTIDE_SUGAR_METABOLIC_PROCESS	GOBP_NUCLEOTIDE_SUGAR_METABOLIC_PROCESS		27	0.574248	1.63519	0.00757576	0.0850717	1	1368	tags=56%, list=17%, signal=66%	GOBP_NUCLEOTIDE_SUGAR_METABOLIC_PROCESS	GOBP_NUCLEOTIDE_SUGAR_METABOLIC_PROCESS		27	-0.326075	1	514	tags=15%, list=6%, signal=16%		GOMF_NUCLEAR_LOCALIZATION_SEQUENCE_BINDING	GOMF_NUCLEAR_LOCALIZATION_SEQUENCE_BINDING		19	-0.40184	-1.18351	0.221212	0.495643		GOCC_INTERMEDIATE_FILAMENT_CYTOSKELETON	GOCC_INTERMEDIATE_FILAMENT_CYTOSKELETON		61	0.281811	0.939994	0.565158	0.787156
GOBP_NEGATIVE_REGULATION_OF_CYTOKINE_PRODUCTION	GOBP_NEGATIVE_REGULATION_OF_CYTOKINE_PRODUCTION		112	0.448646	1.63256	0.00123609	0.086529	1	1647	tags=35%, list=20%, signal=43%	GOBP_NEGATIVE_REGULATION_OF_CYTOKINE_PRODUCTION	GOBP_NEGATIVE_REGULATION_OF_CYTOKINE_PRODUCTION		112	0.455917	0.97	950	tags=27%, list=12%, signal=30%		GOMF_DAMAGED_DNA_BINDING	GOMF_DAMAGED_DNA_BINDING		39	-0.333416	-1.17623	0.189369	0.496547		GOCC_PLASMA_MEMBRANE_BOUNDED_CELL_PROJECTION_CYTOPLASM	GOCC_PLASMA_MEMBRANE_BOUNDED_CELL_PROJECTION_CYTOPLASM		73	0.275477	0.9276	0.6	0.800004
GOBP_POSITIVE_REGULATION_OF_MUSCLE_CELL_APOPTOTIC_PROCESS	GOBP_POSITIVE_REGULATION_OF_MUSCLE_CELL_APOPTOTIC_PROCESS		22	0.58804	1.63265	0.015528	0.0868678	1	416	tags=23%, list=5%, signal=24%	GOBP_POSITIVE_REGULATION_OF_MUSCLE_CELL_APOPTOTIC_PROCESS	GOBP_POSITIVE_REGULATION_OF_MUSCLE_CELL_APOPTOTIC_PROCESS		22	0.489832	1	1378	tags=32%, list=17%, signal=38%		GOMF_PEPTIDE_BINDING	GOMF_PEPTIDE_BINDING		137	0.301507	1.13144	0.214115	0.496942		GOCC_CELL_DIVISION_SITE	GOCC_CELL_DIVISION_SITE		44	0.295189	0.922731	0.596662	0.801097
GOBP_LIPID_LOCALIZATION	GOBP_LIPID_LOCALIZATION		199	0.418618	1.62723	0.00114943	0.0885426	1	1885	tags=39%, list=23%, signal=49%	GOBP_LIPID_LOCALIZATION	GOBP_LIPID_LOCALIZATION		199	0.2996	1	1803	tags=34%, list=22%, signal=43%		GOMF_SINGLE_STRANDED_DNA_BINDING	GOMF_SINGLE_STRANDED_DNA_BINDING		96	-0.282205	-1.17795	0.171296	0.499933		GOCC_RECYCLING_ENDOSOME_MEMBRANE	GOCC_RECYCLING_ENDOSOME_MEMBRANE		34	0.310337	0.929192	0.566917	0.801338
GOBP_BONE_MORPHOGENESIS	GOBP_BONE_MORPHOGENESIS		44	0.52172	1.62948	0.00962861	0.0887031	1	2118	tags=52%, list=26%, signal=70%	GOBP_BONE_MORPHOGENESIS	GOBP_BONE_MORPHOGENESIS		44	0.491159	1	894	tags=30%, list=11%, signal=33%		GOMF_LYSOPHOSPHOLIPID_ACYLTRANSFERASE_ACTIVITY	GOMF_LYSOPHOSPHOLIPID_ACYLTRANSFERASE_ACTIVITY		16	-0.402352	-1.15832	0.250696	0.500426		GOCC_APICAL_JUNCTION_COMPLEX	GOCC_APICAL_JUNCTION_COMPLEX		77	0.26544	0.92428	0.616	0.802482
GOBP_MITOTIC_G2_M_TRANSITION_CHECKPOINT	GOBP_MITOTIC_G2_M_TRANSITION_CHECKPOINT		35	-0.507934	-1.76783	0.00664452	0.0888443	0.995	2145	tags=54%, list=26%, signal=73%	GOBP_MITOTIC_G2_M_TRANSITION_CHECKPOINT	GOBP_MITOTIC_G2_M_TRANSITION_CHECKPOINT		35	-0.486571	1	2696	tags=60%, list=33%, signal=89%		GOMF_SH2_DOMAIN_BINDING	GOMF_SH2_DOMAIN_BINDING		27	0.399244	1.11913	0.315169	0.50273		GOCC_INCLUSION_BODY	GOCC_INCLUSION_BODY		53	-0.23552	-0.915145	0.618868	0.805002
GOBP_REGULATION_OF_RESPONSE_TO_WOUNDING	GOBP_REGULATION_OF_RESPONSE_TO_WOUNDING		82	0.466133	1.62735	0.00542005	0.0888769	1	1605	tags=40%, list=19%, signal=49%	GOBP_REGULATION_OF_RESPONSE_TO_WOUNDING	GOBP_REGULATION_OF_RESPONSE_TO_WOUNDING		82	0.343685	1	571	tags=22%, list=7%, signal=23%		GOMF_PHOSPHATIDYLINOSITOL_5_PHOSPHATE_BINDING	GOMF_PHOSPHATIDYLINOSITOL_5_PHOSPHATE_BINDING		15	0.450646	1.11949	0.339172	0.504782		GOCC_CYTOSOLIC_RIBOSOME	GOCC_CYTOSOLIC_RIBOSOME		92	-0.220935	-0.917771	0.636771	0.80645
GOBP_CELLULAR_RESPONSE_TO_DSRNA	GOBP_CELLULAR_RESPONSE_TO_DSRNA		17	0.624223	1.62824	0.0258065	0.088888	1	1449	tags=47%, list=18%, signal=57%	GOBP_CELLULAR_RESPONSE_TO_DSRNA	GOBP_CELLULAR_RESPONSE_TO_DSRNA		17	-0.379445	1	736	tags=18%, list=9%, signal=19%		GOMF_AMIDE_BINDING	GOMF_AMIDE_BINDING		186	0.290559	1.12104	0.239286	0.507318		GOCC_PRESYNAPTIC_MEMBRANE	GOCC_PRESYNAPTIC_MEMBRANE		60	0.272437	0.906171	0.613636	0.808467
GOBP_REGULATION_OF_CELL_MATRIX_ADHESION	GOBP_REGULATION_OF_CELL_MATRIX_ADHESION		78	0.467234	1.62619	0.00390117	0.0890404	1	2068	tags=44%, list=25%, signal=58%	GOBP_REGULATION_OF_CELL_MATRIX_ADHESION	GOBP_REGULATION_OF_CELL_MATRIX_ADHESION		78	0.477203	0.996	556	tags=24%, list=7%, signal=26%		GOMF_NUCLEAR_ANDROGEN_RECEPTOR_BINDING	GOMF_NUCLEAR_ANDROGEN_RECEPTOR_BINDING		24	0.404047	1.11956	0.309969	0.50748		GOCC_PRESYNAPTIC_ACTIVE_ZONE_MEMBRANE	GOCC_PRESYNAPTIC_ACTIVE_ZONE_MEMBRANE		16	0.356376	0.908106	0.579666	0.808858
GOBP_REGULATION_OF_MACROPHAGE_MIGRATION	GOBP_REGULATION_OF_MACROPHAGE_MIGRATION		18	0.624107	1.6274	0.023622	0.0892631	1	1467	tags=50%, list=18%, signal=61%	GOBP_REGULATION_OF_MACROPHAGE_MIGRATION	GOBP_REGULATION_OF_MACROPHAGE_MIGRATION	Details ...	18	0.779842	0.032	593	tags=44%, list=7%, signal=48%		GOMF_MAP_KINASE_KINASE_KINASE_ACTIVITY	GOMF_MAP_KINASE_KINASE_KINASE_ACTIVITY		16	0.42989	1.12192	0.313972	0.50849		GOCC_POSTSYNAPTIC_CYTOSOL	GOCC_POSTSYNAPTIC_CYTOSOL		20	0.346003	0.916308	0.590461	0.810693
GOBP_GLUTATHIONE_METABOLIC_PROCESS	GOBP_GLUTATHIONE_METABOLIC_PROCESS		37	0.535355	1.62827	0.00990099	0.0892833	1	1978	tags=51%, list=24%, signal=67%	GOBP_GLUTATHIONE_METABOLIC_PROCESS	GOBP_GLUTATHIONE_METABOLIC_PROCESS		37	-0.388141	1	794	tags=22%, list=10%, signal=24%		GOMF_GLUTAMATE_RECEPTOR_BINDING	GOMF_GLUTAMATE_RECEPTOR_BINDING		28	0.39027	1.11471	0.315789	0.509427		GOCC_MITOCHONDRIA_ASSOCIATED_ENDOPLASMIC_RETICULUM_MEMBRANE	GOCC_MITOCHONDRIA_ASSOCIATED_ENDOPLASMIC_RETICULUM_MEMBRANE		15	0.368477	0.911281	0.595779	0.812193
GOBP_SPINAL_CORD_DEVELOPMENT	GOBP_SPINAL_CORD_DEVELOPMENT		35	0.544387	1.62293	0.014881	0.0915026	1	1568	tags=37%, list=19%, signal=46%	GOBP_SPINAL_CORD_DEVELOPMENT	GOBP_SPINAL_CORD_DEVELOPMENT		35	0.287556	1	709	tags=14%, list=9%, signal=16%		GOMF_TRANSLATION_REGULATOR_ACTIVITY	GOMF_TRANSLATION_REGULATOR_ACTIVITY		106	-0.266618	-1.12681	0.204878	0.510366		GOCC_TRANSPORTER_COMPLEX	GOCC_TRANSPORTER_COMPLEX		115	0.247471	0.908452	0.658354	0.813191
GOBP_RNA_PHOSPHODIESTER_BOND_HYDROLYSIS_EXONUCLEOLYTIC	GOBP_RNA_PHOSPHODIESTER_BOND_HYDROLYSIS_EXONUCLEOLYTIC		15	-0.62631	-1.75075	0.00797872	0.0919408	0.998	2101	tags=60%, list=26%, signal=80%	GOBP_RNA_PHOSPHODIESTER_BOND_HYDROLYSIS_EXONUCLEOLYTIC	GOBP_RNA_PHOSPHODIESTER_BOND_HYDROLYSIS_EXONUCLEOLYTIC		15	-0.247318	1	2949	tags=60%, list=36%, signal=93%		GOMF_PENTOSYLTRANSFERASE_ACTIVITY	GOMF_PENTOSYLTRANSFERASE_ACTIVITY		32	-0.334776	-1.13534	0.252907	0.510412		GOCC_CYTOPLASMIC_STRESS_GRANULE	GOCC_CYTOPLASMIC_STRESS_GRANULE		59	-0.238447	-0.918502	0.604743	0.813271
GOBP_PROTON_MOTIVE_FORCE_DRIVEN_ATP_SYNTHESIS	GOBP_PROTON_MOTIVE_FORCE_DRIVEN_ATP_SYNTHESIS		42	-0.495681	-1.75156	0.00675676	0.0930942	0.998	2872	tags=62%, list=35%, signal=95%	GOBP_PROTON_MOTIVE_FORCE_DRIVEN_ATP_SYNTHESIS	GOBP_PROTON_MOTIVE_FORCE_DRIVEN_ATP_SYNTHESIS		42	0.582384	0.542	2931	tags=88%, list=36%, signal=136%		GOMF_BETA_TUBULIN_BINDING	GOMF_BETA_TUBULIN_BINDING		31	-0.339171	-1.12725	0.286136	0.515549		GOCC_CLEAVAGE_FURROW	GOCC_CLEAVAGE_FURROW		28	0.318095	0.912343	0.587156	0.814777
GOBP_RIBOSOMAL_LARGE_SUBUNIT_ASSEMBLY	GOBP_RIBOSOMAL_LARGE_SUBUNIT_ASSEMBLY		23	-0.574355	-1.74336	0.0127389	0.0936561	0.999	1268	tags=39%, list=15%, signal=46%	GOBP_RIBOSOMAL_LARGE_SUBUNIT_ASSEMBLY	GOBP_RIBOSOMAL_LARGE_SUBUNIT_ASSEMBLY		23	-0.539145	1	1848	tags=39%, list=22%, signal=50%		GOMF_TAU_PROTEIN_BINDING	GOMF_TAU_PROTEIN_BINDING		19	-0.382298	-1.12143	0.293629	0.515795		GOCC_VESICLE_TETHERING_COMPLEX	GOCC_VESICLE_TETHERING_COMPLEX		58	0.273532	0.900573	0.634409	0.815595
GOBP_REGULATION_OF_FIBROBLAST_GROWTH_FACTOR_RECEPTOR_SIGNALING_PATHWAY	GOBP_REGULATION_OF_FIBROBLAST_GROWTH_FACTOR_RECEPTOR_SIGNALING_PATHWAY		16	0.637326	1.61933	0.0175159	0.093892	1	420	tags=25%, list=5%, signal=26%	GOBP_REGULATION_OF_FIBROBLAST_GROWTH_FACTOR_RECEPTOR_SIGNALING_PATHWAY	GOBP_REGULATION_OF_FIBROBLAST_GROWTH_FACTOR_RECEPTOR_SIGNALING_PATHWAY		16	0.509555	1	529	tags=38%, list=6%, signal=40%		GOMF_GROWTH_FACTOR_ACTIVITY	GOMF_GROWTH_FACTOR_ACTIVITY		31	0.380921	1.11016	0.316891	0.516538		GOCC_IMMUNOLOGICAL_SYNAPSE	GOCC_IMMUNOLOGICAL_SYNAPSE		22	0.330512	0.893774	0.629231	0.820364
GOBP_POSITIVE_REGULATION_OF_JNK_CASCADE	GOBP_POSITIVE_REGULATION_OF_JNK_CASCADE		46	0.508262	1.61881	0.00704225	0.0939075	1	1556	tags=39%, list=19%, signal=48%	GOBP_POSITIVE_REGULATION_OF_JNK_CASCADE	GOBP_POSITIVE_REGULATION_OF_JNK_CASCADE		46	0.308437	1	1281	tags=35%, list=16%, signal=41%		GOMF_DYNEIN_COMPLEX_BINDING	GOMF_DYNEIN_COMPLEX_BINDING		16	-0.400309	-1.12757	0.297521	0.52123		GOCC_INTERCELLULAR_BRIDGE	GOCC_INTERCELLULAR_BRIDGE		56	0.27171	0.894033	0.657572	0.824678
GOBP_PROTEOGLYCAN_METABOLIC_PROCESS	GOBP_PROTEOGLYCAN_METABOLIC_PROCESS		42	0.517025	1.61953	0.0130058	0.0942058	1	1439	tags=45%, list=17%, signal=55%	GOBP_PROTEOGLYCAN_METABOLIC_PROCESS	GOBP_PROTEOGLYCAN_METABOLIC_PROCESS		42	0.41729	1	529	tags=26%, list=6%, signal=28%		GOMF_LIGASE_ACTIVITY_FORMING_CARBON_NITROGEN_BONDS	GOMF_LIGASE_ACTIVITY_FORMING_CARBON_NITROGEN_BONDS		26	-0.344351	-1.11437	0.309309	0.524498		GOCC_EXTRACELLULAR_EXOSOME	GOCC_EXTRACELLULAR_EXOSOME		49	0.270443	0.873726	0.66014	0.841959
GOBP_ATTACHMENT_OF_SPINDLE_MICROTUBULES_TO_KINETOCHORE	GOBP_ATTACHMENT_OF_SPINDLE_MICROTUBULES_TO_KINETOCHORE		35	-0.523413	-1.75745	0	0.0943842	0.997	2108	tags=43%, list=26%, signal=57%	GOBP_ATTACHMENT_OF_SPINDLE_MICROTUBULES_TO_KINETOCHORE	GOBP_ATTACHMENT_OF_SPINDLE_MICROTUBULES_TO_KINETOCHORE		35	-0.693691	0.025	844	tags=46%, list=10%, signal=51%		GOMF_OXIDOREDUCTASE_ACTIVITY_ACTING_ON_THE_CH_NH_GROUP_OF_DONORS	GOMF_OXIDOREDUCTASE_ACTIVITY_ACTING_ON_THE_CH_NH_GROUP_OF_DONORS		18	0.418871	1.09947	0.357372	0.524921		GOCC_CLATHRIN_VESICLE_COAT	GOCC_CLATHRIN_VESICLE_COAT		24	0.31308	0.873895	0.626126	0.84652
GOBP_RIBONUCLEOPROTEIN_COMPLEX_SUBUNIT_ORGANIZATION	GOBP_RIBONUCLEOPROTEIN_COMPLEX_SUBUNIT_ORGANIZATION		163	-0.37622	-1.7447	0	0.0945085	0.999	2358	tags=42%, list=29%, signal=57%	GOBP_RIBONUCLEOPROTEIN_COMPLEX_SUBUNIT_ORGANIZATION	GOBP_RIBONUCLEOPROTEIN_COMPLEX_SUBUNIT_ORGANIZATION		163	-0.386486	1	2377	tags=40%, list=29%, signal=55%		GOMF_PROTON_TRANSMEMBRANE_TRANSPORTER_ACTIVITY	GOMF_PROTON_TRANSMEMBRANE_TRANSPORTER_ACTIVITY		43	0.354912	1.10037	0.326241	0.525783		GOCC_CYTOSOLIC_REGION	GOCC_CYTOSOLIC_REGION		31	0.299055	0.878935	0.646269	0.846561
GOBP_REGULATION_OF_RHO_PROTEIN_SIGNAL_TRANSDUCTION	GOBP_REGULATION_OF_RHO_PROTEIN_SIGNAL_TRANSDUCTION		42	0.515975	1.61769	0.0112676	0.0945336	1	1614	tags=48%, list=20%, signal=59%	GOBP_REGULATION_OF_RHO_PROTEIN_SIGNAL_TRANSDUCTION	GOBP_REGULATION_OF_RHO_PROTEIN_SIGNAL_TRANSDUCTION		42	0.40961	1	1676	tags=38%, list=20%, signal=48%		GOMF_KINASE_ACTIVATOR_ACTIVITY	GOMF_KINASE_ACTIVATOR_ACTIVITY		61	0.329504	1.10421	0.302419	0.526385		GOCC_INTRINSIC_COMPONENT_OF_POSTSYNAPTIC_MEMBRANE	GOCC_INTRINSIC_COMPONENT_OF_POSTSYNAPTIC_MEMBRANE		30	0.302299	0.875277	0.665649	0.848748
GOBP_MONOUBIQUITINATED_HISTONE_DEUBIQUITINATION	GOBP_MONOUBIQUITINATED_HISTONE_DEUBIQUITINATION		24	-0.571958	-1.75206	0.0122699	0.0945923	0.998	3225	tags=79%, list=39%, signal=130%	GOBP_MONOUBIQUITINATED_HISTONE_DEUBIQUITINATION	GOBP_MONOUBIQUITINATED_HISTONE_DEUBIQUITINATION		24	-0.42258	1	3206	tags=67%, list=39%, signal=109%		GOMF_MITOGEN_ACTIVATED_PROTEIN_KINASE_BINDING	GOMF_MITOGEN_ACTIVATED_PROTEIN_KINASE_BINDING		24	0.396636	1.10131	0.34985	0.526565		GOCC_SPINDLE_POLE	GOCC_SPINDLE_POLE		102	-0.210573	-0.890232	0.69802	0.849951
GOBP_ERK1_AND_ERK2_CASCADE	GOBP_ERK1_AND_ERK2_CASCADE		143	0.429785	1.61696	0.00122399	0.0948345	1	1994	tags=40%, list=24%, signal=52%	GOBP_ERK1_AND_ERK2_CASCADE	GOBP_ERK1_AND_ERK2_CASCADE		143	0.308433	1	944	tags=22%, list=11%, signal=24%		GOMF_CHANNEL_INHIBITOR_ACTIVITY	GOMF_CHANNEL_INHIBITOR_ACTIVITY		16	0.431984	1.10197	0.332784	0.528071		GOCC_TIGHT_JUNCTION	GOCC_TIGHT_JUNCTION		70	0.25669	0.866987	0.701058	0.850851
GOBP_REGULATION_OF_RESPONSE_TO_CYTOKINE_STIMULUS	GOBP_REGULATION_OF_RESPONSE_TO_CYTOKINE_STIMULUS		77	0.465432	1.61634	0.0026178	0.0950014	1	1566	tags=38%, list=19%, signal=46%	GOBP_REGULATION_OF_RESPONSE_TO_CYTOKINE_STIMULUS	GOBP_REGULATION_OF_RESPONSE_TO_CYTOKINE_STIMULUS		77	0.357355	1	861	tags=25%, list=10%, signal=27%		GOMF_PROTEIN_LYSINE_N_METHYLTRANSFERASE_ACTIVITY	GOMF_PROTEIN_LYSINE_N_METHYLTRANSFERASE_ACTIVITY		39	-0.313789	-1.10863	0.312081	0.530934		GOCC_PRONUCLEUS	GOCC_PRONUCLEUS		17	-0.304983	-0.891372	0.58961	0.855805
GOBP_MONOUBIQUITINATED_PROTEIN_DEUBIQUITINATION	GOBP_MONOUBIQUITINATED_PROTEIN_DEUBIQUITINATION		29	-0.549215	-1.7535	0.00298507	0.0953723	0.998	3225	tags=76%, list=39%, signal=124%	GOBP_MONOUBIQUITINATED_PROTEIN_DEUBIQUITINATION	GOBP_MONOUBIQUITINATED_PROTEIN_DEUBIQUITINATION		29	-0.334535	1	3206	tags=62%, list=39%, signal=101%		GOMF_OXIDOREDUCTASE_ACTIVITY_ACTING_ON_A_SULFUR_GROUP_OF_DONORS	GOMF_OXIDOREDUCTASE_ACTIVITY_ACTING_ON_A_SULFUR_GROUP_OF_DONORS		48	0.342385	1.0908	0.328592	0.534398		GOCC_INTERMEDIATE_FILAMENT	GOCC_INTERMEDIATE_FILAMENT		36	0.279957	0.851596	0.698987	0.867115
GOBP_CARTILAGE_DEVELOPMENT	GOBP_CARTILAGE_DEVELOPMENT		98	0.453385	1.61475	0.00252207	0.0956724	1	1374	tags=32%, list=17%, signal=38%	GOBP_CARTILAGE_DEVELOPMENT	GOBP_CARTILAGE_DEVELOPMENT		98	0.517355	0.209	894	tags=30%, list=11%, signal=33%		GOMF_DOPAMINE_RECEPTOR_BINDING	GOMF_DOPAMINE_RECEPTOR_BINDING		15	0.433557	1.09197	0.358065	0.534718		GOCC_DENDRITIC_SHAFT	GOCC_DENDRITIC_SHAFT		25	0.30478	0.856559	0.674487	0.867415
GOBP_POSITIVE_REGULATION_OF_PROTEIN_CONTAINING_COMPLEX_DISASSEMBLY	GOBP_POSITIVE_REGULATION_OF_PROTEIN_CONTAINING_COMPLEX_DISASSEMBLY		21	0.600234	1.61484	0.0199081	0.0960044	1	1004	tags=29%, list=12%, signal=32%	GOBP_POSITIVE_REGULATION_OF_PROTEIN_CONTAINING_COMPLEX_DISASSEMBLY	GOBP_POSITIVE_REGULATION_OF_PROTEIN_CONTAINING_COMPLEX_DISASSEMBLY		21	0.37822	1	1028	tags=33%, list=12%, signal=38%		GOMF_PHOSPHOLIPASE_ACTIVITY	GOMF_PHOSPHOLIPASE_ACTIVITY		39	0.359759	1.09316	0.322157	0.534977		GOCC_POSTSYNAPTIC_SPECIALIZATION_INTRACELLULAR_COMPONENT	GOCC_POSTSYNAPTIC_SPECIALIZATION_INTRACELLULAR_COMPONENT		25	0.300784	0.853232	0.689708	0.86896
GOBP_LYTIC_VACUOLE_ORGANIZATION	GOBP_LYTIC_VACUOLE_ORGANIZATION		59	0.48621	1.61247	0.00409836	0.0973752	1	1395	tags=32%, list=17%, signal=38%	GOBP_LYTIC_VACUOLE_ORGANIZATION	GOBP_LYTIC_VACUOLE_ORGANIZATION		59	0.357018	1	1878	tags=34%, list=23%, signal=44%		GOMF_PHOSPHATIDYLINOSITOL_3_5_BISPHOSPHATE_BINDING	GOMF_PHOSPHATIDYLINOSITOL_3_5_BISPHOSPHATE_BINDING		21	0.403273	1.08223	0.357827	0.541144		GOCC_OXIDOREDUCTASE_COMPLEX	GOCC_OXIDOREDUCTASE_COMPLEX		90	-0.207037	-0.858345	0.799145	0.874809
GOBP_REGULATION_OF_VOLTAGE_GATED_CALCIUM_CHANNEL_ACTIVITY	GOBP_REGULATION_OF_VOLTAGE_GATED_CALCIUM_CHANNEL_ACTIVITY		19	0.602026	1.61158	0.0251177	0.0973959	1	1689	tags=47%, list=21%, signal=59%	GOBP_REGULATION_OF_VOLTAGE_GATED_CALCIUM_CHANNEL_ACTIVITY	GOBP_REGULATION_OF_VOLTAGE_GATED_CALCIUM_CHANNEL_ACTIVITY		19	-0.234573	1	2095	tags=37%, list=25%, signal=49%		GOMF_SERINE_TYPE_ENDOPEPTIDASE_INHIBITOR_ACTIVITY	GOMF_SERINE_TYPE_ENDOPEPTIDASE_INHIBITOR_ACTIVITY		23	0.390352	1.08366	0.352134	0.541159		GOCC_MEDIATOR_COMPLEX	GOCC_MEDIATOR_COMPLEX		37	-0.246409	-0.854038	0.70679	0.8761
GOBP_RESPONSE_TO_FIBROBLAST_GROWTH_FACTOR	GOBP_RESPONSE_TO_FIBROBLAST_GROWTH_FACTOR		44	0.513532	1.61179	0.00549451	0.0976154	1	1296	tags=34%, list=16%, signal=40%	GOBP_RESPONSE_TO_FIBROBLAST_GROWTH_FACTOR	GOBP_RESPONSE_TO_FIBROBLAST_GROWTH_FACTOR		44	0.34472	1	1347	tags=34%, list=16%, signal=41%		GOMF_BETA_CATENIN_BINDING	GOMF_BETA_CATENIN_BINDING		57	0.33423	1.08546	0.335121	0.543057		GOCC_NUCLEAR_INNER_MEMBRANE	GOCC_NUCLEAR_INNER_MEMBRANE		28	-0.255839	-0.837766	0.716088	0.87741
GOBP_LYMPHOCYTE_MEDIATED_IMMUNITY	GOBP_LYMPHOCYTE_MEDIATED_IMMUNITY		91	0.456751	1.60918	0	0.0988631	1	1392	tags=31%, list=17%, signal=37%	GOBP_LYMPHOCYTE_MEDIATED_IMMUNITY	GOBP_LYMPHOCYTE_MEDIATED_IMMUNITY		91	-0.333334	1	562	tags=12%, list=7%, signal=13%		GOMF_KINESIN_BINDING	GOMF_KINESIN_BINDING		33	0.361729	1.08402	0.360449	0.543286		GOCC_ESCRT_COMPLEX	GOCC_ESCRT_COMPLEX		21	-0.274127	-0.832341	0.683761	0.879898
GOBP_VESICLE_BUDDING_FROM_MEMBRANE	GOBP_VESICLE_BUDDING_FROM_MEMBRANE		62	0.484555	1.60957	0.00272851	0.0988992	1	2732	tags=58%, list=33%, signal=86%	GOBP_VESICLE_BUDDING_FROM_MEMBRANE	GOBP_VESICLE_BUDDING_FROM_MEMBRANE		62	0.268278	1	2689	tags=32%, list=33%, signal=48%		GOMF_CADHERIN_BINDING	GOMF_CADHERIN_BINDING		30	0.36181	1.07675	0.378261	0.544199		GOCC_PRESYNAPTIC_ACTIVE_ZONE	GOCC_PRESYNAPTIC_ACTIVE_ZONE		40	-0.247885	-0.859569	0.681682	0.880692
GOBP_ESTABLISHMENT_OF_TISSUE_POLARITY	GOBP_ESTABLISHMENT_OF_TISSUE_POLARITY		29	0.559526	1.60772	0.0135542	0.0997397	1	1735	tags=48%, list=21%, signal=61%	GOBP_ESTABLISHMENT_OF_TISSUE_POLARITY	GOBP_ESTABLISHMENT_OF_TISSUE_POLARITY		29	0.332303	1	823	tags=24%, list=10%, signal=27%		GOMF_PDZ_DOMAIN_BINDING	GOMF_PDZ_DOMAIN_BINDING		55	0.326261	1.07919	0.340278	0.544598		GOCC_PORE_COMPLEX	GOCC_PORE_COMPLEX		15	-0.305399	-0.839552	0.663979	0.881693
GOBP_POSITIVE_REGULATION_OF_SMALL_GTPASE_MEDIATED_SIGNAL_TRANSDUCTION	GOBP_POSITIVE_REGULATION_OF_SMALL_GTPASE_MEDIATED_SIGNAL_TRANSDUCTION		29	0.546009	1.60503	0.0120664	0.101399	1	1070	tags=31%, list=13%, signal=36%	GOBP_POSITIVE_REGULATION_OF_SMALL_GTPASE_MEDIATED_SIGNAL_TRANSDUCTION	GOBP_POSITIVE_REGULATION_OF_SMALL_GTPASE_MEDIATED_SIGNAL_TRANSDUCTION		29	0.449109	1	1037	tags=31%, list=13%, signal=35%		GOMF_EXOPEPTIDASE_ACTIVITY	GOMF_EXOPEPTIDASE_ACTIVITY		49	0.337765	1.0774	0.353352	0.545605		GOCC_NUCLEAR_UBIQUITIN_LIGASE_COMPLEX	GOCC_NUCLEAR_UBIQUITIN_LIGASE_COMPLEX		32	-0.261415	-0.862497	0.688103	0.882112
GOBP_REGULATION_OF_TYPE_I_INTERFERON_MEDIATED_SIGNALING_PATHWAY	GOBP_REGULATION_OF_TYPE_I_INTERFERON_MEDIATED_SIGNALING_PATHWAY		26	0.562803	1.60405	0.0234604	0.101563	1	1525	tags=35%, list=19%, signal=42%	GOBP_REGULATION_OF_TYPE_I_INTERFERON_MEDIATED_SIGNALING_PATHWAY	GOBP_REGULATION_OF_TYPE_I_INTERFERON_MEDIATED_SIGNALING_PATHWAY		26	0.432662	1	1477	tags=31%, list=18%, signal=37%		GOMF_PHOSPHATIDYLINOSITOL_BISPHOSPHATE_BINDING	GOMF_PHOSPHATIDYLINOSITOL_BISPHOSPHATE_BINDING		58	0.328508	1.07349	0.34153	0.548486		GOCC_DNA_PACKAGING_COMPLEX	GOCC_DNA_PACKAGING_COMPLEX		66	-0.211906	-0.846196	0.794574	0.884094
GOBP_REGULATION_OF_ESTABLISHMENT_OF_PLANAR_POLARITY	GOBP_REGULATION_OF_ESTABLISHMENT_OF_PLANAR_POLARITY		20	0.593642	1.60434	0.0172956	0.101736	1	1735	tags=50%, list=21%, signal=63%	GOBP_REGULATION_OF_ESTABLISHMENT_OF_PLANAR_POLARITY	GOBP_REGULATION_OF_ESTABLISHMENT_OF_PLANAR_POLARITY		20	0.386138	1	823	tags=30%, list=10%, signal=33%		GOMF_ORGANIC_ANION_TRANSMEMBRANE_TRANSPORTER_ACTIVITY	GOMF_ORGANIC_ANION_TRANSMEMBRANE_TRANSPORTER_ACTIVITY		64	0.318543	1.064	0.351978	0.551792		GOCC_RIBONUCLEOPROTEIN_GRANULE	GOCC_RIBONUCLEOPROTEIN_GRANULE		177	-0.181943	-0.842417	0.879433	0.884203
GOBP_REGULATION_OF_CELL_MORPHOGENESIS	GOBP_REGULATION_OF_CELL_MORPHOGENESIS		198	0.409442	1.60514	0.00115607	0.101744	1	1778	tags=34%, list=22%, signal=42%	GOBP_REGULATION_OF_CELL_MORPHOGENESIS	GOBP_REGULATION_OF_CELL_MORPHOGENESIS		198	0.276498	1	1284	tags=20%, list=16%, signal=23%		GOMF_KINASE_INHIBITOR_ACTIVITY	GOMF_KINASE_INHIBITOR_ACTIVITY		41	0.342424	1.06479	0.363897	0.552897		GOCC_CYTOPLASMIC_REGION	GOCC_CYTOPLASMIC_REGION		95	0.234931	0.83916	0.78628	0.885585
GOBP_SPERM_MOTILITY	GOBP_SPERM_MOTILITY		29	0.545279	1.60318	0.0160116	0.101861	1	1340	tags=38%, list=16%, signal=45%	GOBP_SPERM_MOTILITY	GOBP_SPERM_MOTILITY		29	0.484638	1	1224	tags=34%, list=15%, signal=40%		GOMF_PRIMARY_ACTIVE_TRANSMEMBRANE_TRANSPORTER_ACTIVITY	GOMF_PRIMARY_ACTIVE_TRANSMEMBRANE_TRANSPORTER_ACTIVITY		73	0.31348	1.06983	0.351604	0.553245		GOCC_POSTSYNAPTIC_DENSITY_INTRACELLULAR_COMPONENT	GOCC_POSTSYNAPTIC_DENSITY_INTRACELLULAR_COMPONENT		21	-0.282645	-0.862547	0.69437	0.890551
GOBP_SUPEROXIDE_METABOLIC_PROCESS	GOBP_SUPEROXIDE_METABOLIC_PROCESS		26	0.554089	1.60268	0.0319635	0.101947	1	2205	tags=50%, list=27%, signal=68%	GOBP_SUPEROXIDE_METABOLIC_PROCESS	GOBP_SUPEROXIDE_METABOLIC_PROCESS		26	-0.307985	1	741	tags=19%, list=9%, signal=21%		GOMF_MOLECULAR_FUNCTION_INHIBITOR_ACTIVITY	GOMF_MOLECULAR_FUNCTION_INHIBITOR_ACTIVITY		29	0.363247	1.06166	0.392185	0.553911		GOCC_SPINDLE_MIDZONE	GOCC_SPINDLE_MIDZONE		30	-0.261953	-0.869346	0.679878	0.892098
GOBP_POSITIVE_REGULATION_OF_IMMUNE_RESPONSE	GOBP_POSITIVE_REGULATION_OF_IMMUNE_RESPONSE		191	0.416476	1.60198	0.00117371	0.102223	1	1824	tags=35%, list=22%, signal=43%	GOBP_POSITIVE_REGULATION_OF_IMMUNE_RESPONSE	GOBP_POSITIVE_REGULATION_OF_IMMUNE_RESPONSE		191	0.229331	1	1684	tags=24%, list=20%, signal=30%		GOMF_ATP_HYDROLYSIS_ACTIVITY	GOMF_ATP_HYDROLYSIS_ACTIVITY		179	-0.237713	-1.095	0.248521	0.554702		GOCC_PEPTIDASE_COMPLEX	GOCC_PEPTIDASE_COMPLEX		107	-0.203202	-0.864181	0.808411	0.895545
GOBP_RNA_LOCALIZATION	GOBP_RNA_LOCALIZATION		138	-0.394934	-1.72862	0	0.103316	0.999	2482	tags=51%, list=30%, signal=72%	GOBP_RNA_LOCALIZATION	GOBP_RNA_LOCALIZATION		138	-0.424178	1	1739	tags=34%, list=21%, signal=42%		GOMF_PROTEIN_PHOSPHORYLATED_AMINO_ACID_BINDING	GOMF_PROTEIN_PHOSPHORYLATED_AMINO_ACID_BINDING		38	0.346913	1.0649	0.362845	0.555407		GOCC_CILIARY_BASE	GOCC_CILIARY_BASE		19	0.314986	0.827717	0.708399	0.902116
GOBP_GLYCOSYLATION	GOBP_GLYCOSYLATION		119	0.436648	1.59926	0.002457	0.104334	1	1943	tags=39%, list=24%, signal=51%	GOBP_GLYCOSYLATION	GOBP_GLYCOSYLATION		119	0.295314	1	2535	tags=48%, list=31%, signal=68%		GOMF_PROTEIN_PHOSPHATASE_2A_BINDING	GOMF_PROTEIN_PHOSPHATASE_2A_BINDING		27	0.376093	1.06583	0.373723	0.556081		GOCC_ORGANELLE_MEMBRANE_CONTACT_SITE	GOCC_ORGANELLE_MEMBRANE_CONTACT_SITE		31	0.275745	0.822509	0.733232	0.906664
GOBP_LONG_CHAIN_FATTY_ACID_METABOLIC_PROCESS	GOBP_LONG_CHAIN_FATTY_ACID_METABOLIC_PROCESS		38	0.526674	1.59794	0.0211566	0.105129	1	1685	tags=42%, list=20%, signal=53%	GOBP_LONG_CHAIN_FATTY_ACID_METABOLIC_PROCESS	GOBP_LONG_CHAIN_FATTY_ACID_METABOLIC_PROCESS		38	-0.301338	1	868	tags=18%, list=11%, signal=20%		GOMF_PHOSPHOPROTEIN_PHOSPHATASE_ACTIVITY	GOMF_PHOSPHOPROTEIN_PHOSPHATASE_ACTIVITY		96	0.297817	1.06701	0.353165	0.556442		GOCC_CILIARY_PLASM	GOCC_CILIARY_PLASM		46	0.258373	0.818265	0.747851	0.909419
GOBP_SYNAPTIC_TRANSMISSION_GABAERGIC	GOBP_SYNAPTIC_TRANSMISSION_GABAERGIC		16	0.619717	1.59718	0.0252765	0.105541	1	1543	tags=50%, list=19%, signal=61%	GOBP_SYNAPTIC_TRANSMISSION_GABAERGIC	GOBP_SYNAPTIC_TRANSMISSION_GABAERGIC		16	0.345869	1	471	tags=13%, list=6%, signal=13%		GOMF_NUCLEOCYTOPLASMIC_CARRIER_ACTIVITY	GOMF_NUCLEOCYTOPLASMIC_CARRIER_ACTIVITY		24	-0.34735	-1.08904	0.3003	0.561739		GOCC_CELL_CORTEX_REGION	GOCC_CELL_CORTEX_REGION		22	-0.264593	-0.808303	0.707246	0.909814
GOBP_REGULATION_OF_RUFFLE_ASSEMBLY	GOBP_REGULATION_OF_RUFFLE_ASSEMBLY		19	-0.592332	-1.72138	0.0111421	0.107173	0.999	64	tags=11%, list=1%, signal=11%	GOBP_REGULATION_OF_RUFFLE_ASSEMBLY	GOBP_REGULATION_OF_RUFFLE_ASSEMBLY		19	-0.36239	1	679	tags=21%, list=8%, signal=23%		GOMF_MODIFIED_AMINO_ACID_BINDING	GOMF_MODIFIED_AMINO_ACID_BINDING		46	0.334419	1.05069	0.37554	0.573821		GOCC_H4_H2A_HISTONE_ACETYLTRANSFERASE_COMPLEX	GOCC_H4_H2A_HISTONE_ACETYLTRANSFERASE_COMPLEX		20	-0.268692	-0.802532	0.728863	0.911655
GOBP_TUMOR_NECROSIS_FACTOR_SUPERFAMILY_CYTOKINE_PRODUCTION	GOBP_TUMOR_NECROSIS_FACTOR_SUPERFAMILY_CYTOKINE_PRODUCTION		80	0.451454	1.59113	0.00527009	0.107333	1	1630	tags=41%, list=20%, signal=51%	GOBP_TUMOR_NECROSIS_FACTOR_SUPERFAMILY_CYTOKINE_PRODUCTION	GOBP_TUMOR_NECROSIS_FACTOR_SUPERFAMILY_CYTOKINE_PRODUCTION		80	-0.273581	1	1054	tags=19%, list=13%, signal=21%		GOMF_CYTOSKELETAL_MOTOR_ACTIVITY	GOMF_CYTOSKELETAL_MOTOR_ACTIVITY		55	0.31531	1.04259	0.391724	0.576953		GOCC_SITE_OF_DNA_DAMAGE	GOCC_SITE_OF_DNA_DAMAGE		59	-0.213784	-0.810786	0.844961	0.913206
GOBP_REGULATION_OF_LEUKOCYTE_MEDIATED_IMMUNITY	GOBP_REGULATION_OF_LEUKOCYTE_MEDIATED_IMMUNITY		87	0.446627	1.59481	0.00263505	0.107572	1	1682	tags=41%, list=20%, signal=51%	GOBP_REGULATION_OF_LEUKOCYTE_MEDIATED_IMMUNITY	GOBP_REGULATION_OF_LEUKOCYTE_MEDIATED_IMMUNITY		87	-0.347782	1	569	tags=11%, list=7%, signal=12%		GOMF_TRANSFERASE_ACTIVITY_TRANSFERRING_SULPHUR_CONTAINING_GROUPS	GOMF_TRANSFERASE_ACTIVITY_TRANSFERRING_SULPHUR_CONTAINING_GROUPS		25	0.365884	1.04467	0.383667	0.578067		GOCC_ATPASE_COMPLEX	GOCC_ATPASE_COMPLEX		81	-0.189769	-0.785805	0.907489	0.915223
GOBP_POSITIVE_REGULATION_OF_RESPONSE_TO_CYTOKINE_STIMULUS	GOBP_POSITIVE_REGULATION_OF_RESPONSE_TO_CYTOKINE_STIMULUS		31	0.536825	1.59128	0.0145349	0.107606	1	1525	tags=39%, list=19%, signal=47%	GOBP_POSITIVE_REGULATION_OF_RESPONSE_TO_CYTOKINE_STIMULUS	GOBP_POSITIVE_REGULATION_OF_RESPONSE_TO_CYTOKINE_STIMULUS		31	0.419529	1	1402	tags=32%, list=17%, signal=39%		GOMF_QUATERNARY_AMMONIUM_GROUP_BINDING	GOMF_QUATERNARY_AMMONIUM_GROUP_BINDING		20	0.387559	1.04542	0.416422	0.579277		GOCC_AUTOPHAGOSOME_MEMBRANE	GOCC_AUTOPHAGOSOME_MEMBRANE		31	0.27617	0.805723	0.755043	0.91699
GOBP_CELLULAR_ALDEHYDE_METABOLIC_PROCESS	GOBP_CELLULAR_ALDEHYDE_METABOLIC_PROCESS		37	0.520252	1.59336	0.0129496	0.107752	1	1677	tags=38%, list=20%, signal=47%	GOBP_CELLULAR_ALDEHYDE_METABOLIC_PROCESS	GOBP_CELLULAR_ALDEHYDE_METABOLIC_PROCESS		37	0.462406	1	1850	tags=38%, list=22%, signal=49%		GOMF_ACYLTRANSFERASE_ACTIVITY	GOMF_ACYLTRANSFERASE_ACTIVITY		129	-0.236095	-1.0795	0.223602	0.579415		GOCC_MITOTIC_SPINDLE_POLE	GOCC_MITOTIC_SPINDLE_POLE		34	-0.230111	-0.77966	0.850467	0.917155
GOBP_EAR_DEVELOPMENT	GOBP_EAR_DEVELOPMENT		93	0.451834	1.59425	0.0065445	0.107754	1	1760	tags=38%, list=21%, signal=47%	GOBP_EAR_DEVELOPMENT	GOBP_EAR_DEVELOPMENT		93	0.384692	1	1354	tags=30%, list=16%, signal=36%		GOMF_PROTEIN_MEMBRANE_ADAPTOR_ACTIVITY	GOMF_PROTEIN_MEMBRANE_ADAPTOR_ACTIVITY		16	0.414724	1.04273	0.4176	0.579416		GOCC_MICROTUBULE_PLUS_END	GOCC_MICROTUBULE_PLUS_END		20	0.305292	0.810614	0.708075	0.91852
GOBP_QUINONE_METABOLIC_PROCESS	GOBP_QUINONE_METABOLIC_PROCESS		26	0.567531	1.59285	0.0208668	0.107828	1	189	tags=19%, list=2%, signal=20%	GOBP_QUINONE_METABOLIC_PROCESS	GOBP_QUINONE_METABOLIC_PROCESS		26	0.39395	1	1526	tags=42%, list=19%, signal=52%		GOMF_PROTEIN_TYROSINE_PHOSPHATASE_ACTIVITY	GOMF_PROTEIN_TYROSINE_PHOSPHATASE_ACTIVITY		49	0.326122	1.03959	0.398305	0.58058		GOCC_PERICENTRIOLAR_MATERIAL	GOCC_PERICENTRIOLAR_MATERIAL		15	-0.281123	-0.788789	0.759207	0.918603
GOBP_REGULATION_OF_CALCIUM_ION_TRANSMEMBRANE_TRANSPORTER_ACTIVITY	GOBP_REGULATION_OF_CALCIUM_ION_TRANSMEMBRANE_TRANSPORTER_ACTIVITY		44	0.504075	1.5914	0.012987	0.107953	1	1798	tags=39%, list=22%, signal=49%	GOBP_REGULATION_OF_CALCIUM_ION_TRANSMEMBRANE_TRANSPORTER_ACTIVITY	GOBP_REGULATION_OF_CALCIUM_ION_TRANSMEMBRANE_TRANSPORTER_ACTIVITY		44	0.276834	1	1486	tags=27%, list=18%, signal=33%		GOMF_PHOSPHATIDYLCHOLINE_BINDING	GOMF_PHOSPHATIDYLCHOLINE_BINDING		15	0.411034	1.0457	0.401254	0.581442		GOCC_AP_TYPE_MEMBRANE_COAT_ADAPTOR_COMPLEX	GOCC_AP_TYPE_MEMBRANE_COAT_ADAPTOR_COMPLEX		31	-0.234113	-0.793358	0.785953	0.918831
GOBP_POSITIVE_REGULATION_OF_MONONUCLEAR_CELL_MIGRATION	GOBP_POSITIVE_REGULATION_OF_MONONUCLEAR_CELL_MIGRATION		28	0.546787	1.59353	0.0239163	0.108011	1	1143	tags=29%, list=14%, signal=33%	GOBP_POSITIVE_REGULATION_OF_MONONUCLEAR_CELL_MIGRATION	GOBP_POSITIVE_REGULATION_OF_MONONUCLEAR_CELL_MIGRATION		28	0.496005	1	812	tags=29%, list=10%, signal=32%		GOMF_SMAD_BINDING	GOMF_SMAD_BINDING		51	-0.285375	-1.06051	0.352113	0.61878		GOCC_RETROMER_COMPLEX	GOCC_RETROMER_COMPLEX		18	0.310633	0.807133	0.733227	0.919432
GOBP_REGULATION_OF_METAL_ION_TRANSPORT	GOBP_REGULATION_OF_METAL_ION_TRANSPORT		169	0.413316	1.59143	0	0.108383	1	1720	tags=36%, list=21%, signal=45%	GOBP_REGULATION_OF_METAL_ION_TRANSPORT	GOBP_REGULATION_OF_METAL_ION_TRANSPORT		169	0.305085	1	629	tags=19%, list=8%, signal=20%		GOMF_SIGNALING_RECEPTOR_COMPLEX_ADAPTOR_ACTIVITY	GOMF_SIGNALING_RECEPTOR_COMPLEX_ADAPTOR_ACTIVITY		24	0.368188	1.01295	0.448758	0.621395		GOCC_VACUOLAR_PROTON_TRANSPORTING_V_TYPE_ATPASE_COMPLEX	GOCC_VACUOLAR_PROTON_TRANSPORTING_V_TYPE_ATPASE_COMPLEX		16	0.311054	0.794229	0.758887	0.926112
GOBP_NEGATIVE_REGULATION_OF_DEFENSE_RESPONSE	GOBP_NEGATIVE_REGULATION_OF_DEFENSE_RESPONSE		103	0.442077	1.59165	0	0.108612	1	1647	tags=45%, list=20%, signal=55%	GOBP_NEGATIVE_REGULATION_OF_DEFENSE_RESPONSE	GOBP_NEGATIVE_REGULATION_OF_DEFENSE_RESPONSE		103	0.366439	1	861	tags=23%, list=10%, signal=26%		GOMF_INTRAMEMBRANE_LIPID_TRANSPORTER_ACTIVITY	GOMF_INTRAMEMBRANE_LIPID_TRANSPORTER_ACTIVITY		18	0.390598	1.00816	0.466775	0.622741		GOCC_CLATHRIN_COATED_PIT	GOCC_CLATHRIN_COATED_PIT		54	0.245426	0.794807	0.777476	0.930233
GOBP_REGULATION_OF_MAST_CELL_ACTIVATION_INVOLVED_IN_IMMUNE_RESPONSE	GOBP_REGULATION_OF_MAST_CELL_ACTIVATION_INVOLVED_IN_IMMUNE_RESPONSE		15	0.633503	1.58805	0.022508	0.11027	1	1593	tags=53%, list=19%, signal=66%	GOBP_REGULATION_OF_MAST_CELL_ACTIVATION_INVOLVED_IN_IMMUNE_RESPONSE	GOBP_REGULATION_OF_MAST_CELL_ACTIVATION_INVOLVED_IN_IMMUNE_RESPONSE		15	-0.550068	1	361	tags=20%, list=4%, signal=21%		GOMF_TRANSCRIPTION_COREPRESSOR_ACTIVITY	GOMF_TRANSCRIPTION_COREPRESSOR_ACTIVITY		109	-0.24532	-1.05346	0.318841	0.623091		GOCC_MIDBODY	GOCC_MIDBODY		125	0.208492	0.777749	0.896334	0.947815
GOBP_RHO_PROTEIN_SIGNAL_TRANSDUCTION	GOBP_RHO_PROTEIN_SIGNAL_TRANSDUCTION		74	0.466321	1.58759	0.00801068	0.110301	1	1614	tags=42%, list=20%, signal=52%	GOBP_RHO_PROTEIN_SIGNAL_TRANSDUCTION	GOBP_RHO_PROTEIN_SIGNAL_TRANSDUCTION		74	0.377979	1	1160	tags=24%, list=14%, signal=28%		GOMF_AMYLOID_BETA_BINDING	GOMF_AMYLOID_BETA_BINDING		26	0.35915	1.00917	0.485251	0.623498		GOCC_PML_BODY	GOCC_PML_BODY		57	0.235945	0.774042	0.817927	0.948806
GOBP_RESPONSE_TO_NUTRIENT	GOBP_RESPONSE_TO_NUTRIENT		36	0.525342	1.58454	0.0161054	0.112818	1	1251	tags=28%, list=15%, signal=33%	GOBP_RESPONSE_TO_NUTRIENT	GOBP_RESPONSE_TO_NUTRIENT		36	0.532014	1	1364	tags=47%, list=17%, signal=56%		GOMF_INSULIN_LIKE_GROWTH_FACTOR_BINDING	GOMF_INSULIN_LIKE_GROWTH_FACTOR_BINDING		16	0.388831	1.01319	0.435691	0.623756		GOCC_MICROTUBULE_ASSOCIATED_COMPLEX	GOCC_MICROTUBULE_ASSOCIATED_COMPLEX		81	0.224269	0.766661	0.859788	0.949851
GOBP_NEGATIVE_REGULATION_OF_CELL_SUBSTRATE_ADHESION	GOBP_NEGATIVE_REGULATION_OF_CELL_SUBSTRATE_ADHESION		35	0.532565	1.58064	0.0229555	0.112861	1	1929	tags=49%, list=23%, signal=63%	GOBP_NEGATIVE_REGULATION_OF_CELL_SUBSTRATE_ADHESION	GOBP_NEGATIVE_REGULATION_OF_CELL_SUBSTRATE_ADHESION	Details ...	35	0.6368	0.137	556	tags=34%, list=7%, signal=37%		GOMF_PHOSPHATIDYLINOSITOL_3_KINASE_BINDING	GOMF_PHOSPHATIDYLINOSITOL_3_KINASE_BINDING		20	0.371322	1.00625	0.458589	0.62414		GOCC_CUL3_RING_UBIQUITIN_LIGASE_COMPLEX	GOCC_CUL3_RING_UBIQUITIN_LIGASE_COMPLEX		22	0.280265	0.76315	0.808282	0.950265
GOBP_REGULATION_OF_ESTABLISHMENT_OF_CELL_POLARITY	GOBP_REGULATION_OF_ESTABLISHMENT_OF_CELL_POLARITY		15	0.633829	1.58155	0.0321027	0.112879	1	448	tags=20%, list=5%, signal=21%	GOBP_REGULATION_OF_ESTABLISHMENT_OF_CELL_POLARITY	GOBP_REGULATION_OF_ESTABLISHMENT_OF_CELL_POLARITY		15	0.401898	1	1935	tags=47%, list=24%, signal=61%		GOMF_OXIDOREDUCTASE_ACTIVITY_ACTING_ON_THE_CH_CH_GROUP_OF_DONORS	GOMF_OXIDOREDUCTASE_ACTIVITY_ACTING_ON_THE_CH_CH_GROUP_OF_DONORS		47	0.318575	1.01005	0.45839	0.624567		GOCC_PHOTORECEPTOR_OUTER_SEGMENT	GOCC_PHOTORECEPTOR_OUTER_SEGMENT		23	0.277333	0.766841	0.79683	0.954622
GOBP_SODIUM_ION_TRANSPORT	GOBP_SODIUM_ION_TRANSPORT		68	0.464897	1.58169	0.010582	0.113155	1	1066	tags=25%, list=13%, signal=28%	GOBP_SODIUM_ION_TRANSPORT	GOBP_SODIUM_ION_TRANSPORT		68	-0.27126	1	465	tags=12%, list=6%, signal=12%		GOMF_ANTIPORTER_ACTIVITY	GOMF_ANTIPORTER_ACTIVITY		24	0.363438	1.01341	0.434402	0.62615		GOCC_CUL2_RING_UBIQUITIN_LIGASE_COMPLEX	GOCC_CUL2_RING_UBIQUITIN_LIGASE_COMPLEX		15	0.28931	0.724045	0.831746	0.957337
GOBP_REGULATION_OF_SYNAPTIC_PLASTICITY	GOBP_REGULATION_OF_SYNAPTIC_PLASTICITY		92	0.446545	1.58209	0.00252844	0.11318	1	2017	tags=40%, list=24%, signal=53%	GOBP_REGULATION_OF_SYNAPTIC_PLASTICITY	GOBP_REGULATION_OF_SYNAPTIC_PLASTICITY		92	0.352252	1	762	tags=18%, list=9%, signal=20%		GOMF_DEACETYLASE_ACTIVITY	GOMF_DEACETYLASE_ACTIVITY		22	-0.336274	-1.05483	0.363077	0.626586		GOCC_MICROTUBULE_END	GOCC_MICROTUBULE_END		26	0.255427	0.724641	0.852615	0.961438
GOBP_POSITIVE_REGULATION_OF_LYMPHOCYTE_MIGRATION	GOBP_POSITIVE_REGULATION_OF_LYMPHOCYTE_MIGRATION		18	0.602229	1.58068	0.0170279	0.113263	1	137	tags=17%, list=2%, signal=17%	GOBP_POSITIVE_REGULATION_OF_LYMPHOCYTE_MIGRATION	GOBP_POSITIVE_REGULATION_OF_LYMPHOCYTE_MIGRATION		18	0.338092	1	682	tags=22%, list=8%, signal=24%		GOMF_PHOSPHOPROTEIN_BINDING	GOMF_PHOSPHOPROTEIN_BINDING		72	0.29367	1.01342	0.443089	0.629041		GOCC_HISTONE_DEACETYLASE_COMPLEX	GOCC_HISTONE_DEACETYLASE_COMPLEX		67	0.220189	0.744327	0.869742	0.961766
GOBP_CELLULAR_METAL_ION_HOMEOSTASIS	GOBP_CELLULAR_METAL_ION_HOMEOSTASIS		177	0.407881	1.58363	0	0.113296	1	1666	tags=33%, list=20%, signal=41%	GOBP_CELLULAR_METAL_ION_HOMEOSTASIS	GOBP_CELLULAR_METAL_ION_HOMEOSTASIS		177	0.331651	1	1785	tags=33%, list=22%, signal=41%		GOMF_KINASE_REGULATOR_ACTIVITY	GOMF_KINASE_REGULATOR_ACTIVITY		126	0.272205	1.00192	0.45614	0.630129		GOCC_CILIARY_TRANSITION_ZONE	GOCC_CILIARY_TRANSITION_ZONE		36	0.248909	0.751109	0.810072	0.962415
GOBP_REGULATION_OF_HORMONE_BIOSYNTHETIC_PROCESS	GOBP_REGULATION_OF_HORMONE_BIOSYNTHETIC_PROCESS		16	0.624466	1.5822	0.0257576	0.113504	1	1424	tags=50%, list=17%, signal=60%	GOBP_REGULATION_OF_HORMONE_BIOSYNTHETIC_PROCESS	GOBP_REGULATION_OF_HORMONE_BIOSYNTHETIC_PROCESS		16	-0.577934	1	188	tags=13%, list=2%, signal=13%		GOMF_GUANYL_NUCLEOTIDE_EXCHANGE_FACTOR_ACTIVITY	GOMF_GUANYL_NUCLEOTIDE_EXCHANGE_FACTOR_ACTIVITY		126	0.270377	1.00038	0.479853	0.630373		GOCC_INTRINSIC_COMPONENT_OF_PRESYNAPTIC_MEMBRANE	GOCC_INTRINSIC_COMPONENT_OF_PRESYNAPTIC_MEMBRANE		24	0.266915	0.746658	0.803571	0.96361
GOBP_REGULATION_OF_NITRIC_OXIDE_METABOLIC_PROCESS	GOBP_REGULATION_OF_NITRIC_OXIDE_METABOLIC_PROCESS		39	0.524	1.58223	0.020202	0.113917	1	1051	tags=33%, list=13%, signal=38%	GOBP_REGULATION_OF_NITRIC_OXIDE_METABOLIC_PROCESS	GOBP_REGULATION_OF_NITRIC_OXIDE_METABOLIC_PROCESS		39	-0.314708	1	463	tags=15%, list=6%, signal=16%		GOMF_CIS_TRANS_ISOMERASE_ACTIVITY	GOMF_CIS_TRANS_ISOMERASE_ACTIVITY		35	0.338865	1.01365	0.46087	0.631476		GOCC_OUTER_MEMBRANE	GOCC_OUTER_MEMBRANE		133	0.195835	0.730711	0.939729	0.964228
GOBP_PEPTIDYL_TYROSINE_MODIFICATION	GOBP_PEPTIDYL_TYROSINE_MODIFICATION		136	0.421774	1.58261	0.00501882	0.113983	1	1942	tags=41%, list=24%, signal=53%	GOBP_PEPTIDYL_TYROSINE_MODIFICATION	GOBP_PEPTIDYL_TYROSINE_MODIFICATION		136	0.345185	1	768	tags=23%, list=9%, signal=25%		GOMF_PROTEIN_HETERODIMERIZATION_ACTIVITY	GOMF_PROTEIN_HETERODIMERIZATION_ACTIVITY		147	0.263846	0.995541	0.490676	0.63762		GOCC_NURD_COMPLEX	GOCC_NURD_COMPLEX		15	0.291871	0.7252	0.824089	0.965715
GOBP_POSITIVE_REGULATION_OF_TRANSCRIPTION_BY_RNA_POLYMERASE_I	GOBP_POSITIVE_REGULATION_OF_TRANSCRIPTION_BY_RNA_POLYMERASE_I		26	-0.541251	-1.71026	0.0260116	0.115333	1	2382	tags=58%, list=29%, signal=81%	GOBP_POSITIVE_REGULATION_OF_TRANSCRIPTION_BY_RNA_POLYMERASE_I	GOBP_POSITIVE_REGULATION_OF_TRANSCRIPTION_BY_RNA_POLYMERASE_I		26	-0.561284	1	2539	tags=69%, list=31%, signal=100%		GOMF_NADP_BINDING	GOMF_NADP_BINDING		27	0.348094	0.989159	0.47561	0.647771		GOCC_CUL4_RING_E3_UBIQUITIN_LIGASE_COMPLEX	GOCC_CUL4_RING_E3_UBIQUITIN_LIGASE_COMPLEX		21	0.259432	0.712237	0.852484	0.965763
GOBP_DNA_RECOMBINATION	GOBP_DNA_RECOMBINATION		168	-0.374739	-1.70242	0	0.116628	1	1816	tags=32%, list=22%, signal=40%	GOBP_DNA_RECOMBINATION	GOBP_DNA_RECOMBINATION		168	-0.470939	0.665	1924	tags=40%, list=23%, signal=52%		GOMF_HISTONE_BINDING	GOMF_HISTONE_BINDING		169	-0.224756	-1.03702	0.35	0.650501		GOCC_U12_TYPE_SPLICEOSOMAL_COMPLEX	GOCC_U12_TYPE_SPLICEOSOMAL_COMPLEX		21	-0.23994	-0.720306	0.857955	0.966942
GOBP_REGULATION_OF_OXIDOREDUCTASE_ACTIVITY	GOBP_REGULATION_OF_OXIDOREDUCTASE_ACTIVITY		53	0.481091	1.57545	0.0187668	0.116645	1	395	tags=19%, list=5%, signal=20%	GOBP_REGULATION_OF_OXIDOREDUCTASE_ACTIVITY	GOBP_REGULATION_OF_OXIDOREDUCTASE_ACTIVITY		53	-0.248183	1	377	tags=9%, list=5%, signal=10%		GOMF_ELECTRON_TRANSFER_ACTIVITY	GOMF_ELECTRON_TRANSFER_ACTIVITY		44	0.315061	0.985003	0.476529	0.653595		GOCC_SPINDLE_MICROTUBULE	GOCC_SPINDLE_MICROTUBULE		62	0.223062	0.732174	0.891156	0.96719
GOBP_REGULATION_OF_CALCIUM_MEDIATED_SIGNALING	GOBP_REGULATION_OF_CALCIUM_MEDIATED_SIGNALING		36	0.518951	1.57571	0.0174927	0.11677	1	1712	tags=33%, list=21%, signal=42%	GOBP_REGULATION_OF_CALCIUM_MEDIATED_SIGNALING	GOBP_REGULATION_OF_CALCIUM_MEDIATED_SIGNALING		36	0.59458	0.837	397	tags=22%, list=5%, signal=23%		GOMF_POTASSIUM_CHANNEL_REGULATOR_ACTIVITY	GOMF_POTASSIUM_CHANNEL_REGULATOR_ACTIVITY		17	-0.364746	-1.03798	0.417827	0.655046		GOCC_CYTOPLASMIC_MICROTUBULE	GOCC_CYTOPLASMIC_MICROTUBULE		44	0.232656	0.733076	0.87	0.971099
GOBP_REGULATION_OF_SIGNAL_TRANSDUCTION_BY_P53_CLASS_MEDIATOR	GOBP_REGULATION_OF_SIGNAL_TRANSDUCTION_BY_P53_CLASS_MEDIATOR		51	-0.456778	-1.70452	0	0.116789	1	989	tags=31%, list=12%, signal=35%	GOBP_REGULATION_OF_SIGNAL_TRANSDUCTION_BY_P53_CLASS_MEDIATOR	GOBP_REGULATION_OF_SIGNAL_TRANSDUCTION_BY_P53_CLASS_MEDIATOR		51	-0.365787	1	2001	tags=31%, list=24%, signal=41%		GOMF_EPHRIN_RECEPTOR_BINDING	GOMF_EPHRIN_RECEPTOR_BINDING		18	0.371758	0.98148	0.496051	0.657807		GOCC_UBIQUITIN_LIGASE_COMPLEX	GOCC_UBIQUITIN_LIGASE_COMPLEX		192	-0.157751	-0.731699	0.987261	0.971505
GOBP_POSITIVE_REGULATION_OF_OSTEOBLAST_DIFFERENTIATION	GOBP_POSITIVE_REGULATION_OF_OSTEOBLAST_DIFFERENTIATION		39	0.512145	1.57607	0.0142857	0.116877	1	785	tags=31%, list=10%, signal=34%	GOBP_POSITIVE_REGULATION_OF_OSTEOBLAST_DIFFERENTIATION	GOBP_POSITIVE_REGULATION_OF_OSTEOBLAST_DIFFERENTIATION		39	0.529918	1	1951	tags=49%, list=24%, signal=64%		GOMF_PHOSPHOTRANSFERASE_ACTIVITY_PHOSPHATE_GROUP_AS_ACCEPTOR	GOMF_PHOSPHOTRANSFERASE_ACTIVITY_PHOSPHATE_GROUP_AS_ACCEPTOR		20	-0.344873	-1.03087	0.38843	0.659583		GOCC_CORE_MEDIATOR_COMPLEX	GOCC_CORE_MEDIATOR_COMPLEX		26	-0.227583	-0.723805	0.841317	0.971527
GOBP_REGULATION_OF_ESTABLISHMENT_OR_MAINTENANCE_OF_CELL_POLARITY	GOBP_REGULATION_OF_ESTABLISHMENT_OR_MAINTENANCE_OF_CELL_POLARITY		18	0.591413	1.57608	0.0304878	0.117312	1	650	tags=22%, list=8%, signal=24%	GOBP_REGULATION_OF_ESTABLISHMENT_OR_MAINTENANCE_OF_CELL_POLARITY	GOBP_REGULATION_OF_ESTABLISHMENT_OR_MAINTENANCE_OF_CELL_POLARITY		18	0.335968	1	2108	tags=50%, list=26%, signal=67%		GOMF_TRANSFERASE_ACTIVITY_TRANSFERRING_NITROGENOUS_GROUPS	GOMF_TRANSFERASE_ACTIVITY_TRANSFERRING_NITROGENOUS_GROUPS		16	0.386201	0.978427	0.49226	0.66134		GOCC_PROTON_TRANSPORTING_V_TYPE_ATPASE_COMPLEX	GOCC_PROTON_TRANSPORTING_V_TYPE_ATPASE_COMPLEX		18	0.267353	0.690453	0.867834	0.977382
GOBP_RNA_PHOSPHODIESTER_BOND_HYDROLYSIS_ENDONUCLEOLYTIC	GOBP_RNA_PHOSPHODIESTER_BOND_HYDROLYSIS_ENDONUCLEOLYTIC		23	-0.568168	-1.7056	0.00920245	0.117634	1	1290	tags=43%, list=16%, signal=51%	GOBP_RNA_PHOSPHODIESTER_BOND_HYDROLYSIS_ENDONUCLEOLYTIC	GOBP_RNA_PHOSPHODIESTER_BOND_HYDROLYSIS_ENDONUCLEOLYTIC		23	-0.572492	1	3138	tags=74%, list=38%, signal=119%		GOMF_CYCLIN_DEPENDENT_PROTEIN_KINASE_ACTIVITY	GOMF_CYCLIN_DEPENDENT_PROTEIN_KINASE_ACTIVITY		21	-0.332695	-1.02663	0.383754	0.663348		GOCC_ENDOPEPTIDASE_COMPLEX	GOCC_ENDOPEPTIDASE_COMPLEX		79	0.197582	0.691736	0.948187	0.981021
GOBP_MITOCHONDRIAL_RESPIRATORY_CHAIN_COMPLEX_ASSEMBLY	GOBP_MITOCHONDRIAL_RESPIRATORY_CHAIN_COMPLEX_ASSEMBLY		71	-0.429859	-1.69886	0	0.118038	1	2872	tags=58%, list=35%, signal=88%	GOBP_MITOCHONDRIAL_RESPIRATORY_CHAIN_COMPLEX_ASSEMBLY	GOBP_MITOCHONDRIAL_RESPIRATORY_CHAIN_COMPLEX_ASSEMBLY		71	0.378322	1	2953	tags=59%, list=36%, signal=91%		GOMF_NUCLEOTIDYLTRANSFERASE_ACTIVITY	GOMF_NUCLEOTIDYLTRANSFERASE_ACTIVITY		92	-0.245811	-1.02049	0.395238	0.672435		GOCC_SPERM_MIDPIECE	GOCC_SPERM_MIDPIECE		15	-0.245933	-0.689974	0.870886	0.987325
GOBP_REGULATION_OF_STEROID_METABOLIC_PROCESS	GOBP_REGULATION_OF_STEROID_METABOLIC_PROCESS		49	0.489304	1.57386	0.012894	0.118069	1	1606	tags=41%, list=20%, signal=50%	GOBP_REGULATION_OF_STEROID_METABOLIC_PROCESS	GOBP_REGULATION_OF_STEROID_METABOLIC_PROCESS		49	-0.271607	1	1022	tags=16%, list=12%, signal=19%		GOMF_FERROUS_IRON_BINDING	GOMF_FERROUS_IRON_BINDING		16	-0.365391	-1.00931	0.429688	0.680054		GOCC_PHAGOPHORE_ASSEMBLY_SITE	GOCC_PHAGOPHORE_ASSEMBLY_SITE		28	-0.196592	-0.648414	0.944767	0.992709
GOBP_MRNA_MODIFICATION	GOBP_MRNA_MODIFICATION		26	-0.530477	-1.69474	0.0236686	0.119884	1	1803	tags=50%, list=22%, signal=64%	GOBP_MRNA_MODIFICATION	GOBP_MRNA_MODIFICATION		26	-0.303424	1	2396	tags=38%, list=29%, signal=54%		GOMF_CARBOXYLIC_ESTER_HYDROLASE_ACTIVITY	GOMF_CARBOXYLIC_ESTER_HYDROLASE_ACTIVITY		71	-0.249582	-1.01183	0.426087	0.680303		GOCC_INTRINSIC_COMPONENT_OF_MITOCHONDRIAL_MEMBRANE	GOCC_INTRINSIC_COMPONENT_OF_MITOCHONDRIAL_MEMBRANE		60	0.19981	0.661611	0.951186	0.995897
GOBP_REGULATION_OF_VACUOLE_ORGANIZATION	GOBP_REGULATION_OF_VACUOLE_ORGANIZATION		37	0.522502	1.57083	0.014245	0.119988	1	2053	tags=49%, list=25%, signal=65%	GOBP_REGULATION_OF_VACUOLE_ORGANIZATION	GOBP_REGULATION_OF_VACUOLE_ORGANIZATION		37	0.329611	1	1844	tags=30%, list=22%, signal=38%		GOMF_PHOSPHATASE_REGULATOR_ACTIVITY	GOMF_PHOSPHATASE_REGULATOR_ACTIVITY		57	0.289806	0.961551	0.518006	0.681488		GOCC_PROTEASOME_ACCESSORY_COMPLEX	GOCC_PROTEASOME_ACCESSORY_COMPLEX		23	0.228109	0.638108	0.94391	0.996918
GOBP_INTERFERON_GAMMA_PRODUCTION	GOBP_INTERFERON_GAMMA_PRODUCTION		35	0.521731	1.57111	0.0206186	0.120183	1	1678	tags=43%, list=20%, signal=54%	GOBP_INTERFERON_GAMMA_PRODUCTION	GOBP_INTERFERON_GAMMA_PRODUCTION		35	0.419858	1	482	tags=26%, list=6%, signal=27%		GOMF_NUCLEOBASE_CONTAINING_COMPOUND_TRANSMEMBRANE_TRANSPORTER_ACTIVITY	GOMF_NUCLEOBASE_CONTAINING_COMPOUND_TRANSMEMBRANE_TRANSPORTER_ACTIVITY		25	0.342544	0.962321	0.500763	0.682665		GOCC_SPINDLE_POLE_CENTROSOME	GOCC_SPINDLE_POLE_CENTROSOME		17	-0.228025	-0.654497	0.885794	0.997345
GOBP_NADH_METABOLIC_PROCESS	GOBP_NADH_METABOLIC_PROCESS		28	0.549032	1.57117	0.0178838	0.120583	1	1239	tags=29%, list=15%, signal=34%	GOBP_NADH_METABOLIC_PROCESS	GOBP_NADH_METABOLIC_PROCESS		28	-0.277256	1	2575	tags=43%, list=31%, signal=62%		GOMF_TELOMERASE_RNA_BINDING	GOMF_TELOMERASE_RNA_BINDING		16	-0.355615	-1.00547	0.436997	0.68305		GOCC_SIN3_TYPE_COMPLEX	GOCC_SIN3_TYPE_COMPLEX		19	-0.157783	-0.467738	0.99729	0.997643
GOBP_POSITIVE_REGULATION_OF_SMOOTH_MUSCLE_CELL_PROLIFERATION	GOBP_POSITIVE_REGULATION_OF_SMOOTH_MUSCLE_CELL_PROLIFERATION		63	0.461727	1.56782	0.0131752	0.121307	1	1565	tags=35%, list=19%, signal=43%	GOBP_POSITIVE_REGULATION_OF_SMOOTH_MUSCLE_CELL_PROLIFERATION	GOBP_POSITIVE_REGULATION_OF_SMOOTH_MUSCLE_CELL_PROLIFERATION		63	0.425637	1	1583	tags=35%, list=19%, signal=43%		GOMF_HYDROLASE_ACTIVITY_ACTING_ON_CARBON_NITROGEN_BUT_NOT_PEPTIDE_BONDS_IN_LINEAR_AMIDES	GOMF_HYDROLASE_ACTIVITY_ACTING_ON_CARBON_NITROGEN_BUT_NOT_PEPTIDE_BONDS_IN_LINEAR_AMIDES		43	0.304161	0.96491	0.527065	0.683288		GOCC_PCG_PROTEIN_COMPLEX	GOCC_PCG_PROTEIN_COMPLEX		29	-0.185261	-0.59959	0.978593	0.998271
GOBP_REGULATION_OF_CATION_TRANSMEMBRANE_TRANSPORT	GOBP_REGULATION_OF_CATION_TRANSMEMBRANE_TRANSPORT		148	0.415145	1.56851	0.00487805	0.121487	1	1798	tags=36%, list=22%, signal=46%	GOBP_REGULATION_OF_CATION_TRANSMEMBRANE_TRANSPORT	GOBP_REGULATION_OF_CATION_TRANSMEMBRANE_TRANSPORT		148	0.336607	1	629	tags=20%, list=8%, signal=21%		GOMF_LAMININ_BINDING	GOMF_LAMININ_BINDING		20	0.367504	0.966023	0.505495	0.684048		GOCC_SWI_SNF_COMPLEX	GOCC_SWI_SNF_COMPLEX		23	-0.177445	-0.534271	0.991279	0.998888
GOBP_POSITIVE_REGULATION_OF_APOPTOTIC_SIGNALING_PATHWAY	GOBP_POSITIVE_REGULATION_OF_APOPTOTIC_SIGNALING_PATHWAY		96	0.442511	1.56789	0.00772201	0.121654	1	1646	tags=30%, list=20%, signal=37%	GOBP_POSITIVE_REGULATION_OF_APOPTOTIC_SIGNALING_PATHWAY	GOBP_POSITIVE_REGULATION_OF_APOPTOTIC_SIGNALING_PATHWAY		96	-0.277445	1	562	tags=13%, list=7%, signal=13%		GOMF_TRANSMEMBRANE_RECEPTOR_PROTEIN_KINASE_ACTIVITY	GOMF_TRANSMEMBRANE_RECEPTOR_PROTEIN_KINASE_ACTIVITY		31	0.331375	0.962744	0.509687	0.684718		GOCC_CLATHRIN_COATED_ENDOCYTIC_VESICLE	GOCC_CLATHRIN_COATED_ENDOCYTIC_VESICLE		17	0.162939	0.417797	0.99529	0.999231
GOBP_GLYCOPROTEIN_BIOSYNTHETIC_PROCESS	GOBP_GLYCOPROTEIN_BIOSYNTHETIC_PROCESS		147	0.416588	1.56877	0.00122549	0.121674	1	1943	tags=40%, list=24%, signal=52%	GOBP_GLYCOPROTEIN_BIOSYNTHETIC_PROCESS	GOBP_GLYCOPROTEIN_BIOSYNTHETIC_PROCESS		147	0.311453	1	1515	tags=29%, list=18%, signal=34%		GOMF_SINGLE_STRANDED_DNA_HELICASE_ACTIVITY	GOMF_SINGLE_STRANDED_DNA_HELICASE_ACTIVITY		17	-0.358977	-1.01266	0.432361	0.685373		GOCC_POLYSOME	GOCC_POLYSOME		64	0.187657	0.641736	0.963514	0.99953
GOBP_NCRNA_CATABOLIC_PROCESS	GOBP_NCRNA_CATABOLIC_PROCESS		36	-0.482682	-1.68705	0.00671141	0.121786	1	1836	tags=56%, list=22%, signal=71%	GOBP_NCRNA_CATABOLIC_PROCESS	GOBP_NCRNA_CATABOLIC_PROCESS		36	-0.272217	1	2874	tags=50%, list=35%, signal=76%		GOMF_R_SMAD_BINDING	GOMF_R_SMAD_BINDING		15	-0.357278	-0.996679	0.463014	0.698303		GOCC_CILIARY_BASAL_BODY	GOCC_CILIARY_BASAL_BODY		94	0.168803	0.605662	0.993582	1
GOBP_INTERFERON_ALPHA_PRODUCTION	GOBP_INTERFERON_ALPHA_PRODUCTION		21	0.572856	1.56577	0.0261538	0.123056	1	1449	tags=43%, list=18%, signal=52%	GOBP_INTERFERON_ALPHA_PRODUCTION	GOBP_INTERFERON_ALPHA_PRODUCTION		21	0.600993	1	1339	tags=38%, list=16%, signal=45%		GOMF_LYASE_ACTIVITY	GOMF_LYASE_ACTIVITY		103	0.261564	0.951044	0.542746	0.699414		GOCC_CLATHRIN_ADAPTOR_COMPLEX	GOCC_CLATHRIN_ADAPTOR_COMPLEX		18	0.212147	0.564455	0.964063	1
GOBP_DNA_REPLICATION_INITIATION	GOBP_DNA_REPLICATION_INITIATION		26	-0.519636	-1.68721	0.0317003	0.123494	1	3271	tags=73%, list=40%, signal=121%	GOBP_DNA_REPLICATION_INITIATION	GOBP_DNA_REPLICATION_INITIATION		26	-0.748752	0.024	851	tags=69%, list=10%, signal=77%		GOMF_AMINOPEPTIDASE_ACTIVITY	GOMF_AMINOPEPTIDASE_ACTIVITY		26	0.331702	0.946627	0.554198	0.699488		GOCC_CULLIN_RING_UBIQUITIN_LIGASE_COMPLEX	GOCC_CULLIN_RING_UBIQUITIN_LIGASE_COMPLEX		101	0.153543	0.552372	0.998715	1
GOBP_NUCLEOLAR_LARGE_RRNA_TRANSCRIPTION_BY_RNA_POLYMERASE_I	GOBP_NUCLEOLAR_LARGE_RRNA_TRANSCRIPTION_BY_RNA_POLYMERASE_I		15	-0.619223	-1.68809	0.0132979	0.124617	1	2302	tags=60%, list=28%, signal=83%	GOBP_NUCLEOLAR_LARGE_RRNA_TRANSCRIPTION_BY_RNA_POLYMERASE_I	GOBP_NUCLEOLAR_LARGE_RRNA_TRANSCRIPTION_BY_RNA_POLYMERASE_I		15	-0.38983	1	1663	tags=33%, list=20%, signal=42%		GOMF_PROTEIN_DISULFIDE_REDUCTASE_ACTIVITY	GOMF_PROTEIN_DISULFIDE_REDUCTASE_ACTIVITY		31	0.322494	0.944237	0.549708	0.701171		GOCC_EXON_EXON_JUNCTION_COMPLEX	GOCC_EXON_EXON_JUNCTION_COMPLEX		18	0.234915	0.61317	0.929907	1
GOBP_LIPID_MODIFICATION	GOBP_LIPID_MODIFICATION		121	0.422473	1.56134	0.00368098	0.126118	1	1857	tags=38%, list=23%, signal=48%	GOBP_LIPID_MODIFICATION	GOBP_LIPID_MODIFICATION		121	0.505998	0.179	1610	tags=40%, list=20%, signal=49%		GOMF_NUCLEOTIDE_TRANSMEMBRANE_TRANSPORTER_ACTIVITY	GOMF_NUCLEOTIDE_TRANSMEMBRANE_TRANSPORTER_ACTIVITY		19	0.354417	0.947027	0.526149	0.70159		GOCC_FLEMMING_BODY	GOCC_FLEMMING_BODY		15	0.208463	0.529532	0.972973	1
GOBP_RETROGRADE_VESICLE_MEDIATED_TRANSPORT_GOLGI_TO_ENDOPLASMIC_RETICULUM	GOBP_RETROGRADE_VESICLE_MEDIATED_TRANSPORT_GOLGI_TO_ENDOPLASMIC_RETICULUM		41	0.498647	1.56166	0.0206612	0.126252	1	2514	tags=59%, list=31%, signal=84%	GOBP_RETROGRADE_VESICLE_MEDIATED_TRANSPORT_GOLGI_TO_ENDOPLASMIC_RETICULUM	GOBP_RETROGRADE_VESICLE_MEDIATED_TRANSPORT_GOLGI_TO_ENDOPLASMIC_RETICULUM		41	0.325371	1	2932	tags=51%, list=36%, signal=79%		GOMF_METALLOEXOPEPTIDASE_ACTIVITY	GOMF_METALLOEXOPEPTIDASE_ACTIVITY		27	0.333108	0.948393	0.533435	0.701801		GOCC_INTRINSIC_COMPONENT_OF_MITOCHONDRIAL_INNER_MEMBRANE	GOCC_INTRINSIC_COMPONENT_OF_MITOCHONDRIAL_INNER_MEMBRANE		38	0.189863	0.580629	0.978903	1
GOBP_ACTIVATED_T_CELL_PROLIFERATION	GOBP_ACTIVATED_T_CELL_PROLIFERATION		17	0.597126	1.56243	0.0342679	0.12627	1	1533	tags=47%, list=19%, signal=58%	GOBP_ACTIVATED_T_CELL_PROLIFERATION	GOBP_ACTIVATED_T_CELL_PROLIFERATION		17	-0.536379	1	96	tags=12%, list=1%, signal=12%		GOMF_THIOLESTER_HYDROLASE_ACTIVITY	GOMF_THIOLESTER_HYDROLASE_ACTIVITY		33	0.315255	0.935144	0.557353	0.704241		GOCC_INTRINSIC_COMPONENT_OF_MITOCHONDRIAL_OUTER_MEMBRANE	GOCC_INTRINSIC_COMPONENT_OF_MITOCHONDRIAL_OUTER_MEMBRANE		17	0.249425	0.643513	0.919129	1
GOBP_PLATELET_ACTIVATION	GOBP_PLATELET_ACTIVATION		39	0.500025	1.56175	0.0201439	0.1266	1	907	tags=31%, list=11%, signal=34%	GOBP_PLATELET_ACTIVATION	GOBP_PLATELET_ACTIVATION		39	-0.456832	1	1084	tags=36%, list=13%, signal=41%		GOMF_ACYL_COA_BINDING	GOMF_ACYL_COA_BINDING		20	0.346141	0.941185	0.534884	0.704246		GOCC_NUCLEAR_MATRIX	GOCC_NUCLEAR_MATRIX		85	-0.136916	-0.558421	0.995614	1
GOBP_REGULATION_OF_LIPID_TRANSPORT	GOBP_REGULATION_OF_LIPID_TRANSPORT		64	0.458514	1.56036	0.0160214	0.126769	1	1885	tags=45%, list=23%, signal=58%	GOBP_REGULATION_OF_LIPID_TRANSPORT	GOBP_REGULATION_OF_LIPID_TRANSPORT		64	0.266162	1	826	tags=19%, list=10%, signal=21%		GOMF_FAD_BINDING	GOMF_FAD_BINDING		25	0.336916	0.937428	0.534307	0.705744		GOCC_NUCLEAR_PERIPHERY	GOCC_NUCLEAR_PERIPHERY		106	-0.143945	-0.6057	1	1
GOBP_REGULATION_OF_PLATELET_ACTIVATION	GOBP_REGULATION_OF_PLATELET_ACTIVATION		18	0.603643	1.55987	0.0210526	0.126789	1	684	tags=39%, list=8%, signal=42%	GOBP_REGULATION_OF_PLATELET_ACTIVATION	GOBP_REGULATION_OF_PLATELET_ACTIVATION		18	-0.729705	0.649	408	tags=50%, list=5%, signal=52%		GOMF_PROTEIN_TYROSINE_KINASE_BINDING	GOMF_PROTEIN_TYROSINE_KINASE_BINDING		64	0.279409	0.935543	0.575269	0.706404		GOCC_P_BODY	GOCC_P_BODY		60	0.1315	0.433673	0.998683	1
GOBP_ENDONUCLEOLYTIC_CLEAVAGE_INVOLVED_IN_RRNA_PROCESSING	GOBP_ENDONUCLEOLYTIC_CLEAVAGE_INVOLVED_IN_RRNA_PROCESSING		15	-0.603544	-1.6785	0.0309278	0.12741	1	1290	tags=47%, list=16%, signal=55%	GOBP_ENDONUCLEOLYTIC_CLEAVAGE_INVOLVED_IN_RRNA_PROCESSING	GOBP_ENDONUCLEOLYTIC_CLEAVAGE_INVOLVED_IN_RRNA_PROCESSING		15	-0.599242	1	2153	tags=60%, list=26%, signal=81%		GOMF_ATP_DEPENDENT_CHROMATIN_REMODELER_ACTIVITY	GOMF_ATP_DEPENDENT_CHROMATIN_REMODELER_ACTIVITY		27	0.328315	0.937924	0.560937	0.707794		GOCC_PRESYNAPTIC_CYTOSOL	GOCC_PRESYNAPTIC_CYTOSOL		16	-0.235581	-0.657434	0.902887	1
GOBP_RESPONSE_TO_TUMOR_CELL	GOBP_RESPONSE_TO_TUMOR_CELL		16	0.598637	1.55802	0.0352564	0.128404	1	715	tags=25%, list=9%, signal=27%	GOBP_RESPONSE_TO_TUMOR_CELL	GOBP_RESPONSE_TO_TUMOR_CELL		16	-0.32035	1	505	tags=13%, list=6%, signal=13%		GOMF_POLY_PYRIMIDINE_TRACT_BINDING	GOMF_POLY_PYRIMIDINE_TRACT_BINDING		20	-0.33585	-0.983254	0.463807	0.712027		GOCC_PROTON_TRANSPORTING_TWO_SECTOR_ATPASE_COMPLEX	GOCC_PROTON_TRANSPORTING_TWO_SECTOR_ATPASE_COMPLEX		21	0.1947	0.520767	0.979495	1
GOBP_NEGATIVE_REGULATION_OF_SMOOTHENED_SIGNALING_PATHWAY	GOBP_NEGATIVE_REGULATION_OF_SMOOTHENED_SIGNALING_PATHWAY		21	0.58559	1.55684	0.0242424	0.1293	1	1558	tags=38%, list=19%, signal=47%	GOBP_NEGATIVE_REGULATION_OF_SMOOTHENED_SIGNALING_PATHWAY	GOBP_NEGATIVE_REGULATION_OF_SMOOTHENED_SIGNALING_PATHWAY		21	-0.23939	1	1317	tags=19%, list=16%, signal=23%		GOMF_MRNA_5_UTR_BINDING	GOMF_MRNA_5_UTR_BINDING		23	-0.313521	-0.984528	0.473684	0.715284
GOBP_NEGATIVE_REGULATION_OF_LOCOMOTION	GOBP_NEGATIVE_REGULATION_OF_LOCOMOTION		176	0.401623	1.55364	0.00354191	0.130243	1	1549	tags=31%, list=19%, signal=38%	GOBP_NEGATIVE_REGULATION_OF_LOCOMOTION	GOBP_NEGATIVE_REGULATION_OF_LOCOMOTION		176	0.377492	1	855	tags=22%, list=10%, signal=24%		GOMF_ORGANOPHOSPHATE_ESTER_TRANSMEMBRANE_TRANSPORTER_ACTIVITY	GOMF_ORGANOPHOSPHATE_ESTER_TRANSMEMBRANE_TRANSPORTER_ACTIVITY		19	0.354417	0.927586	0.586924	0.715962
GOBP_ALCOHOL_METABOLIC_PROCESS	GOBP_ALCOHOL_METABOLIC_PROCESS		172	0.407493	1.55552	0.00242718	0.130418	1	1842	tags=36%, list=22%, signal=45%	GOBP_ALCOHOL_METABOLIC_PROCESS	GOBP_ALCOHOL_METABOLIC_PROCESS		172	0.381463	1	1354	tags=33%, list=16%, signal=38%		GOMF_AMINO_ACID_BINDING	GOMF_AMINO_ACID_BINDING		26	-0.307877	-0.986834	0.484472	0.716384
GOBP_ICOSANOID_METABOLIC_PROCESS	GOBP_ICOSANOID_METABOLIC_PROCESS		40	0.508106	1.55367	0.0195258	0.130664	1	1685	tags=43%, list=20%, signal=53%	GOBP_ICOSANOID_METABOLIC_PROCESS	GOBP_ICOSANOID_METABOLIC_PROCESS		40	-0.536293	1	488	tags=28%, list=6%, signal=29%		GOMF_METALLOAMINOPEPTIDASE_ACTIVITY	GOMF_METALLOAMINOPEPTIDASE_ACTIVITY		17	0.356295	0.925173	0.55625	0.717534
GOBP_REGULATION_OF_PHOSPHATIDYLINOSITOL_3_KINASE_ACTIVITY	GOBP_REGULATION_OF_PHOSPHATIDYLINOSITOL_3_KINASE_ACTIVITY		23	0.560233	1.5528	0.0298063	0.130771	1	1335	tags=39%, list=16%, signal=47%	GOBP_REGULATION_OF_PHOSPHATIDYLINOSITOL_3_KINASE_ACTIVITY	GOBP_REGULATION_OF_PHOSPHATIDYLINOSITOL_3_KINASE_ACTIVITY		23	0.622004	0.992	855	tags=39%, list=10%, signal=44%		GOMF_DIOXYGENASE_ACTIVITY	GOMF_DIOXYGENASE_ACTIVITY		54	0.28225	0.921256	0.601707	0.721927
GOBP_REGULATION_OF_SUPEROXIDE_METABOLIC_PROCESS	GOBP_REGULATION_OF_SUPEROXIDE_METABOLIC_PROCESS		17	0.596814	1.55466	0.0289634	0.130911	1	364	tags=24%, list=4%, signal=25%	GOBP_REGULATION_OF_SUPEROXIDE_METABOLIC_PROCESS	GOBP_REGULATION_OF_SUPEROXIDE_METABOLIC_PROCESS		17	-0.386853	1	741	tags=24%, list=9%, signal=26%		GOMF_DEOXYRIBONUCLEASE_ACTIVITY	GOMF_DEOXYRIBONUCLEASE_ACTIVITY		28	-0.302903	-0.973072	0.46087	0.730981
GOBP_SMOOTH_MUSCLE_CONTRACTION	GOBP_SMOOTH_MUSCLE_CONTRACTION		41	0.500422	1.55381	0.0201149	0.130986	1	1251	tags=27%, list=15%, signal=31%	GOBP_SMOOTH_MUSCLE_CONTRACTION	GOBP_SMOOTH_MUSCLE_CONTRACTION		41	-0.345205	1	357	tags=15%, list=4%, signal=15%		GOMF_POTASSIUM_ION_TRANSMEMBRANE_TRANSPORTER_ACTIVITY	GOMF_POTASSIUM_ION_TRANSMEMBRANE_TRANSPORTER_ACTIVITY		19	-0.326586	-0.965513	0.508571	0.73649
GOBP_CELL_ACTIVATION_INVOLVED_IN_IMMUNE_RESPONSE	GOBP_CELL_ACTIVATION_INVOLVED_IN_IMMUNE_RESPONSE		106	0.425917	1.55388	0.00250627	0.131353	1	1670	tags=40%, list=20%, signal=49%	GOBP_CELL_ACTIVATION_INVOLVED_IN_IMMUNE_RESPONSE	GOBP_CELL_ACTIVATION_INVOLVED_IN_IMMUNE_RESPONSE		106	0.352323	1	812	tags=20%, list=10%, signal=22%		GOMF_ALPHA_TUBULIN_BINDING	GOMF_ALPHA_TUBULIN_BINDING		26	-0.307111	-0.966339	0.513513	0.741209
GOBP_RIBOSOMAL_SUBUNIT_EXPORT_FROM_NUCLEUS	GOBP_RIBOSOMAL_SUBUNIT_EXPORT_FROM_NUCLEUS		15	-0.61854	-1.66896	0.022792	0.134736	1	1560	tags=53%, list=19%, signal=66%	GOBP_RIBOSOMAL_SUBUNIT_EXPORT_FROM_NUCLEUS	GOBP_RIBOSOMAL_SUBUNIT_EXPORT_FROM_NUCLEUS		15	-0.620339	1	1609	tags=47%, list=20%, signal=58%		GOMF_PROLINE_RICH_REGION_BINDING	GOMF_PROLINE_RICH_REGION_BINDING		20	0.341615	0.909147	0.586956	0.742774
GOBP_TERPENOID_METABOLIC_PROCESS	GOBP_TERPENOID_METABOLIC_PROCESS		28	0.53834	1.54722	0.0255639	0.135675	1	1231	tags=43%, list=15%, signal=50%	GOBP_TERPENOID_METABOLIC_PROCESS	GOBP_TERPENOID_METABOLIC_PROCESS		28	-0.397673	1	53	tags=11%, list=1%, signal=11%		GOMF_IONOTROPIC_GLUTAMATE_RECEPTOR_BINDING	GOMF_IONOTROPIC_GLUTAMATE_RECEPTOR_BINDING		19	0.348045	0.907037	0.590164	0.743839
GOBP_INTEGRIN_ACTIVATION	GOBP_INTEGRIN_ACTIVATION		15	0.622272	1.54639	0.0280374	0.136104	1	554	tags=27%, list=7%, signal=29%	GOBP_INTEGRIN_ACTIVATION	GOBP_INTEGRIN_ACTIVATION		15	0.314712	1	1038	tags=27%, list=13%, signal=30%		GOMF_ACETYLTRANSFERASE_ACTIVITY	GOMF_ACETYLTRANSFERASE_ACTIVITY		62	-0.250998	-0.955241	0.549407	0.747807
GOBP_REGULATION_OF_LYMPHOCYTE_MEDIATED_IMMUNITY	GOBP_REGULATION_OF_LYMPHOCYTE_MEDIATED_IMMUNITY		60	0.46554	1.54724	0.0187166	0.136131	1	1360	tags=33%, list=17%, signal=40%	GOBP_REGULATION_OF_LYMPHOCYTE_MEDIATED_IMMUNITY	GOBP_REGULATION_OF_LYMPHOCYTE_MEDIATED_IMMUNITY		60	-0.36976	1	550	tags=12%, list=7%, signal=12%		GOMF_PROTEIN_DEMETHYLASE_ACTIVITY	GOMF_PROTEIN_DEMETHYLASE_ACTIVITY		21	-0.310304	-0.955682	0.502907	0.753495
GOBP_PRODUCTION_OF_MOLECULAR_MEDIATOR_INVOLVED_IN_INFLAMMATORY_RESPONSE	GOBP_PRODUCTION_OF_MOLECULAR_MEDIATOR_INVOLVED_IN_INFLAMMATORY_RESPONSE		35	0.513069	1.54581	0.0198777	0.136241	1	1676	tags=46%, list=20%, signal=57%	GOBP_PRODUCTION_OF_MOLECULAR_MEDIATOR_INVOLVED_IN_INFLAMMATORY_RESPONSE	GOBP_PRODUCTION_OF_MOLECULAR_MEDIATOR_INVOLVED_IN_INFLAMMATORY_RESPONSE		35	0.478721	1	827	tags=31%, list=10%, signal=35%		GOMF_SIGNAL_SEQUENCE_BINDING	GOMF_SIGNAL_SEQUENCE_BINDING		35	-0.270516	-0.943603	0.54386	0.770356
GOBP_MOTOR_NEURON_AXON_GUIDANCE	GOBP_MOTOR_NEURON_AXON_GUIDANCE		16	0.61151	1.54726	0.0451613	0.136582	1	1077	tags=44%, list=13%, signal=50%	GOBP_MOTOR_NEURON_AXON_GUIDANCE	GOBP_MOTOR_NEURON_AXON_GUIDANCE		16	0.438937	1	1099	tags=31%, list=13%, signal=36%		GOMF_MODIFICATION_DEPENDENT_PROTEIN_BINDING	GOMF_MODIFICATION_DEPENDENT_PROTEIN_BINDING		124	-0.214016	-0.936388	0.657754	0.77508
GOBP_REGULATION_OF_ION_TRANSMEMBRANE_TRANSPORT	GOBP_REGULATION_OF_ION_TRANSMEMBRANE_TRANSPORT		171	0.403252	1.54505	0.00350058	0.136647	1	1719	tags=33%, list=21%, signal=41%	GOBP_REGULATION_OF_ION_TRANSMEMBRANE_TRANSPORT	GOBP_REGULATION_OF_ION_TRANSMEMBRANE_TRANSPORT		171	0.29864	1	629	tags=18%, list=8%, signal=19%		GOMF_2_IRON_2_SULFUR_CLUSTER_BINDING	GOMF_2_IRON_2_SULFUR_CLUSTER_BINDING		19	-0.310544	-0.936497	0.533333	0.7817
GOBP_POSITIVE_REGULATION_OF_PHAGOCYTOSIS	GOBP_POSITIVE_REGULATION_OF_PHAGOCYTOSIS		31	0.520369	1.54425	0.0230548	0.13712	1	1492	tags=45%, list=18%, signal=55%	GOBP_POSITIVE_REGULATION_OF_PHAGOCYTOSIS	GOBP_POSITIVE_REGULATION_OF_PHAGOCYTOSIS		31	0.48837	1	1255	tags=32%, list=15%, signal=38%		GOMF_SCAFFOLD_PROTEIN_BINDING	GOMF_SCAFFOLD_PROTEIN_BINDING		42	0.28659	0.882855	0.644699	0.787262
GOBP_MONOCYTE_CHEMOTAXIS	GOBP_MONOCYTE_CHEMOTAXIS		20	0.567044	1.54272	0.0461538	0.138034	1	1946	tags=50%, list=24%, signal=65%	GOBP_MONOCYTE_CHEMOTAXIS	GOBP_MONOCYTE_CHEMOTAXIS		20	0.485025	1	1104	tags=35%, list=13%, signal=40%		GOMF_CHANNEL_REGULATOR_ACTIVITY	GOMF_CHANNEL_REGULATOR_ACTIVITY		50	0.273187	0.880867	0.660432	0.787806
GOBP_REGULATION_OF_LEUKOCYTE_DEGRANULATION	GOBP_REGULATION_OF_LEUKOCYTE_DEGRANULATION		20	0.569538	1.54285	0.0372671	0.138372	1	1593	tags=50%, list=19%, signal=62%	GOBP_REGULATION_OF_LEUKOCYTE_DEGRANULATION	GOBP_REGULATION_OF_LEUKOCYTE_DEGRANULATION		20	-0.436532	1	125	tags=10%, list=2%, signal=10%		GOMF_INSULIN_RECEPTOR_BINDING	GOMF_INSULIN_RECEPTOR_BINDING		22	0.319263	0.875382	0.639098	0.791971
GOBP_LIPID_CATABOLIC_PROCESS	GOBP_LIPID_CATABOLIC_PROCESS		156	0.407218	1.54139	0.00490196	0.139224	1	1857	tags=35%, list=23%, signal=45%	GOBP_LIPID_CATABOLIC_PROCESS	GOBP_LIPID_CATABOLIC_PROCESS		156	0.426266	0.997	1793	tags=44%, list=22%, signal=55%		GOMF_DNA_BINDING_TRANSCRIPTION_REPRESSOR_ACTIVITY	GOMF_DNA_BINDING_TRANSCRIPTION_REPRESSOR_ACTIVITY		90	0.245729	0.875548	0.681586	0.794816
GOBP_REGULATION_OF_LIPID_KINASE_ACTIVITY	GOBP_REGULATION_OF_LIPID_KINASE_ACTIVITY		34	0.510763	1.53959	0.0243161	0.139535	1	1924	tags=44%, list=23%, signal=57%	GOBP_REGULATION_OF_LIPID_KINASE_ACTIVITY	GOBP_REGULATION_OF_LIPID_KINASE_ACTIVITY		34	0.561016	0.992	1065	tags=35%, list=13%, signal=40%		GOMF_HISTONE_METHYLTRANSFERASE_ACTIVITY	GOMF_HISTONE_METHYLTRANSFERASE_ACTIVITY		41	-0.263895	-0.91968	0.597015	0.802629
GOBP_REGULATION_OF_BONE_REMODELING	GOBP_REGULATION_OF_BONE_REMODELING		23	0.562851	1.5405	0.025	0.139847	1	468	tags=30%, list=6%, signal=32%	GOBP_REGULATION_OF_BONE_REMODELING	GOBP_REGULATION_OF_BONE_REMODELING		23	-0.335195	1	408	tags=17%, list=5%, signal=18%		GOMF_ENDODEOXYRIBONUCLEASE_ACTIVITY	GOMF_ENDODEOXYRIBONUCLEASE_ACTIVITY		17	0.333323	0.867692	0.627172	0.803685
GOBP_TOLL_LIKE_RECEPTOR_4_SIGNALING_PATHWAY	GOBP_TOLL_LIKE_RECEPTOR_4_SIGNALING_PATHWAY		21	0.578306	1.53962	0.0347958	0.139952	1	885	tags=33%, list=11%, signal=37%	GOBP_TOLL_LIKE_RECEPTOR_4_SIGNALING_PATHWAY	GOBP_TOLL_LIKE_RECEPTOR_4_SIGNALING_PATHWAY		21	0.523033	1	855	tags=38%, list=10%, signal=42%		GOMF_NUCLEAR_THYROID_HORMONE_RECEPTOR_BINDING	GOMF_NUCLEAR_THYROID_HORMONE_RECEPTOR_BINDING		23	-0.293769	-0.920544	0.548747	0.807726
GOBP_POSITIVE_REGULATION_OF_GTPASE_ACTIVITY	GOBP_POSITIVE_REGULATION_OF_GTPASE_ACTIVITY		150	0.409868	1.53965	0.00484848	0.140375	1	2347	tags=49%, list=29%, signal=67%	GOBP_POSITIVE_REGULATION_OF_GTPASE_ACTIVITY	GOBP_POSITIVE_REGULATION_OF_GTPASE_ACTIVITY		150	0.292256	1	1717	tags=27%, list=21%, signal=34%		GOMF_CARBOHYDRATE_DERIVATIVE_TRANSMEMBRANE_TRANSPORTER_ACTIVITY	GOMF_CARBOHYDRATE_DERIVATIVE_TRANSMEMBRANE_TRANSPORTER_ACTIVITY		20	0.319886	0.863371	0.654962	0.808633
GOBP_EAR_MORPHOGENESIS	GOBP_EAR_MORPHOGENESIS		50	0.483053	1.53792	0.015299	0.141127	1	1757	tags=40%, list=21%, signal=51%	GOBP_EAR_MORPHOGENESIS	GOBP_EAR_MORPHOGENESIS		50	0.341359	1	901	tags=22%, list=11%, signal=25%		GOMF_STEROL_TRANSPORTER_ACTIVITY	GOMF_STEROL_TRANSPORTER_ACTIVITY		19	0.32307	0.861233	0.653355	0.809347
GOBP_INSULIN_SECRETION	GOBP_INSULIN_SECRETION		95	0.426341	1.53674	0.00379747	0.141934	1	1682	tags=33%, list=20%, signal=41%	GOBP_INSULIN_SECRETION	GOBP_INSULIN_SECRETION		95	0.281158	1	1484	tags=31%, list=18%, signal=37%		GOMF_HSP90_PROTEIN_BINDING	GOMF_HSP90_PROTEIN_BINDING		34	0.283814	0.853046	0.675325	0.821644
GOBP_RNA_POLYADENYLATION	GOBP_RNA_POLYADENYLATION		41	-0.470377	-1.65399	0.0105634	0.14256	1	2890	tags=63%, list=35%, signal=97%	GOBP_RNA_POLYADENYLATION	GOBP_RNA_POLYADENYLATION		41	-0.269778	1	3273	tags=59%, list=40%, signal=97%		GOMF_FLAVIN_ADENINE_DINUCLEOTIDE_BINDING	GOMF_FLAVIN_ADENINE_DINUCLEOTIDE_BINDING		57	0.259441	0.848967	0.731874	0.822827
GOBP_NUCLEOSIDE_MONOPHOSPHATE_BIOSYNTHETIC_PROCESS	GOBP_NUCLEOSIDE_MONOPHOSPHATE_BIOSYNTHETIC_PROCESS		36	-0.474789	-1.65569	0.0231788	0.142567	1	971	tags=36%, list=12%, signal=41%	GOBP_NUCLEOSIDE_MONOPHOSPHATE_BIOSYNTHETIC_PROCESS	GOBP_NUCLEOSIDE_MONOPHOSPHATE_BIOSYNTHETIC_PROCESS		36	-0.265104	1	833	tags=17%, list=10%, signal=18%		GOMF_PROTEIN_TYROSINE_SERINE_THREONINE_PHOSPHATASE_ACTIVITY	GOMF_PROTEIN_TYROSINE_SERINE_THREONINE_PHOSPHATASE_ACTIVITY		18	0.326743	0.850112	0.687204	0.823992
GOBP_MRNA_3_END_PROCESSING	GOBP_MRNA_3_END_PROCESSING		52	-0.445974	-1.65655	0.00359712	0.143816	1	2934	tags=63%, list=36%, signal=98%	GOBP_MRNA_3_END_PROCESSING	GOBP_MRNA_3_END_PROCESSING		52	-0.327665	1	2176	tags=31%, list=26%, signal=42%		GOMF_EXONUCLEASE_ACTIVITY_ACTIVE_WITH_EITHER_RIBO_OR_DEOXYRIBONUCLEIC_ACIDS_AND_PRODUCING_5_PHOSPHOMONOESTERS	GOMF_EXONUCLEASE_ACTIVITY_ACTIVE_WITH_EITHER_RIBO_OR_DEOXYRIBONUCLEIC_ACIDS_AND_PRODUCING_5_PHOSPHOMONOESTERS		38	-0.260668	-0.908293	0.605442	0.824018
GOBP_REGULATION_OF_OSTEOCLAST_DIFFERENTIATION	GOBP_REGULATION_OF_OSTEOCLAST_DIFFERENTIATION		26	0.537886	1.53398	0.0401235	0.143906	1	414	tags=23%, list=5%, signal=24%	GOBP_REGULATION_OF_OSTEOCLAST_DIFFERENTIATION	GOBP_REGULATION_OF_OSTEOCLAST_DIFFERENTIATION		26	-0.320527	1	755	tags=23%, list=9%, signal=25%		GOMF_DISULFIDE_OXIDOREDUCTASE_ACTIVITY	GOMF_DISULFIDE_OXIDOREDUCTASE_ACTIVITY		37	0.276516	0.846146	0.710843	0.824796
GOBP_NERVE_DEVELOPMENT	GOBP_NERVE_DEVELOPMENT		31	0.524648	1.53432	0.0325926	0.143936	1	1210	tags=32%, list=15%, signal=38%	GOBP_NERVE_DEVELOPMENT	GOBP_NERVE_DEVELOPMENT		31	0.488984	1	1349	tags=45%, list=16%, signal=54%		GOMF_HISTONE_DEACETYLASE_BINDING	GOMF_HISTONE_DEACETYLASE_BINDING		77	-0.221803	-0.900988	0.686192	0.834737
GOBP_POSITIVE_REGULATION_OF_DENDRITE_MORPHOGENESIS	GOBP_POSITIVE_REGULATION_OF_DENDRITE_MORPHOGENESIS		40	-0.46956	-1.65805	0.0103093	0.144118	1	1014	tags=15%, list=12%, signal=17%	GOBP_POSITIVE_REGULATION_OF_DENDRITE_MORPHOGENESIS	GOBP_POSITIVE_REGULATION_OF_DENDRITE_MORPHOGENESIS		40	0.245048	1	556	tags=13%, list=7%, signal=13%		GOMF_TRANSLATION_INITIATION_FACTOR_BINDING	GOMF_TRANSLATION_INITIATION_FACTOR_BINDING		29	0.291136	0.835746	0.697885	0.837003
GOBP_REGULATION_OF_VASCULATURE_DEVELOPMENT	GOBP_REGULATION_OF_VASCULATURE_DEVELOPMENT		145	0.405484	1.53455	0	0.144144	1	1364	tags=28%, list=17%, signal=32%	GOBP_REGULATION_OF_VASCULATURE_DEVELOPMENT	GOBP_REGULATION_OF_VASCULATURE_DEVELOPMENT		145	0.36204	1	1539	tags=36%, list=19%, signal=43%		GOMF_COA_HYDROLASE_ACTIVITY	GOMF_COA_HYDROLASE_ACTIVITY		15	0.331083	0.836902	0.67053	0.838155
GOBP_NEGATIVE_REGULATION_OF_PROTEIN_MATURATION	GOBP_NEGATIVE_REGULATION_OF_PROTEIN_MATURATION		18	0.591796	1.53189	0.0407523	0.145949	1	2124	tags=50%, list=26%, signal=67%	GOBP_NEGATIVE_REGULATION_OF_PROTEIN_MATURATION	GOBP_NEGATIVE_REGULATION_OF_PROTEIN_MATURATION		18	0.53026	1	551	tags=33%, list=7%, signal=36%		GOMF_2_OXOGLUTARATE_DEPENDENT_DIOXYGENASE_ACTIVITY	GOMF_2_OXOGLUTARATE_DEPENDENT_DIOXYGENASE_ACTIVITY		45	0.264894	0.830354	0.75	0.843142
GOBP_POSITIVE_REGULATION_OF_INFLAMMATORY_RESPONSE	GOBP_POSITIVE_REGULATION_OF_INFLAMMATORY_RESPONSE		51	0.478157	1.53121	0.0223152	0.14641	1	1109	tags=35%, list=13%, signal=41%	GOBP_POSITIVE_REGULATION_OF_INFLAMMATORY_RESPONSE	GOBP_POSITIVE_REGULATION_OF_INFLAMMATORY_RESPONSE		51	0.365907	1	897	tags=27%, list=11%, signal=31%		GOMF_PROTEIN_LYSINE_DEACETYLASE_ACTIVITY	GOMF_PROTEIN_LYSINE_DEACETYLASE_ACTIVITY		17	-0.310087	-0.88551	0.602273	0.85766
GOBP_GLUCOSE_CATABOLIC_PROCESS	GOBP_GLUCOSE_CATABOLIC_PROCESS		19	0.586546	1.53028	0.0425867	0.146664	1	1239	tags=42%, list=15%, signal=49%	GOBP_GLUCOSE_CATABOLIC_PROCESS	GOBP_GLUCOSE_CATABOLIC_PROCESS		19	-0.289754	1	572	tags=16%, list=7%, signal=17%		GOMF_MOLECULAR_CARRIER_ACTIVITY	GOMF_MOLECULAR_CARRIER_ACTIVITY		50	0.252633	0.818914	0.759053	0.859537
GOBP_RESPONSE_TO_RETINOIC_ACID	GOBP_RESPONSE_TO_RETINOIC_ACID		34	0.51225	1.53049	0.0202312	0.146823	1	1041	tags=29%, list=13%, signal=34%	GOBP_RESPONSE_TO_RETINOIC_ACID	GOBP_RESPONSE_TO_RETINOIC_ACID		34	0.450516	1	764	tags=18%, list=9%, signal=19%		GOMF_MIRNA_BINDING	GOMF_MIRNA_BINDING		24	-0.28212	-0.886773	0.645777	0.861975
GOBP_POSITIVE_REGULATION_OF_PHOSPHATASE_ACTIVITY	GOBP_POSITIVE_REGULATION_OF_PHOSPHATASE_ACTIVITY		17	0.584749	1.529	0.0474684	0.147956	1	1065	tags=29%, list=13%, signal=34%	GOBP_POSITIVE_REGULATION_OF_PHOSPHATASE_ACTIVITY	GOBP_POSITIVE_REGULATION_OF_PHOSPHATASE_ACTIVITY		17	-0.341785	1	357	tags=12%, list=4%, signal=12%		GOMF_MAGNESIUM_ION_BINDING	GOMF_MAGNESIUM_ION_BINDING		139	0.21862	0.812992	0.819048	0.863182
GOBP_POSITIVE_REGULATION_OF_INTERFERON_GAMMA_PRODUCTION	GOBP_POSITIVE_REGULATION_OF_INTERFERON_GAMMA_PRODUCTION		22	0.558828	1.5275	0.0491071	0.149004	1	1678	tags=45%, list=20%, signal=57%	GOBP_POSITIVE_REGULATION_OF_INTERFERON_GAMMA_PRODUCTION	GOBP_POSITIVE_REGULATION_OF_INTERFERON_GAMMA_PRODUCTION		22	0.340955	1	1259	tags=36%, list=15%, signal=43%		GOMF_PHOSPHOLIPID_TRANSPORTER_ACTIVITY	GOMF_PHOSPHOLIPID_TRANSPORTER_ACTIVITY		34	0.273369	0.814098	0.732493	0.864587
GOBP_POSITIVE_REGULATION_OF_NIK_NF_KAPPAB_SIGNALING	GOBP_POSITIVE_REGULATION_OF_NIK_NF_KAPPAB_SIGNALING		41	0.492127	1.52752	0.019337	0.149452	1	1237	tags=24%, list=15%, signal=29%	GOBP_POSITIVE_REGULATION_OF_NIK_NF_KAPPAB_SIGNALING	GOBP_POSITIVE_REGULATION_OF_NIK_NF_KAPPAB_SIGNALING		41	0.304895	1	681	tags=22%, list=8%, signal=24%		GOMF_CARBOXY_LYASE_ACTIVITY	GOMF_CARBOXY_LYASE_ACTIVITY		21	0.293015	0.802177	0.753012	0.877666
GOBP_RECEPTOR_SIGNALING_PATHWAY_VIA_STAT	GOBP_RECEPTOR_SIGNALING_PATHWAY_VIA_STAT		51	0.472586	1.52571	0.025572	0.150893	1	1478	tags=31%, list=18%, signal=38%	GOBP_RECEPTOR_SIGNALING_PATHWAY_VIA_STAT	GOBP_RECEPTOR_SIGNALING_PATHWAY_VIA_STAT		51	0.475576	1	1263	tags=27%, list=15%, signal=32%		GOMF_PEPTIDE_LYSINE_N_ACETYLTRANSFERASE_ACTIVITY	GOMF_PEPTIDE_LYSINE_N_ACETYLTRANSFERASE_ACTIVITY		28	-0.264778	-0.860942	0.661392	0.877922
GOBP_SUBSTRATE_DEPENDENT_CELL_MIGRATION	GOBP_SUBSTRATE_DEPENDENT_CELL_MIGRATION		20	0.570883	1.52454	0.0433437	0.151395	1	2139	tags=50%, list=26%, signal=67%	GOBP_SUBSTRATE_DEPENDENT_CELL_MIGRATION	GOBP_SUBSTRATE_DEPENDENT_CELL_MIGRATION		20	0.660728	0.821	768	tags=40%, list=9%, signal=44%		GOMF_MITOGEN_ACTIVATED_PROTEIN_KINASE_KINASE_KINASE_BINDING	GOMF_MITOGEN_ACTIVATED_PROTEIN_KINASE_KINASE_KINASE_BINDING		18	-0.302607	-0.873575	0.64011	0.878306
GOBP_NEGATIVE_REGULATION_OF_FIBROBLAST_PROLIFERATION	GOBP_NEGATIVE_REGULATION_OF_FIBROBLAST_PROLIFERATION		27	0.537862	1.5249	0.0275651	0.151401	1	2008	tags=44%, list=24%, signal=59%	GOBP_NEGATIVE_REGULATION_OF_FIBROBLAST_PROLIFERATION	GOBP_NEGATIVE_REGULATION_OF_FIBROBLAST_PROLIFERATION		27	0.25975	1	1625	tags=30%, list=20%, signal=37%		GOMF_TRANSCRIPTION_COACTIVATOR_ACTIVITY	GOMF_TRANSCRIPTION_COACTIVATOR_ACTIVITY		186	0.2056	0.798026	0.870115	0.881261
GOBP_PROTEIN_LOCALIZATION_TO_CHROMOSOME_CENTROMERIC_REGION	GOBP_PROTEIN_LOCALIZATION_TO_CHROMOSOME_CENTROMERIC_REGION		23	-0.529428	-1.64374	0.0196629	0.151417	1	2483	tags=52%, list=30%, signal=74%	GOBP_PROTEIN_LOCALIZATION_TO_CHROMOSOME_CENTROMERIC_REGION	GOBP_PROTEIN_LOCALIZATION_TO_CHROMOSOME_CENTROMERIC_REGION		23	-0.672938	0.822	1629	tags=57%, list=20%, signal=70%		GOMF_NF_KAPPAB_BINDING	GOMF_NF_KAPPAB_BINDING		26	-0.269767	-0.862693	0.658462	0.881296
GOBP_ORGANELLE_MEMBRANE_FUSION	GOBP_ORGANELLE_MEMBRANE_FUSION		79	0.443521	1.52412	0.0158103	0.151497	1	1924	tags=42%, list=23%, signal=54%	GOBP_ORGANELLE_MEMBRANE_FUSION	GOBP_ORGANELLE_MEMBRANE_FUSION		79	0.321373	1	1988	tags=33%, list=24%, signal=43%		GOMF_PROTEASOME_BINDING	GOMF_PROTEASOME_BINDING		17	-0.309815	-0.863832	0.621849	0.886124
GOBP_WOUND_HEALING	GOBP_WOUND_HEALING		189	0.390368	1.52283	0.00232829	0.152609	1	1895	tags=38%, list=23%, signal=48%	GOBP_WOUND_HEALING	GOBP_WOUND_HEALING		189	0.360181	1	606	tags=18%, list=7%, signal=19%		GOMF_RNA_POLYMERASE_BINDING	GOMF_RNA_POLYMERASE_BINDING		48	-0.231058	-0.867026	0.684746	0.886361
GOBP_DETECTION_OF_EXTERNAL_STIMULUS	GOBP_DETECTION_OF_EXTERNAL_STIMULUS		28	0.542442	1.52238	0.0339506	0.152709	1	1551	tags=39%, list=19%, signal=48%	GOBP_DETECTION_OF_EXTERNAL_STIMULUS	GOBP_DETECTION_OF_EXTERNAL_STIMULUS		28	0.291132	1	804	tags=18%, list=10%, signal=20%		GOMF_TELOMERIC_DNA_BINDING	GOMF_TELOMERIC_DNA_BINDING		29	0.270131	0.789532	0.754518	0.89131
GOBP_DNA_REPLICATION	GOBP_DNA_REPLICATION		199	-0.347762	-1.63622	0	0.153099	1	2230	tags=40%, list=27%, signal=54%	GOBP_DNA_REPLICATION	GOBP_DNA_REPLICATION	Details ...	199	-0.53128	0.006	1354	tags=40%, list=16%, signal=46%		GOMF_MICROTUBULE_MOTOR_ACTIVITY	GOMF_MICROTUBULE_MOTOR_ACTIVITY		34	0.262275	0.777408	0.781295	0.903486
GOBP_NEGATIVE_REGULATION_OF_NUCLEAR_DIVISION	GOBP_NEGATIVE_REGULATION_OF_NUCLEAR_DIVISION		45	-0.452425	-1.63436	0.00333333	0.153265	1	1888	tags=42%, list=23%, signal=54%	GOBP_NEGATIVE_REGULATION_OF_NUCLEAR_DIVISION	GOBP_NEGATIVE_REGULATION_OF_NUCLEAR_DIVISION	Details ...	45	-0.725446	0.001	672	tags=47%, list=8%, signal=51%		GOMF_TRANSCRIPTION_COREPRESSOR_BINDING	GOMF_TRANSCRIPTION_COREPRESSOR_BINDING		33	-0.255601	-0.842433	0.704698	0.903601
GOBP_SOMATIC_DIVERSIFICATION_OF_IMMUNOGLOBULINS_INVOLVED_IN_IMMUNE_RESPONSE	GOBP_SOMATIC_DIVERSIFICATION_OF_IMMUNOGLOBULINS_INVOLVED_IN_IMMUNE_RESPONSE		25	-0.519293	-1.6376	0.033241	0.153593	1	1816	tags=52%, list=22%, signal=67%	GOBP_SOMATIC_DIVERSIFICATION_OF_IMMUNOGLOBULINS_INVOLVED_IN_IMMUNE_RESPONSE	GOBP_SOMATIC_DIVERSIFICATION_OF_IMMUNOGLOBULINS_INVOLVED_IN_IMMUNE_RESPONSE		25	-0.286787	1	1244	tags=24%, list=15%, signal=28%		GOMF_SUMO_TRANSFERASE_ACTIVITY	GOMF_SUMO_TRANSFERASE_ACTIVITY		16	0.308275	0.779375	0.746774	0.903923
GOBP_REGULATION_OF_PROTEIN_SECRETION	GOBP_REGULATION_OF_PROTEIN_SECRETION		132	0.406652	1.52102	0.00475624	0.153978	1	1605	tags=33%, list=19%, signal=41%	GOBP_REGULATION_OF_PROTEIN_SECRETION	GOBP_REGULATION_OF_PROTEIN_SECRETION		132	0.357093	1	1503	tags=33%, list=18%, signal=39%		GOMF_ENDORIBONUCLEASE_ACTIVITY	GOMF_ENDORIBONUCLEASE_ACTIVITY		42	-0.236157	-0.845382	0.71246	0.904797
GOBP_PROTEIN_DEPOLYMERIZATION	GOBP_PROTEIN_DEPOLYMERIZATION		82	0.43391	1.52064	0.013245	0.153997	1	2108	tags=40%, list=26%, signal=54%	GOBP_PROTEIN_DEPOLYMERIZATION	GOBP_PROTEIN_DEPOLYMERIZATION		82	-0.359896	1	1107	tags=23%, list=13%, signal=27%		GOMF_NUCLEAR_RECEPTOR_BINDING	GOMF_NUCLEAR_RECEPTOR_BINDING		103	0.215393	0.771311	0.877347	0.90931
GOBP_INTRA_GOLGI_VESICLE_MEDIATED_TRANSPORT	GOBP_INTRA_GOLGI_VESICLE_MEDIATED_TRANSPORT		28	0.527616	1.5195	0.029985	0.154029	1	1887	tags=54%, list=23%, signal=69%	GOBP_INTRA_GOLGI_VESICLE_MEDIATED_TRANSPORT	GOBP_INTRA_GOLGI_VESICLE_MEDIATED_TRANSPORT		28	0.5119	1	2777	tags=75%, list=34%, signal=113%		GOMF_PROTEIN_PHOSPHATASE_REGULATOR_ACTIVITY	GOMF_PROTEIN_PHOSPHATASE_REGULATOR_ACTIVITY		44	0.237084	0.739054	0.875354	0.920329
GOBP_REGULATION_OF_CYCLIN_DEPENDENT_PROTEIN_KINASE_ACTIVITY	GOBP_REGULATION_OF_CYCLIN_DEPENDENT_PROTEIN_KINASE_ACTIVITY		44	-0.447694	-1.63192	0.00332226	0.154104	1	1265	tags=34%, list=15%, signal=40%	GOBP_REGULATION_OF_CYCLIN_DEPENDENT_PROTEIN_KINASE_ACTIVITY	GOBP_REGULATION_OF_CYCLIN_DEPENDENT_PROTEIN_KINASE_ACTIVITY		44	-0.427757	1	415	tags=18%, list=5%, signal=19%		GOMF_EXONUCLEASE_ACTIVITY	GOMF_EXONUCLEASE_ACTIVITY		55	0.225261	0.753586	0.860274	0.921268
GOBP_FIBROBLAST_GROWTH_FACTOR_RECEPTOR_SIGNALING_PATHWAY	GOBP_FIBROBLAST_GROWTH_FACTOR_RECEPTOR_SIGNALING_PATHWAY		37	0.501611	1.52017	0.0244604	0.154124	1	1296	tags=32%, list=16%, signal=38%	GOBP_FIBROBLAST_GROWTH_FACTOR_RECEPTOR_SIGNALING_PATHWAY	GOBP_FIBROBLAST_GROWTH_FACTOR_RECEPTOR_SIGNALING_PATHWAY		37	0.394858	1	1281	tags=38%, list=16%, signal=45%		GOMF_DISORDERED_DOMAIN_SPECIFIC_BINDING	GOMF_DISORDERED_DOMAIN_SPECIFIC_BINDING		27	0.271351	0.758282	0.805556	0.92128
GOBP_NEGATIVE_REGULATION_OF_PROTEIN_SECRETION	GOBP_NEGATIVE_REGULATION_OF_PROTEIN_SECRETION		33	0.508726	1.51905	0.0290276	0.15413	1	1310	tags=33%, list=16%, signal=39%	GOBP_NEGATIVE_REGULATION_OF_PROTEIN_SECRETION	GOBP_NEGATIVE_REGULATION_OF_PROTEIN_SECRETION		33	0.446111	1	1354	tags=42%, list=16%, signal=51%		GOMF_VITAMIN_B6_BINDING	GOMF_VITAMIN_B6_BINDING		29	0.265174	0.755777	0.770833	0.92138
GOBP_MEIOSIS_I_CELL_CYCLE_PROCESS	GOBP_MEIOSIS_I_CELL_CYCLE_PROCESS		42	-0.449654	-1.63903	0.00677966	0.154152	1	2447	tags=57%, list=30%, signal=81%	GOBP_MEIOSIS_I_CELL_CYCLE_PROCESS	GOBP_MEIOSIS_I_CELL_CYCLE_PROCESS		42	-0.638504	0.217	864	tags=40%, list=10%, signal=45%		GOMF_METALLOPEPTIDASE_ACTIVITY	GOMF_METALLOPEPTIDASE_ACTIVITY		68	0.223653	0.760173	0.877266	0.922001
GOBP_AMINO_SUGAR_METABOLIC_PROCESS	GOBP_AMINO_SUGAR_METABOLIC_PROCESS		24	0.549894	1.51963	0.0344828	0.154372	1	1795	tags=50%, list=22%, signal=64%	GOBP_AMINO_SUGAR_METABOLIC_PROCESS	GOBP_AMINO_SUGAR_METABOLIC_PROCESS		24	-0.487496	1	514	tags=21%, list=6%, signal=22%		GOMF_UBIQUITIN_SPECIFIC_PROTEASE_BINDING	GOMF_UBIQUITIN_SPECIFIC_PROTEASE_BINDING		15	0.302959	0.74945	0.790625	0.923468
GOBP_POSITIVE_REGULATION_OF_TYPE_I_INTERFERON_PRODUCTION	GOBP_POSITIVE_REGULATION_OF_TYPE_I_INTERFERON_PRODUCTION		47	0.476559	1.51747	0.0298507	0.155716	1	1185	tags=28%, list=14%, signal=32%	GOBP_POSITIVE_REGULATION_OF_TYPE_I_INTERFERON_PRODUCTION	GOBP_POSITIVE_REGULATION_OF_TYPE_I_INTERFERON_PRODUCTION		47	0.282929	1	1583	tags=30%, list=19%, signal=37%		GOMF_RECEPTOR_TYROSINE_KINASE_BINDING	GOMF_RECEPTOR_TYROSINE_KINASE_BINDING		45	0.234007	0.73914	0.863955	0.923537
GOBP_VASCULAR_ENDOTHELIAL_GROWTH_FACTOR_RECEPTOR_SIGNALING_PATHWAY	GOBP_VASCULAR_ENDOTHELIAL_GROWTH_FACTOR_RECEPTOR_SIGNALING_PATHWAY		24	0.543011	1.5166	0.0281899	0.155814	1	741	tags=29%, list=9%, signal=32%	GOBP_VASCULAR_ENDOTHELIAL_GROWTH_FACTOR_RECEPTOR_SIGNALING_PATHWAY	GOBP_VASCULAR_ENDOTHELIAL_GROWTH_FACTOR_RECEPTOR_SIGNALING_PATHWAY		24	-0.473821	1	406	tags=21%, list=5%, signal=22%		GOMF_ATPASE_ACTIVATOR_ACTIVITY	GOMF_ATPASE_ACTIVATOR_ACTIVITY		23	0.265098	0.744057	0.833083	0.924038
GOBP_INTERLEUKIN_1_BETA_PRODUCTION	GOBP_INTERLEUKIN_1_BETA_PRODUCTION		37	0.497234	1.51672	0.0336606	0.156109	1	1630	tags=43%, list=20%, signal=54%	GOBP_INTERLEUKIN_1_BETA_PRODUCTION	GOBP_INTERLEUKIN_1_BETA_PRODUCTION		37	-0.332694	1	678	tags=19%, list=8%, signal=21%		GOMF_TRANSMEMBRANE_RECEPTOR_PROTEIN_TYROSINE_KINASE_ACTIVITY	GOMF_TRANSMEMBRANE_RECEPTOR_PROTEIN_TYROSINE_KINASE_ACTIVITY		25	0.261151	0.730369	0.843839	0.924657
GOBP_ANATOMICAL_STRUCTURE_HOMEOSTASIS	GOBP_ANATOMICAL_STRUCTURE_HOMEOSTASIS		135	0.406826	1.51481	0.00727273	0.156274	1	830	tags=21%, list=10%, signal=23%	GOBP_ANATOMICAL_STRUCTURE_HOMEOSTASIS	GOBP_ANATOMICAL_STRUCTURE_HOMEOSTASIS		135	-0.297251	1	492	tags=10%, list=6%, signal=11%		GOMF_CARBON_CARBON_LYASE_ACTIVITY	GOMF_CARBON_CARBON_LYASE_ACTIVITY		33	0.250964	0.740633	0.852632	0.925059
GOBP_POSITIVE_REGULATION_OF_REGULATED_SECRETORY_PATHWAY	GOBP_POSITIVE_REGULATION_OF_REGULATED_SECRETORY_PATHWAY		18	0.581709	1.5144	0.0434084	0.156322	1	1566	tags=39%, list=19%, signal=48%	GOBP_POSITIVE_REGULATION_OF_REGULATED_SECRETORY_PATHWAY	GOBP_POSITIVE_REGULATION_OF_REGULATED_SECRETORY_PATHWAY		18	-0.453038	1	125	tags=11%, list=2%, signal=11%		GOMF_TUMOR_NECROSIS_FACTOR_RECEPTOR_SUPERFAMILY_BINDING	GOMF_TUMOR_NECROSIS_FACTOR_RECEPTOR_SUPERFAMILY_BINDING		20	0.280899	0.744897	0.813084	0.92625
GOBP_ACTIN_FILAMENT_BUNDLE_ORGANIZATION	GOBP_ACTIN_FILAMENT_BUNDLE_ORGANIZATION		113	0.40881	1.51503	0.00747198	0.156449	1	2068	tags=42%, list=25%, signal=55%	GOBP_ACTIN_FILAMENT_BUNDLE_ORGANIZATION	GOBP_ACTIN_FILAMENT_BUNDLE_ORGANIZATION		113	-0.307896	1	841	tags=20%, list=10%, signal=22%		GOMF_PROTEIN_C_TERMINUS_BINDING	GOMF_PROTEIN_C_TERMINUS_BINDING		161	0.191967	0.730764	0.952997	0.927443
GOBP_GRANULOCYTE_ACTIVATION	GOBP_GRANULOCYTE_ACTIVATION		15	0.604226	1.51513	0.0523077	0.156747	1	1605	tags=60%, list=19%, signal=74%	GOBP_GRANULOCYTE_ACTIVATION	GOBP_GRANULOCYTE_ACTIVATION		15	-0.447111	1	361	tags=13%, list=4%, signal=14%		GOMF_PROTEIN_KINASE_A_REGULATORY_SUBUNIT_BINDING	GOMF_PROTEIN_KINASE_A_REGULATORY_SUBUNIT_BINDING		15	0.29223	0.724898	0.813084	0.927704
GOBP_REGULATION_OF_MEMBRANE_PERMEABILITY	GOBP_REGULATION_OF_MEMBRANE_PERMEABILITY		40	0.483152	1.51162	0.0267229	0.156926	1	1541	tags=35%, list=19%, signal=43%	GOBP_REGULATION_OF_MEMBRANE_PERMEABILITY	GOBP_REGULATION_OF_MEMBRANE_PERMEABILITY		40	0.291289	1	939	tags=20%, list=11%, signal=22%		GOMF_UBIQUITIN_LIKE_PROTEIN_BINDING	GOMF_UBIQUITIN_LIKE_PROTEIN_BINDING		87	-0.196647	-0.813622	0.858491	0.93916
GOBP_MUSCLE_CELL_MIGRATION	GOBP_MUSCLE_CELL_MIGRATION		67	0.44746	1.51349	0.0175439	0.156962	1	1630	tags=37%, list=20%, signal=46%	GOBP_MUSCLE_CELL_MIGRATION	GOBP_MUSCLE_CELL_MIGRATION		67	0.349205	1	805	tags=21%, list=10%, signal=23%		GOMF_PROTEIN_SERINE_THREONINE_PHOSPHATASE_ACTIVITY	GOMF_PROTEIN_SERINE_THREONINE_PHOSPHATASE_ACTIVITY		51	0.221391	0.711069	0.891929	0.940054
GOBP_POSITIVE_REGULATION_OF_TOLL_LIKE_RECEPTOR_SIGNALING_PATHWAY	GOBP_POSITIVE_REGULATION_OF_TOLL_LIKE_RECEPTOR_SIGNALING_PATHWAY		15	0.600319	1.51524	0.048	0.157101	1	2231	tags=60%, list=27%, signal=82%	GOBP_POSITIVE_REGULATION_OF_TOLL_LIKE_RECEPTOR_SIGNALING_PATHWAY	GOBP_POSITIVE_REGULATION_OF_TOLL_LIKE_RECEPTOR_SIGNALING_PATHWAY		15	0.512703	1	1350	tags=40%, list=16%, signal=48%		GOMF_N_ACYLTRANSFERASE_ACTIVITY	GOMF_N_ACYLTRANSFERASE_ACTIVITY		50	-0.220685	-0.815832	0.79078	0.942366
GOBP_RESPONSE_TO_ANTIBIOTIC	GOBP_RESPONSE_TO_ANTIBIOTIC		19	0.574644	1.511	0.0335878	0.157271	1	551	tags=26%, list=7%, signal=28%	GOBP_RESPONSE_TO_ANTIBIOTIC	GOBP_RESPONSE_TO_ANTIBIOTIC		19	-0.405476	1	256	tags=21%, list=3%, signal=22%		GOMF_PHOSPHOTYROSINE_RESIDUE_BINDING	GOMF_PHOSPHOTYROSINE_RESIDUE_BINDING		27	0.242857	0.700085	0.880303	0.945043
GOBP_OSTEOBLAST_PROLIFERATION	GOBP_OSTEOBLAST_PROLIFERATION		24	0.548001	1.51168	0.0415335	0.157332	1	775	tags=33%, list=9%, signal=37%	GOBP_OSTEOBLAST_PROLIFERATION	GOBP_OSTEOBLAST_PROLIFERATION		24	0.523721	1	826	tags=42%, list=10%, signal=46%		GOMF_MICROTUBULE_BINDING	GOMF_MICROTUBULE_BINDING		169	0.184324	0.702785	0.980117	0.945439
GOBP_CYTOPLASMIC_PATTERN_RECOGNITION_RECEPTOR_SIGNALING_PATHWAY_IN_RESPONSE_TO_VIRUS	GOBP_CYTOPLASMIC_PATTERN_RECOGNITION_RECEPTOR_SIGNALING_PATHWAY_IN_RESPONSE_TO_VIRUS		24	0.530501	1.51238	0.046729	0.157398	1	673	tags=25%, list=8%, signal=27%	GOBP_CYTOPLASMIC_PATTERN_RECOGNITION_RECEPTOR_SIGNALING_PATHWAY_IN_RESPONSE_TO_VIRUS	GOBP_CYTOPLASMIC_PATTERN_RECOGNITION_RECEPTOR_SIGNALING_PATHWAY_IN_RESPONSE_TO_VIRUS		24	0.415726	1	1477	tags=29%, list=18%, signal=35%		GOMF_MOLECULAR_FUNCTION_ACTIVATOR_ACTIVITY	GOMF_MOLECULAR_FUNCTION_ACTIVATOR_ACTIVITY		27	0.24249	0.690704	0.903633	0.947745
GOBP_SULFUR_COMPOUND_CATABOLIC_PROCESS	GOBP_SULFUR_COMPOUND_CATABOLIC_PROCESS		18	0.579623	1.5127	0.0419255	0.157463	1	1439	tags=44%, list=17%, signal=54%	GOBP_SULFUR_COMPOUND_CATABOLIC_PROCESS	GOBP_SULFUR_COMPOUND_CATABOLIC_PROCESS		18	0.49985	1	1713	tags=56%, list=21%, signal=70%		GOMF_UBIQUITIN_LIKE_PROTEIN_LIGASE_ACTIVITY	GOMF_UBIQUITIN_LIKE_PROTEIN_LIGASE_ACTIVITY		178	-0.175464	-0.816385	0.954887	0.948738
GOBP_FATTY_ACID_DERIVATIVE_METABOLIC_PROCESS	GOBP_FATTY_ACID_DERIVATIVE_METABOLIC_PROCESS		22	0.553763	1.51187	0.0401855	0.157566	1	1715	tags=45%, list=21%, signal=57%	GOBP_FATTY_ACID_DERIVATIVE_METABOLIC_PROCESS	GOBP_FATTY_ACID_DERIVATIVE_METABOLIC_PROCESS		22	0.34743	1	1450	tags=36%, list=18%, signal=44%		GOMF_N_ACETYLTRANSFERASE_ACTIVITY	GOMF_N_ACETYLTRANSFERASE_ACTIVITY		43	0.221337	0.692817	0.913287	0.949037
GOBP_ENDOTHELIAL_CELL_MIGRATION	GOBP_ENDOTHELIAL_CELL_MIGRATION		126	0.40817	1.51006	0.00499376	0.157978	1	1605	tags=33%, list=19%, signal=41%	GOBP_ENDOTHELIAL_CELL_MIGRATION	GOBP_ENDOTHELIAL_CELL_MIGRATION		126	0.395871	1	855	tags=26%, list=10%, signal=29%		GOMF_HISTONE_ACETYLTRANSFERASE_BINDING	GOMF_HISTONE_ACETYLTRANSFERASE_BINDING		17	0.262733	0.678799	0.857143	0.952154
GOBP_LAMELLIPODIUM_ORGANIZATION	GOBP_LAMELLIPODIUM_ORGANIZATION		60	0.455859	1.50956	0.00953679	0.158231	1	1892	tags=45%, list=23%, signal=58%	GOBP_LAMELLIPODIUM_ORGANIZATION	GOBP_LAMELLIPODIUM_ORGANIZATION		60	0.444855	1	1483	tags=33%, list=18%, signal=40%		GOMF_PROTEIN_FOLDING_CHAPERONE	GOMF_PROTEIN_FOLDING_CHAPERONE		29	0.236555	0.68074	0.911374	0.953754
GOBP_IRON_SULFUR_CLUSTER_ASSEMBLY	GOBP_IRON_SULFUR_CLUSTER_ASSEMBLY		25	-0.510966	-1.62541	0.0252101	0.159354	1	1835	tags=44%, list=22%, signal=56%	GOBP_IRON_SULFUR_CLUSTER_ASSEMBLY	GOBP_IRON_SULFUR_CLUSTER_ASSEMBLY		25	0.464361	1	2557	tags=56%, list=31%, signal=81%		GOMF_PRE_MRNA_BINDING	GOMF_PRE_MRNA_BINDING		30	-0.238835	-0.797394	0.784566	0.95544
GOBP_REGULATION_OF_SMALL_GTPASE_MEDIATED_SIGNAL_TRANSDUCTION	GOBP_REGULATION_OF_SMALL_GTPASE_MEDIATED_SIGNAL_TRANSDUCTION		131	0.39763	1.50533	0.00488998	0.162825	1	1614	tags=33%, list=20%, signal=40%	GOBP_REGULATION_OF_SMALL_GTPASE_MEDIATED_SIGNAL_TRANSDUCTION	GOBP_REGULATION_OF_SMALL_GTPASE_MEDIATED_SIGNAL_TRANSDUCTION		131	0.336283	1	1693	tags=36%, list=21%, signal=44%		GOMF_PHOSPHOLIPID_TRANSFER_ACTIVITY	GOMF_PHOSPHOLIPID_TRANSFER_ACTIVITY		19	0.255166	0.66983	0.889246	0.956644
GOBP_PURINE_NUCLEOSIDE_DIPHOSPHATE_METABOLIC_PROCESS	GOBP_PURINE_NUCLEOSIDE_DIPHOSPHATE_METABOLIC_PROCESS		65	0.446538	1.50558	0.0164835	0.163	1	1802	tags=37%, list=22%, signal=47%	GOBP_PURINE_NUCLEOSIDE_DIPHOSPHATE_METABOLIC_PROCESS	GOBP_PURINE_NUCLEOSIDE_DIPHOSPHATE_METABOLIC_PROCESS		65	0.301794	1	2317	tags=40%, list=28%, signal=55%		GOMF_UBIQUITIN_BINDING	GOMF_UBIQUITIN_BINDING		70	-0.200644	-0.798207	0.860558	0.96124
GOBP_VACUOLE_ORGANIZATION	GOBP_VACUOLE_ORGANIZATION		143	0.399732	1.50428	0.00724638	0.163305	1	1452	tags=26%, list=18%, signal=31%	GOBP_VACUOLE_ORGANIZATION	GOBP_VACUOLE_ORGANIZATION		143	0.276138	1	1638	tags=26%, list=20%, signal=32%		GOMF_NUCLEAR_ESTROGEN_RECEPTOR_BINDING	GOMF_NUCLEAR_ESTROGEN_RECEPTOR_BINDING		29	0.226151	0.65945	0.924107	0.961827
GOBP_I_KAPPAB_PHOSPHORYLATION	GOBP_I_KAPPAB_PHOSPHORYLATION		15	0.597795	1.5044	0.051495	0.163586	1	1140	tags=33%, list=14%, signal=39%	GOBP_I_KAPPAB_PHOSPHORYLATION	GOBP_I_KAPPAB_PHOSPHORYLATION		15	0.470152	1	1259	tags=27%, list=15%, signal=31%		GOMF_UNFOLDED_PROTEIN_BINDING	GOMF_UNFOLDED_PROTEIN_BINDING		73	-0.197322	-0.783734	0.887446	0.965033
GOBP_POSITIVE_REGULATION_OF_ION_TRANSPORT	GOBP_POSITIVE_REGULATION_OF_ION_TRANSPORT		114	0.408317	1.50235	0.00900901	0.165425	1	1719	tags=32%, list=21%, signal=40%	GOBP_POSITIVE_REGULATION_OF_ION_TRANSPORT	GOBP_POSITIVE_REGULATION_OF_ION_TRANSPORT		114	0.289056	1	1410	tags=29%, list=17%, signal=34%		GOMF_3_5_EXONUCLEASE_ACTIVITY	GOMF_3_5_EXONUCLEASE_ACTIVITY		37	-0.230137	-0.78721	0.809689	0.966487
GOBP_CELL_CELL_ADHESION_VIA_PLASMA_MEMBRANE_ADHESION_MOLECULES	GOBP_CELL_CELL_ADHESION_VIA_PLASMA_MEMBRANE_ADHESION_MOLECULES		59	0.454906	1.50202	0.0215054	0.165444	1	1571	tags=46%, list=19%, signal=56%	GOBP_CELL_CELL_ADHESION_VIA_PLASMA_MEMBRANE_ADHESION_MOLECULES	GOBP_CELL_CELL_ADHESION_VIA_PLASMA_MEMBRANE_ADHESION_MOLECULES		59	0.366603	1	528	tags=27%, list=6%, signal=29%		GOMF_UBIQUITIN_PROTEIN_TRANSFERASE_REGULATOR_ACTIVITY	GOMF_UBIQUITIN_PROTEIN_TRANSFERASE_REGULATOR_ACTIVITY		16	0.252373	0.645524	0.899225	0.968588
GOBP_BROWN_FAT_CELL_DIFFERENTIATION	GOBP_BROWN_FAT_CELL_DIFFERENTIATION		26	0.526905	1.50142	0.0381098	0.165669	1	1461	tags=42%, list=18%, signal=51%	GOBP_BROWN_FAT_CELL_DIFFERENTIATION	GOBP_BROWN_FAT_CELL_DIFFERENTIATION		26	0.401624	1	1534	tags=38%, list=19%, signal=47%		GOMF_CORE_PROMOTER_SEQUENCE_SPECIFIC_DNA_BINDING	GOMF_CORE_PROMOTER_SEQUENCE_SPECIFIC_DNA_BINDING		30	0.216679	0.639558	0.94948	0.969149
GOBP_CONNECTIVE_TISSUE_DEVELOPMENT	GOBP_CONNECTIVE_TISSUE_DEVELOPMENT		132	0.408679	1.50056	0.00617284	0.166328	1	1374	tags=30%, list=17%, signal=35%	GOBP_CONNECTIVE_TISSUE_DEVELOPMENT	GOBP_CONNECTIVE_TISSUE_DEVELOPMENT	Details ...	132	0.532648	0.028	700	tags=27%, list=9%, signal=29%		GOMF_METALLOENDOPEPTIDASE_ACTIVITY	GOMF_METALLOENDOPEPTIDASE_ACTIVITY		30	0.210712	0.617124	0.948718	0.979071
GOBP_OXIDATIVE_PHOSPHORYLATION	GOBP_OXIDATIVE_PHOSPHORYLATION		91	-0.385428	-1.61297	0.00456621	0.166452	1	2872	tags=52%, list=35%, signal=78%	GOBP_OXIDATIVE_PHOSPHORYLATION	GOBP_OXIDATIVE_PHOSPHORYLATION		91	0.423173	1	2660	tags=65%, list=32%, signal=95%		GOMF_RIBONUCLEASE_ACTIVITY	GOMF_RIBONUCLEASE_ACTIVITY		72	-0.191605	-0.760596	0.921488	0.979644
GOBP_RIBOSOMAL_SMALL_SUBUNIT_ASSEMBLY	GOBP_RIBOSOMAL_SMALL_SUBUNIT_ASSEMBLY		19	-0.549087	-1.61066	0.0254958	0.166738	1	3199	tags=63%, list=39%, signal=103%	GOBP_RIBOSOMAL_SMALL_SUBUNIT_ASSEMBLY	GOBP_RIBOSOMAL_SMALL_SUBUNIT_ASSEMBLY		19	-0.234693	1	1361	tags=16%, list=17%, signal=19%		GOMF_NUCLEAR_RETINOIC_ACID_RECEPTOR_BINDING	GOMF_NUCLEAR_RETINOIC_ACID_RECEPTOR_BINDING		17	0.23554	0.608599	0.9392	0.980059
GOBP_CHEMOKINE_PRODUCTION	GOBP_CHEMOKINE_PRODUCTION		39	0.488557	1.49948	0.0309859	0.166766	1	1630	tags=41%, list=20%, signal=51%	GOBP_CHEMOKINE_PRODUCTION	GOBP_CHEMOKINE_PRODUCTION		39	0.416134	1	745	tags=31%, list=9%, signal=34%		GOMF_LIPOPROTEIN_PARTICLE_RECEPTOR_BINDING	GOMF_LIPOPROTEIN_PARTICLE_RECEPTOR_BINDING		19	-0.258235	-0.763917	0.778393	0.981836
GOBP_SMOOTH_MUSCLE_CELL_MIGRATION	GOBP_SMOOTH_MUSCLE_CELL_MIGRATION		58	0.458174	1.49951	0.0258856	0.167217	1	1630	tags=38%, list=20%, signal=47%	GOBP_SMOOTH_MUSCLE_CELL_MIGRATION	GOBP_SMOOTH_MUSCLE_CELL_MIGRATION		58	0.36569	1	1585	tags=38%, list=19%, signal=47%		GOMF_EXORIBONUCLEASE_ACTIVITY	GOMF_EXORIBONUCLEASE_ACTIVITY		28	-0.208537	-0.676962	0.898592	0.984631
GOBP_CENTRIOLE_ASSEMBLY	GOBP_CENTRIOLE_ASSEMBLY		23	-0.516109	-1.61361	0.0175439	0.167963	1	1376	tags=35%, list=17%, signal=42%	GOBP_CENTRIOLE_ASSEMBLY	GOBP_CENTRIOLE_ASSEMBLY		23	-0.613026	1	1665	tags=52%, list=20%, signal=65%		GOMF_ENZYME_SUBSTRATE_ADAPTOR_ACTIVITY	GOMF_ENZYME_SUBSTRATE_ADAPTOR_ACTIVITY		19	-0.194766	-0.555654	0.974432	0.985257
GOBP_RIBONUCLEOSIDE_MONOPHOSPHATE_BIOSYNTHETIC_PROCESS	GOBP_RIBONUCLEOSIDE_MONOPHOSPHATE_BIOSYNTHETIC_PROCESS		28	-0.494583	-1.61438	0.0304878	0.169216	1	956	tags=36%, list=12%, signal=40%	GOBP_RIBONUCLEOSIDE_MONOPHOSPHATE_BIOSYNTHETIC_PROCESS	GOBP_RIBONUCLEOSIDE_MONOPHOSPHATE_BIOSYNTHETIC_PROCESS		28	0.290408	1	486	tags=11%, list=6%, signal=11%		GOMF_RNA_POLYMERASE_CORE_ENZYME_BINDING	GOMF_RNA_POLYMERASE_CORE_ENZYME_BINDING		33	-0.169656	-0.573768	0.979042	0.986614
GOBP_MONOSACCHARIDE_CATABOLIC_PROCESS	GOBP_MONOSACCHARIDE_CATABOLIC_PROCESS		30	0.510359	1.49583	0.0269865	0.16989	1	1477	tags=40%, list=18%, signal=49%	GOBP_MONOSACCHARIDE_CATABOLIC_PROCESS	GOBP_MONOSACCHARIDE_CATABOLIC_PROCESS		30	-0.492351	1	572	tags=17%, list=7%, signal=18%		GOMF_PROTEIN_SERINE_THREONINE_TYROSINE_KINASE_ACTIVITY	GOMF_PROTEIN_SERINE_THREONINE_TYROSINE_KINASE_ACTIVITY		29	0.19783	0.583341	0.965409	0.987298
GOBP_AMINOGLYCAN_METABOLIC_PROCESS	GOBP_AMINOGLYCAN_METABOLIC_PROCESS		51	0.467894	1.49649	0.0276625	0.169931	1	1621	tags=41%, list=20%, signal=51%	GOBP_AMINOGLYCAN_METABOLIC_PROCESS	GOBP_AMINOGLYCAN_METABOLIC_PROCESS		51	-0.332964	1	649	tags=20%, list=8%, signal=21%		GOMF_HEAT_SHOCK_PROTEIN_BINDING	GOMF_HEAT_SHOCK_PROTEIN_BINDING		95	-0.182963	-0.764857	0.946058	0.987665
GOBP_POLYOL_BIOSYNTHETIC_PROCESS	GOBP_POLYOL_BIOSYNTHETIC_PROCESS		29	0.514527	1.49602	0.0435393	0.170099	1	332	tags=21%, list=4%, signal=21%	GOBP_POLYOL_BIOSYNTHETIC_PROCESS	GOBP_POLYOL_BIOSYNTHETIC_PROCESS		29	0.377218	1	598	tags=17%, list=7%, signal=19%		GOMF_WW_DOMAIN_BINDING	GOMF_WW_DOMAIN_BINDING		15	0.223666	0.566172	0.959083	0.989614
GOBP_MYELOID_LEUKOCYTE_ACTIVATION	GOBP_MYELOID_LEUKOCYTE_ACTIVATION		91	0.416264	1.4966	0.0162095	0.170268	1	1676	tags=40%, list=20%, signal=49%	GOBP_MYELOID_LEUKOCYTE_ACTIVATION	GOBP_MYELOID_LEUKOCYTE_ACTIVATION		91	-0.280446	1	678	tags=15%, list=8%, signal=17%		GOMF_CULLIN_FAMILY_PROTEIN_BINDING	GOMF_CULLIN_FAMILY_PROTEIN_BINDING		15	-0.244466	-0.686064	0.865229	0.990161
GOBP_POSITIVE_REGULATION_OF_INTERLEUKIN_1_BETA_PRODUCTION	GOBP_POSITIVE_REGULATION_OF_INTERLEUKIN_1_BETA_PRODUCTION		22	0.549259	1.49353	0.0438066	0.17168	1	1473	tags=36%, list=18%, signal=44%	GOBP_POSITIVE_REGULATION_OF_INTERLEUKIN_1_BETA_PRODUCTION	GOBP_POSITIVE_REGULATION_OF_INTERLEUKIN_1_BETA_PRODUCTION		22	-0.44183	1	300	tags=18%, list=4%, signal=19%		GOMF_NUCLEOSOME_BINDING	GOMF_NUCLEOSOME_BINDING		25	-0.220441	-0.677737	0.897436	0.990693
GOBP_POSITIVE_REGULATION_OF_CELL_MATRIX_ADHESION	GOBP_POSITIVE_REGULATION_OF_CELL_MATRIX_ADHESION		39	0.479406	1.49412	0.0367232	0.171834	1	2283	tags=46%, list=28%, signal=64%	GOBP_POSITIVE_REGULATION_OF_CELL_MATRIX_ADHESION	GOBP_POSITIVE_REGULATION_OF_CELL_MATRIX_ADHESION		39	0.415073	1	1243	tags=31%, list=15%, signal=36%		GOMF_LYSINE_ACETYLATED_HISTONE_BINDING	GOMF_LYSINE_ACETYLATED_HISTONE_BINDING		18	-0.197754	-0.575	0.973118	0.992525
GOBP_MUSCLE_SYSTEM_PROCESS	GOBP_MUSCLE_SYSTEM_PROCESS		166	0.391792	1.49365	0.00708383	0.171956	1	1719	tags=29%, list=21%, signal=36%	GOBP_MUSCLE_SYSTEM_PROCESS	GOBP_MUSCLE_SYSTEM_PROCESS		166	-0.246694	1	357	tags=8%, list=4%, signal=9%		GOMF_CHROMATIN_DNA_BINDING	GOMF_CHROMATIN_DNA_BINDING		55	0.150216	0.500394	0.997226	0.99321
GOBP_DNA_TEMPLATED_DNA_REPLICATION	GOBP_DNA_TEMPLATED_DNA_REPLICATION		104	-0.374955	-1.59587	0	0.17208	1	2212	tags=39%, list=27%, signal=53%	GOBP_DNA_TEMPLATED_DNA_REPLICATION	GOBP_DNA_TEMPLATED_DNA_REPLICATION		104	-0.574997	0.02	1629	tags=51%, list=20%, signal=63%		GOMF_TRANSCRIPTION_COACTIVATOR_BINDING	GOMF_TRANSCRIPTION_COACTIVATOR_BINDING		24	0.19414	0.536714	0.989362	0.993733
GOBP_POSITIVE_REGULATION_OF_DENDRITIC_SPINE_DEVELOPMENT	GOBP_POSITIVE_REGULATION_OF_DENDRITIC_SPINE_DEVELOPMENT		41	-0.4463	-1.59713	0.0181159	0.172534	1	816	tags=15%, list=10%, signal=16%	GOBP_POSITIVE_REGULATION_OF_DENDRITIC_SPINE_DEVELOPMENT	GOBP_POSITIVE_REGULATION_OF_DENDRITIC_SPINE_DEVELOPMENT		41	0.306297	1	1453	tags=20%, list=18%, signal=24%		GOMF_SINGLE_STRANDED_RNA_BINDING	GOMF_SINGLE_STRANDED_RNA_BINDING		66	-0.188765	-0.722115	0.938931	0.99523
GOBP_PROTEIN_MODIFICATION_BY_SMALL_PROTEIN_REMOVAL	GOBP_PROTEIN_MODIFICATION_BY_SMALL_PROTEIN_REMOVAL		120	-0.36858	-1.60393	0	0.172569	1	1276	tags=22%, list=15%, signal=25%	GOBP_PROTEIN_MODIFICATION_BY_SMALL_PROTEIN_REMOVAL	GOBP_PROTEIN_MODIFICATION_BY_SMALL_PROTEIN_REMOVAL		120	-0.233047	1	2928	tags=38%, list=36%, signal=57%		GOMF_G_PROTEIN_ALPHA_SUBUNIT_BINDING	GOMF_G_PROTEIN_ALPHA_SUBUNIT_BINDING		16	-0.263961	-0.744607	0.784314	0.995888
GOBP_HOMOTYPIC_CELL_CELL_ADHESION	GOBP_HOMOTYPIC_CELL_CELL_ADHESION		38	0.486196	1.49228	0.0372493	0.172926	1	1569	tags=39%, list=19%, signal=49%	GOBP_HOMOTYPIC_CELL_CELL_ADHESION	GOBP_HOMOTYPIC_CELL_CELL_ADHESION		38	-0.389406	1	1124	tags=37%, list=14%, signal=42%		GOMF_RNA_CAP_BINDING	GOMF_RNA_CAP_BINDING		15	0.201513	0.50406	0.973684	0.996092
GOBP_PROTEIN_IMPORT_INTO_MITOCHONDRIAL_MATRIX	GOBP_PROTEIN_IMPORT_INTO_MITOCHONDRIAL_MATRIX		15	-0.57372	-1.59826	0.0460705	0.173012	1	1915	tags=53%, list=23%, signal=69%	GOBP_PROTEIN_IMPORT_INTO_MITOCHONDRIAL_MATRIX	GOBP_PROTEIN_IMPORT_INTO_MITOCHONDRIAL_MATRIX		15	0.448354	1	2319	tags=40%, list=28%, signal=56%		GOMF_CYCLIN_BINDING	GOMF_CYCLIN_BINDING		21	-0.232049	-0.686648	0.891176	0.996454
GOBP_ACTIVATION_OF_INNATE_IMMUNE_RESPONSE	GOBP_ACTIVATION_OF_INNATE_IMMUNE_RESPONSE		28	0.508658	1.48761	0.0442073	0.1732	1	1575	tags=43%, list=19%, signal=53%	GOBP_ACTIVATION_OF_INNATE_IMMUNE_RESPONSE	GOBP_ACTIVATION_OF_INNATE_IMMUNE_RESPONSE		28	0.246458	1	683	tags=18%, list=8%, signal=19%		GOMF_TRANSCRIPTION_COREGULATOR_BINDING	GOMF_TRANSCRIPTION_COREGULATOR_BINDING		72	-0.141466	-0.581921	0.995633	0.996774
GOBP_NEGATIVE_REGULATION_OF_RESPONSE_TO_EXTERNAL_STIMULUS	GOBP_NEGATIVE_REGULATION_OF_RESPONSE_TO_EXTERNAL_STIMULUS		165	0.387181	1.48779	0.00586166	0.17339	1	1560	tags=38%, list=19%, signal=45%	GOBP_NEGATIVE_REGULATION_OF_RESPONSE_TO_EXTERNAL_STIMULUS	GOBP_NEGATIVE_REGULATION_OF_RESPONSE_TO_EXTERNAL_STIMULUS		165	0.369541	1	861	tags=26%, list=10%, signal=29%		GOMF_MANNOSYLTRANSFERASE_ACTIVITY	GOMF_MANNOSYLTRANSFERASE_ACTIVITY		16	-0.265278	-0.73817	0.815303	0.997047
GOBP_REGULATION_OF_MRNA_3_END_PROCESSING	GOBP_REGULATION_OF_MRNA_3_END_PROCESSING		24	-0.513866	-1.60146	0.0151515	0.17343	1	2890	tags=71%, list=35%, signal=109%	GOBP_REGULATION_OF_MRNA_3_END_PROCESSING	GOBP_REGULATION_OF_MRNA_3_END_PROCESSING		24	-0.407336	1	2052	tags=33%, list=25%, signal=44%		GOMF_PEPTIDE_N_ACETYLTRANSFERASE_ACTIVITY	GOMF_PEPTIDE_N_ACETYLTRANSFERASE_ACTIVITY		35	-0.20278	-0.691664	0.93871	0.998664
GOBP_OSSIFICATION	GOBP_OSSIFICATION		182	0.386754	1.48981	0.0034965	0.17355	1	919	tags=20%, list=11%, signal=22%	GOBP_OSSIFICATION	GOBP_OSSIFICATION		182	0.408095	1	768	tags=24%, list=9%, signal=25%		GOMF_DEMETHYLASE_ACTIVITY	GOMF_DEMETHYLASE_ACTIVITY		27	-0.219295	-0.722166	0.893548	1
GOBP_REGULATION_OF_INSULIN_SECRETION	GOBP_REGULATION_OF_INSULIN_SECRETION		78	0.432466	1.48802	0.0222805	0.173577	1	1539	tags=35%, list=19%, signal=42%	GOBP_REGULATION_OF_INSULIN_SECRETION	GOBP_REGULATION_OF_INSULIN_SECRETION		78	0.324381	1	1484	tags=33%, list=18%, signal=40%		GOMF_DNA_BINDING_TRANSCRIPTION_ACTIVATOR_ACTIVITY	GOMF_DNA_BINDING_TRANSCRIPTION_ACTIVATOR_ACTIVITY		135	-0.156445	-0.693606	0.994413	1
GOBP_NEURON_CELLULAR_HOMEOSTASIS	GOBP_NEURON_CELLULAR_HOMEOSTASIS		19	0.569651	1.48907	0.0433437	0.173617	1	723	tags=26%, list=9%, signal=29%	GOBP_NEURON_CELLULAR_HOMEOSTASIS	GOBP_NEURON_CELLULAR_HOMEOSTASIS		19	-0.331256	1	22	tags=5%, list=0%, signal=5%		GOMF_HISTONE_LYSINE_N_METHYLTRANSFERASE_ACTIVITY	GOMF_HISTONE_LYSINE_N_METHYLTRANSFERASE_ACTIVITY		31	-0.210385	-0.699145	0.877301	1
GOBP_REGULATION_OF_BLOOD_PRESSURE	GOBP_REGULATION_OF_BLOOD_PRESSURE		69	0.443826	1.4887	0.0136986	0.173653	1	1583	tags=38%, list=19%, signal=46%	GOBP_REGULATION_OF_BLOOD_PRESSURE	GOBP_REGULATION_OF_BLOOD_PRESSURE		69	0.401582	1	803	tags=25%, list=10%, signal=27%		GOMF_HORMONE_BINDING	GOMF_HORMONE_BINDING		22	-0.233964	-0.72695	0.832317	1
GOBP_REGULATION_OF_HORMONE_METABOLIC_PROCESS	GOBP_REGULATION_OF_HORMONE_METABOLIC_PROCESS		21	0.546514	1.48823	0.0498442	0.173767	1	1436	tags=48%, list=17%, signal=58%	GOBP_REGULATION_OF_HORMONE_METABOLIC_PROCESS	GOBP_REGULATION_OF_HORMONE_METABOLIC_PROCESS		21	-0.49539	1	188	tags=10%, list=2%, signal=10%		GOMF_LIPID_TRANSFER_ACTIVITY	GOMF_LIPID_TRANSFER_ACTIVITY		30	-0.214631	-0.706109	0.910448	1
GOBP_NEGATIVE_REGULATION_OF_TYPE_I_INTERFERON_PRODUCTION	GOBP_NEGATIVE_REGULATION_OF_TYPE_I_INTERFERON_PRODUCTION		19	0.570861	1.48685	0.0425532	0.173814	1	1147	tags=32%, list=14%, signal=37%	GOBP_NEGATIVE_REGULATION_OF_TYPE_I_INTERFERON_PRODUCTION	GOBP_NEGATIVE_REGULATION_OF_TYPE_I_INTERFERON_PRODUCTION		19	0.475929	1	499	tags=26%, list=6%, signal=28%		GOMF_METHYLATED_HISTONE_BINDING	GOMF_METHYLATED_HISTONE_BINDING		55	-0.166041	-0.632227	0.990741	1
GOBP_CILIUM_OR_FLAGELLUM_DEPENDENT_CELL_MOTILITY	GOBP_CILIUM_OR_FLAGELLUM_DEPENDENT_CELL_MOTILITY		33	0.492917	1.48995	0.0363636	0.173818	1	1340	tags=33%, list=16%, signal=40%	GOBP_CILIUM_OR_FLAGELLUM_DEPENDENT_CELL_MOTILITY	GOBP_CILIUM_OR_FLAGELLUM_DEPENDENT_CELL_MOTILITY		33	0.463543	1	1224	tags=30%, list=15%, signal=35%		GOMF_MICROTUBULE_PLUS_END_BINDING	GOMF_MICROTUBULE_PLUS_END_BINDING		16	-0.203589	-0.587016	0.96	1
GOBP_REGULATION_OF_INFLAMMATORY_RESPONSE	GOBP_REGULATION_OF_INFLAMMATORY_RESPONSE		131	0.3968	1.48648	0.0123153	0.173867	1	1647	tags=40%, list=20%, signal=49%	GOBP_REGULATION_OF_INFLAMMATORY_RESPONSE	GOBP_REGULATION_OF_INFLAMMATORY_RESPONSE		131	0.345983	1	827	tags=22%, list=10%, signal=24%		GOMF_PHOSPHATASE_INHIBITOR_ACTIVITY	GOMF_PHOSPHATASE_INHIBITOR_ACTIVITY		21	-0.206366	-0.621271	0.930748	1
GOBP_REGULATION_OF_MORPHOGENESIS_OF_AN_EPITHELIUM	GOBP_REGULATION_OF_MORPHOGENESIS_OF_AN_EPITHELIUM		21	0.538459	1.4861	0.0522388	0.173968	1	1362	tags=43%, list=17%, signal=51%	GOBP_REGULATION_OF_MORPHOGENESIS_OF_AN_EPITHELIUM	GOBP_REGULATION_OF_MORPHOGENESIS_OF_AN_EPITHELIUM		21	0.328331	1	1235	tags=33%, list=15%, signal=39%		GOMF_PROMOTER_SPECIFIC_CHROMATIN_BINDING	GOMF_PROMOTER_SPECIFIC_CHROMATIN_BINDING		47	-0.173934	-0.626653	0.978182	1
GOBP_NEGATIVE_REGULATION_OF_LEUKOCYTE_PROLIFERATION	GOBP_NEGATIVE_REGULATION_OF_LEUKOCYTE_PROLIFERATION		35	0.50491	1.49114	0.0321637	0.174002	1	1789	tags=51%, list=22%, signal=65%	GOBP_NEGATIVE_REGULATION_OF_LEUKOCYTE_PROLIFERATION	GOBP_NEGATIVE_REGULATION_OF_LEUKOCYTE_PROLIFERATION		35	0.313822	1	471	tags=14%, list=6%, signal=15%		GOMF_REGULATORY_RNA_BINDING	GOMF_REGULATORY_RNA_BINDING		30	-0.175037	-0.590697	0.982507	1
GOBP_C4_DICARBOXYLATE_TRANSPORT	GOBP_C4_DICARBOXYLATE_TRANSPORT		17	0.578169	1.48913	0.0656	0.174005	1	1101	tags=35%, list=13%, signal=41%	GOBP_C4_DICARBOXYLATE_TRANSPORT	GOBP_C4_DICARBOXYLATE_TRANSPORT		17	0.492104	1	937	tags=29%, list=11%, signal=33%
GOBP_REGULATION_OF_PROTEIN_SERINE_THREONINE_KINASE_ACTIVITY	GOBP_REGULATION_OF_PROTEIN_SERINE_THREONINE_KINASE_ACTIVITY		184	0.384814	1.49	0.00577367	0.174245	1	1825	tags=35%, list=22%, signal=44%	GOBP_REGULATION_OF_PROTEIN_SERINE_THREONINE_KINASE_ACTIVITY	GOBP_REGULATION_OF_PROTEIN_SERINE_THREONINE_KINASE_ACTIVITY		184	-0.342594	1	694	tags=17%, list=8%, signal=19%
GOBP_RRNA_CATABOLIC_PROCESS	GOBP_RRNA_CATABOLIC_PROCESS		20	-0.549962	-1.59891	0.039548	0.174296	1	1749	tags=65%, list=21%, signal=82%	GOBP_RRNA_CATABOLIC_PROCESS	GOBP_RRNA_CATABOLIC_PROCESS		20	-0.387698	1	2874	tags=65%, list=35%, signal=100%
GOBP_POSITIVE_REGULATION_OF_SMOOTH_MUSCLE_CELL_MIGRATION	GOBP_POSITIVE_REGULATION_OF_SMOOTH_MUSCLE_CELL_MIGRATION		33	0.509923	1.49023	0.0390738	0.174371	1	1547	tags=39%, list=19%, signal=48%	GOBP_POSITIVE_REGULATION_OF_SMOOTH_MUSCLE_CELL_MIGRATION	GOBP_POSITIVE_REGULATION_OF_SMOOTH_MUSCLE_CELL_MIGRATION		33	0.496864	1	1585	tags=39%, list=19%, signal=49%
GOBP_PHOSPHATIDYLCHOLINE_METABOLIC_PROCESS	GOBP_PHOSPHATIDYLCHOLINE_METABOLIC_PROCESS		30	-0.488991	-1.59204	0.0146628	0.174544	1	724	tags=27%, list=9%, signal=29%	GOBP_PHOSPHATIDYLCHOLINE_METABOLIC_PROCESS	GOBP_PHOSPHATIDYLCHOLINE_METABOLIC_PROCESS		30	-0.293573	1	103	tags=7%, list=1%, signal=7%
GOBP_PLATELET_AGGREGATION	GOBP_PLATELET_AGGREGATION		25	0.526834	1.49036	0.0600924	0.174649	1	907	tags=36%, list=11%, signal=40%	GOBP_PLATELET_AGGREGATION	GOBP_PLATELET_AGGREGATION		25	-0.524439	1	408	tags=32%, list=5%, signal=34%
GOBP_ALCOHOL_CATABOLIC_PROCESS	GOBP_ALCOHOL_CATABOLIC_PROCESS		23	0.541155	1.48503	0.0387597	0.174873	1	1543	tags=39%, list=19%, signal=48%	GOBP_ALCOHOL_CATABOLIC_PROCESS	GOBP_ALCOHOL_CATABOLIC_PROCESS	Details ...	23	0.715923	0.135	646	tags=35%, list=8%, signal=38%
GOBP_HOMOLOGOUS_CHROMOSOME_SEGREGATION	GOBP_HOMOLOGOUS_CHROMOSOME_SEGREGATION		16	-0.565552	-1.58667	0.0458221	0.174942	1	1379	tags=44%, list=17%, signal=52%	GOBP_HOMOLOGOUS_CHROMOSOME_SEGREGATION	GOBP_HOMOLOGOUS_CHROMOSOME_SEGREGATION		16	-0.694391	0.988	1450	tags=56%, list=18%, signal=68%
GOBP_NEGATIVE_REGULATION_OF_PROTEIN_ACETYLATION	GOBP_NEGATIVE_REGULATION_OF_PROTEIN_ACETYLATION		17	-0.551753	-1.58745	0.034384	0.175956	1	908	tags=24%, list=11%, signal=26%	GOBP_NEGATIVE_REGULATION_OF_PROTEIN_ACETYLATION	GOBP_NEGATIVE_REGULATION_OF_PROTEIN_ACETYLATION		17	-0.324808	1	2080	tags=35%, list=25%, signal=47%
GOBP_REGULATION_OF_NITRIC_OXIDE_SYNTHASE_ACTIVITY	GOBP_REGULATION_OF_NITRIC_OXIDE_SYNTHASE_ACTIVITY		16	0.59865	1.48374	0.0601266	0.17624	1	287	tags=25%, list=3%, signal=26%	GOBP_REGULATION_OF_NITRIC_OXIDE_SYNTHASE_ACTIVITY	GOBP_REGULATION_OF_NITRIC_OXIDE_SYNTHASE_ACTIVITY		16	-0.354379	1	254	tags=19%, list=3%, signal=19%
GOBP_ORGANIC_HYDROXY_COMPOUND_CATABOLIC_PROCESS	GOBP_ORGANIC_HYDROXY_COMPOUND_CATABOLIC_PROCESS		27	0.510652	1.4808	0.0432191	0.177139	1	1543	tags=33%, list=19%, signal=41%	GOBP_ORGANIC_HYDROXY_COMPOUND_CATABOLIC_PROCESS	GOBP_ORGANIC_HYDROXY_COMPOUND_CATABOLIC_PROCESS		27	0.673983	0.174	646	tags=33%, list=8%, signal=36%
GOBP_MONOCARBOXYLIC_ACID_TRANSPORT	GOBP_MONOCARBOXYLIC_ACID_TRANSPORT		28	0.516953	1.47903	0.0392157	0.17725	1	1816	tags=50%, list=22%, signal=64%	GOBP_MONOCARBOXYLIC_ACID_TRANSPORT	GOBP_MONOCARBOXYLIC_ACID_TRANSPORT	Details ...	28	-0.743407	0.006	355	tags=39%, list=4%, signal=41%
GOBP_NEGATIVE_REGULATION_OF_CELL_ACTIVATION	GOBP_NEGATIVE_REGULATION_OF_CELL_ACTIVATION		77	0.427243	1.48138	0.0131579	0.177252	1	1647	tags=42%, list=20%, signal=51%	GOBP_NEGATIVE_REGULATION_OF_CELL_ACTIVATION	GOBP_NEGATIVE_REGULATION_OF_CELL_ACTIVATION		77	-0.333946	1	415	tags=16%, list=5%, signal=16%
GOBP_STRESS_FIBER_ASSEMBLY	GOBP_STRESS_FIBER_ASSEMBLY		77	0.423158	1.48102	0.0171958	0.177263	1	2068	tags=47%, list=25%, signal=62%	GOBP_STRESS_FIBER_ASSEMBLY	GOBP_STRESS_FIBER_ASSEMBLY		77	-0.254261	1	841	tags=18%, list=10%, signal=20%
GOBP_NEGATIVE_REGULATION_OF_CELL_JUNCTION_ASSEMBLY	GOBP_NEGATIVE_REGULATION_OF_CELL_JUNCTION_ASSEMBLY		20	0.547022	1.47932	0.0625	0.177292	1	1543	tags=35%, list=19%, signal=43%	GOBP_NEGATIVE_REGULATION_OF_CELL_JUNCTION_ASSEMBLY	GOBP_NEGATIVE_REGULATION_OF_CELL_JUNCTION_ASSEMBLY		20	0.602567	1	520	tags=30%, list=6%, signal=32%
GOBP_MITOTIC_CELL_CYCLE_CHECKPOINT_SIGNALING	GOBP_MITOTIC_CELL_CYCLE_CHECKPOINT_SIGNALING		105	-0.376018	-1.58787	0.00456621	0.177364	1	1888	tags=37%, list=23%, signal=48%	GOBP_MITOTIC_CELL_CYCLE_CHECKPOINT_SIGNALING	GOBP_MITOTIC_CELL_CYCLE_CHECKPOINT_SIGNALING		105	-0.565782	0.02	1629	tags=44%, list=20%, signal=54%
GOBP_REGULATION_OF_BONE_RESORPTION	GOBP_REGULATION_OF_BONE_RESORPTION		19	0.559751	1.48224	0.0523883	0.17743	1	468	tags=32%, list=6%, signal=33%	GOBP_REGULATION_OF_BONE_RESORPTION	GOBP_REGULATION_OF_BONE_RESORPTION		19	0.413045	1	944	tags=42%, list=11%, signal=47%
GOBP_REGULATION_OF_CELLULAR_EXTRAVASATION	GOBP_REGULATION_OF_CELLULAR_EXTRAVASATION		16	0.593296	1.48254	0.0571895	0.177523	1	1338	tags=50%, list=16%, signal=60%	GOBP_REGULATION_OF_CELLULAR_EXTRAVASATION	GOBP_REGULATION_OF_CELLULAR_EXTRAVASATION		16	0.359165	1	1222	tags=31%, list=15%, signal=37%
GOBP_NEGATIVE_REGULATION_OF_MAPK_CASCADE	GOBP_NEGATIVE_REGULATION_OF_MAPK_CASCADE		97	0.415782	1.47949	0.0140306	0.177573	1	1974	tags=39%, list=24%, signal=51%	GOBP_NEGATIVE_REGULATION_OF_MAPK_CASCADE	GOBP_NEGATIVE_REGULATION_OF_MAPK_CASCADE		97	-0.342533	1	1084	tags=20%, list=13%, signal=22%
GOBP_REGULATION_OF_PH	GOBP_REGULATION_OF_PH		39	0.488903	1.48147	0.0388489	0.177624	1	1289	tags=26%, list=16%, signal=30%	GOBP_REGULATION_OF_PH	GOBP_REGULATION_OF_PH		39	-0.327943	1	2109	tags=31%, list=26%, signal=41%
GOBP_ACTOMYOSIN_STRUCTURE_ORGANIZATION	GOBP_ACTOMYOSIN_STRUCTURE_ORGANIZATION		128	0.398326	1.48014	0.00493827	0.177625	1	2068	tags=41%, list=25%, signal=54%	GOBP_ACTOMYOSIN_STRUCTURE_ORGANIZATION	GOBP_ACTOMYOSIN_STRUCTURE_ORGANIZATION		128	-0.335147	1	896	tags=21%, list=11%, signal=23%
GOBP_CAMP_MEDIATED_SIGNALING	GOBP_CAMP_MEDIATED_SIGNALING		22	0.53285	1.48175	0.0587302	0.177706	1	1129	tags=32%, list=14%, signal=37%	GOBP_CAMP_MEDIATED_SIGNALING	GOBP_CAMP_MEDIATED_SIGNALING		22	0.399315	1	142	tags=14%, list=2%, signal=14%
GOBP_RESPONSE_TO_CALCIUM_ION	GOBP_RESPONSE_TO_CALCIUM_ION		60	0.446503	1.47949	0.0295302	0.178029	1	1216	tags=28%, list=15%, signal=33%	GOBP_RESPONSE_TO_CALCIUM_ION	GOBP_RESPONSE_TO_CALCIUM_ION		60	0.391549	1	608	tags=20%, list=7%, signal=21%
GOBP_G_PROTEIN_COUPLED_RECEPTOR_SIGNALING_PATHWAY	GOBP_G_PROTEIN_COUPLED_RECEPTOR_SIGNALING_PATHWAY		151	0.391596	1.47579	0.00856793	0.181265	1	1802	tags=35%, list=22%, signal=44%	GOBP_G_PROTEIN_COUPLED_RECEPTOR_SIGNALING_PATHWAY	GOBP_G_PROTEIN_COUPLED_RECEPTOR_SIGNALING_PATHWAY		151	0.31834	1	1296	tags=28%, list=16%, signal=32%
GOBP_SNRNA_METABOLIC_PROCESS	GOBP_SNRNA_METABOLIC_PROCESS		41	-0.446157	-1.57701	0.0178571	0.183019	1	1825	tags=46%, list=22%, signal=59%	GOBP_SNRNA_METABOLIC_PROCESS	GOBP_SNRNA_METABOLIC_PROCESS		41	-0.520494	1	3181	tags=71%, list=39%, signal=115%
GOBP_LIPID_EXPORT_FROM_CELL	GOBP_LIPID_EXPORT_FROM_CELL		19	0.558813	1.47418	0.081761	0.18328	1	1500	tags=53%, list=18%, signal=64%	GOBP_LIPID_EXPORT_FROM_CELL	GOBP_LIPID_EXPORT_FROM_CELL		19	-0.423526	1	163	tags=21%, list=2%, signal=21%
GOBP_NEGATIVE_REGULATION_OF_RECEPTOR_MEDIATED_ENDOCYTOSIS	GOBP_NEGATIVE_REGULATION_OF_RECEPTOR_MEDIATED_ENDOCYTOSIS		15	0.579631	1.47371	0.0490506	0.183561	1	901	tags=33%, list=11%, signal=37%	GOBP_NEGATIVE_REGULATION_OF_RECEPTOR_MEDIATED_ENDOCYTOSIS	GOBP_NEGATIVE_REGULATION_OF_RECEPTOR_MEDIATED_ENDOCYTOSIS		15	0.581394	1	826	tags=47%, list=10%, signal=52%
GOBP_LACTATION	GOBP_LACTATION		19	-0.535139	-1.57485	0.0432277	0.183807	1	541	tags=26%, list=7%, signal=28%	GOBP_LACTATION	GOBP_LACTATION		19	0.325023	1	2281	tags=37%, list=28%, signal=51%
GOBP_PROTEIN_DNA_COMPLEX_SUBUNIT_ORGANIZATION	GOBP_PROTEIN_DNA_COMPLEX_SUBUNIT_ORGANIZATION		137	-0.356084	-1.57788	0	0.183957	1	2860	tags=53%, list=35%, signal=80%	GOBP_PROTEIN_DNA_COMPLEX_SUBUNIT_ORGANIZATION	GOBP_PROTEIN_DNA_COMPLEX_SUBUNIT_ORGANIZATION		137	-0.444908	0.997	2232	tags=47%, list=27%, signal=63%
GOBP_MITOTIC_G2_DNA_DAMAGE_CHECKPOINT_SIGNALING	GOBP_MITOTIC_G2_DNA_DAMAGE_CHECKPOINT_SIGNALING		25	-0.496904	-1.57259	0.0433526	0.184639	1	2302	tags=56%, list=28%, signal=77%	GOBP_MITOTIC_G2_DNA_DAMAGE_CHECKPOINT_SIGNALING	GOBP_MITOTIC_G2_DNA_DAMAGE_CHECKPOINT_SIGNALING		25	-0.492508	1	1527	tags=36%, list=19%, signal=44%
GOBP_NEGATIVE_REGULATION_OF_LEUKOCYTE_MIGRATION	GOBP_NEGATIVE_REGULATION_OF_LEUKOCYTE_MIGRATION		20	0.548954	1.4724	0.0645669	0.184971	1	1467	tags=50%, list=18%, signal=61%	GOBP_NEGATIVE_REGULATION_OF_LEUKOCYTE_MIGRATION	GOBP_NEGATIVE_REGULATION_OF_LEUKOCYTE_MIGRATION		20	0.616986	1	593	tags=30%, list=7%, signal=32%
GOBP_NEGATIVE_REGULATION_OF_CELL_ADHESION	GOBP_NEGATIVE_REGULATION_OF_CELL_ADHESION		124	0.394504	1.47127	0.0110837	0.185678	1	1955	tags=39%, list=24%, signal=50%	GOBP_NEGATIVE_REGULATION_OF_CELL_ADHESION	GOBP_NEGATIVE_REGULATION_OF_CELL_ADHESION		124	0.409901	1	1017	tags=26%, list=12%, signal=29%
GOBP_REGULATION_OF_PHAGOCYTOSIS	GOBP_REGULATION_OF_PHAGOCYTOSIS		53	0.444494	1.47143	0.0284168	0.185909	1	1566	tags=36%, list=19%, signal=44%	GOBP_REGULATION_OF_PHAGOCYTOSIS	GOBP_REGULATION_OF_PHAGOCYTOSIS		53	0.37146	1	995	tags=26%, list=12%, signal=30%
GOBP_POSITIVE_REGULATION_OF_T_CELL_MEDIATED_IMMUNITY	GOBP_POSITIVE_REGULATION_OF_T_CELL_MEDIATED_IMMUNITY		23	0.531327	1.47002	0.0597907	0.187055	1	1360	tags=39%, list=17%, signal=47%	GOBP_POSITIVE_REGULATION_OF_T_CELL_MEDIATED_IMMUNITY	GOBP_POSITIVE_REGULATION_OF_T_CELL_MEDIATED_IMMUNITY		23	0.433802	1	2573	tags=57%, list=31%, signal=82%
GOBP_STRIATED_MUSCLE_CONTRACTION	GOBP_STRIATED_MUSCLE_CONTRACTION		54	0.454772	1.4692	0.0276625	0.187313	1	1841	tags=37%, list=22%, signal=47%	GOBP_STRIATED_MUSCLE_CONTRACTION	GOBP_STRIATED_MUSCLE_CONTRACTION		54	0.423691	1	1544	tags=39%, list=19%, signal=48%
GOBP_NEGATIVE_REGULATION_OF_VASCULATURE_DEVELOPMENT	GOBP_NEGATIVE_REGULATION_OF_VASCULATURE_DEVELOPMENT		48	0.459623	1.46867	0.0391304	0.187608	1	1467	tags=35%, list=18%, signal=43%	GOBP_NEGATIVE_REGULATION_OF_VASCULATURE_DEVELOPMENT	GOBP_NEGATIVE_REGULATION_OF_VASCULATURE_DEVELOPMENT		48	0.488801	1	1539	tags=50%, list=19%, signal=61%
GOBP_MESONEPHROS_DEVELOPMENT	GOBP_MESONEPHROS_DEVELOPMENT		38	0.47563	1.46823	0.0449927	0.187716	1	2338	tags=55%, list=28%, signal=77%	GOBP_MESONEPHROS_DEVELOPMENT	GOBP_MESONEPHROS_DEVELOPMENT		38	0.312722	1	1106	tags=24%, list=13%, signal=27%
GOBP_CARBOHYDRATE_DERIVATIVE_CATABOLIC_PROCESS	GOBP_CARBOHYDRATE_DERIVATIVE_CATABOLIC_PROCESS		92	0.410836	1.46924	0.0200501	0.187742	1	1497	tags=39%, list=18%, signal=47%	GOBP_CARBOHYDRATE_DERIVATIVE_CATABOLIC_PROCESS	GOBP_CARBOHYDRATE_DERIVATIVE_CATABOLIC_PROCESS		92	0.345719	1	1709	tags=42%, list=21%, signal=53%
GOBP_REGULATION_OF_DENDRITE_MORPHOGENESIS	GOBP_REGULATION_OF_DENDRITE_MORPHOGENESIS		59	-0.404153	-1.5681	0.00322581	0.188116	1	816	tags=14%, list=10%, signal=15%	GOBP_REGULATION_OF_DENDRITE_MORPHOGENESIS	GOBP_REGULATION_OF_DENDRITE_MORPHOGENESIS		59	0.284164	1	556	tags=15%, list=7%, signal=16%
GOBP_VASCULAR_ENDOTHELIAL_CELL_PROLIFERATION	GOBP_VASCULAR_ENDOTHELIAL_CELL_PROLIFERATION		16	0.577638	1.46755	0.0601266	0.188238	1	1798	tags=50%, list=22%, signal=64%	GOBP_VASCULAR_ENDOTHELIAL_CELL_PROLIFERATION	GOBP_VASCULAR_ENDOTHELIAL_CELL_PROLIFERATION		16	-0.649474	1	191	tags=19%, list=2%, signal=19%
GOBP_CARBOHYDRATE_BIOSYNTHETIC_PROCESS	GOBP_CARBOHYDRATE_BIOSYNTHETIC_PROCESS		98	0.407277	1.4628	0.0169051	0.189839	1	1802	tags=35%, list=22%, signal=44%	GOBP_CARBOHYDRATE_BIOSYNTHETIC_PROCESS	GOBP_CARBOHYDRATE_BIOSYNTHETIC_PROCESS		98	-0.348897	1	808	tags=16%, list=10%, signal=18%
GOBP_SYNAPTIC_TRANSMISSION_GLUTAMATERGIC	GOBP_SYNAPTIC_TRANSMISSION_GLUTAMATERGIC		28	0.507876	1.463	0.0471976	0.19	1	1315	tags=36%, list=16%, signal=42%	GOBP_SYNAPTIC_TRANSMISSION_GLUTAMATERGIC	GOBP_SYNAPTIC_TRANSMISSION_GLUTAMATERGIC		28	-0.345045	1	631	tags=18%, list=8%, signal=19%
GOBP_VASCULAR_ASSOCIATED_SMOOTH_MUSCLE_CELL_PROLIFERATION	GOBP_VASCULAR_ASSOCIATED_SMOOTH_MUSCLE_CELL_PROLIFERATION		44	0.460079	1.46375	0.0340909	0.190284	1	1841	tags=41%, list=22%, signal=52%	GOBP_VASCULAR_ASSOCIATED_SMOOTH_MUSCLE_CELL_PROLIFERATION	GOBP_VASCULAR_ASSOCIATED_SMOOTH_MUSCLE_CELL_PROLIFERATION		44	0.474629	1	1544	tags=39%, list=19%, signal=47%
GOBP_POSITIVE_REGULATION_OF_CYTOSKELETON_ORGANIZATION	GOBP_POSITIVE_REGULATION_OF_CYTOSKELETON_ORGANIZATION		130	0.392779	1.4621	0.0195838	0.190336	1	2317	tags=42%, list=28%, signal=57%	GOBP_POSITIVE_REGULATION_OF_CYTOSKELETON_ORGANIZATION	GOBP_POSITIVE_REGULATION_OF_CYTOSKELETON_ORGANIZATION		130	0.232032	1	1717	tags=27%, list=21%, signal=33%
GOBP_POSITIVE_REGULATION_OF_OXIDOREDUCTASE_ACTIVITY	GOBP_POSITIVE_REGULATION_OF_OXIDOREDUCTASE_ACTIVITY		34	0.488603	1.46301	0.039039	0.190445	1	109	tags=18%, list=1%, signal=18%	GOBP_POSITIVE_REGULATION_OF_OXIDOREDUCTASE_ACTIVITY	GOBP_POSITIVE_REGULATION_OF_OXIDOREDUCTASE_ACTIVITY		34	-0.301839	1	377	tags=12%, list=5%, signal=12%
GOBP_REGULATION_OF_ANIMAL_ORGAN_MORPHOGENESIS	GOBP_REGULATION_OF_ANIMAL_ORGAN_MORPHOGENESIS		48	0.45294	1.46156	0.0508242	0.190664	1	1735	tags=40%, list=21%, signal=50%	GOBP_REGULATION_OF_ANIMAL_ORGAN_MORPHOGENESIS	GOBP_REGULATION_OF_ANIMAL_ORGAN_MORPHOGENESIS		48	0.392958	1	823	tags=29%, list=10%, signal=32%
GOBP_POSITIVE_REGULATION_OF_REACTIVE_OXYGEN_SPECIES_METABOLIC_PROCESS	GOBP_POSITIVE_REGULATION_OF_REACTIVE_OXYGEN_SPECIES_METABOLIC_PROCESS		37	0.477729	1.46125	0.0306407	0.190704	1	227	tags=19%, list=3%, signal=19%	GOBP_POSITIVE_REGULATION_OF_REACTIVE_OXYGEN_SPECIES_METABOLIC_PROCESS	GOBP_POSITIVE_REGULATION_OF_REACTIVE_OXYGEN_SPECIES_METABOLIC_PROCESS		37	0.329909	1	754	tags=22%, list=9%, signal=24%
GOBP_POSITIVE_REGULATION_OF_FAT_CELL_DIFFERENTIATION	GOBP_POSITIVE_REGULATION_OF_FAT_CELL_DIFFERENTIATION		31	0.499306	1.46095	0.0530973	0.190716	1	1461	tags=39%, list=18%, signal=47%	GOBP_POSITIVE_REGULATION_OF_FAT_CELL_DIFFERENTIATION	GOBP_POSITIVE_REGULATION_OF_FAT_CELL_DIFFERENTIATION		31	0.372827	1	680	tags=23%, list=8%, signal=25%
GOBP_NEGATIVE_REGULATION_OF_PROTEIN_BINDING	GOBP_NEGATIVE_REGULATION_OF_PROTEIN_BINDING		63	0.434211	1.46376	0.0334672	0.190733	1	1957	tags=37%, list=24%, signal=48%	GOBP_NEGATIVE_REGULATION_OF_PROTEIN_BINDING	GOBP_NEGATIVE_REGULATION_OF_PROTEIN_BINDING		63	-0.305187	1	532	tags=13%, list=6%, signal=13%
GOBP_NEGATIVE_REGULATION_OF_CELL_MATRIX_ADHESION	GOBP_NEGATIVE_REGULATION_OF_CELL_MATRIX_ADHESION		23	0.518572	1.46312	0.0625	0.190758	1	1929	tags=48%, list=23%, signal=62%	GOBP_NEGATIVE_REGULATION_OF_CELL_MATRIX_ADHESION	GOBP_NEGATIVE_REGULATION_OF_CELL_MATRIX_ADHESION		23	0.687256	0.336	556	tags=43%, list=7%, signal=46%
GOBP_INNER_EAR_MORPHOGENESIS	GOBP_INNER_EAR_MORPHOGENESIS		40	0.471066	1.46377	0.0464072	0.191187	1	1757	tags=43%, list=21%, signal=54%	GOBP_INNER_EAR_MORPHOGENESIS	GOBP_INNER_EAR_MORPHOGENESIS		40	0.348739	1	768	tags=23%, list=9%, signal=25%
GOBP_NEUROMUSCULAR_PROCESS	GOBP_NEUROMUSCULAR_PROCESS		68	0.436975	1.46471	0.0234987	0.191317	1	1733	tags=38%, list=21%, signal=48%	GOBP_NEUROMUSCULAR_PROCESS	GOBP_NEUROMUSCULAR_PROCESS		68	0.384134	1	1148	tags=25%, list=14%, signal=29%
GOBP_ORGANIC_ACID_TRANSPORT	GOBP_ORGANIC_ACID_TRANSPORT		119	0.400584	1.46396	0.0111663	0.191405	1	1771	tags=33%, list=22%, signal=41%	GOBP_ORGANIC_ACID_TRANSPORT	GOBP_ORGANIC_ACID_TRANSPORT		119	-0.38719	1	398	tags=16%, list=5%, signal=17%
GOBP_CELLULAR_RESPONSE_TO_INTERLEUKIN_1	GOBP_CELLULAR_RESPONSE_TO_INTERLEUKIN_1		39	0.482246	1.4597	0.0461309	0.191601	1	1525	tags=33%, list=19%, signal=41%	GOBP_CELLULAR_RESPONSE_TO_INTERLEUKIN_1	GOBP_CELLULAR_RESPONSE_TO_INTERLEUKIN_1		39	-0.264014	1	403	tags=10%, list=5%, signal=11%
GOBP_SMOOTH_MUSCLE_CELL_PROLIFERATION	GOBP_SMOOTH_MUSCLE_CELL_PROLIFERATION		103	0.40643	1.46001	0.0253165	0.191607	1	1630	tags=33%, list=20%, signal=41%	GOBP_SMOOTH_MUSCLE_CELL_PROLIFERATION	GOBP_SMOOTH_MUSCLE_CELL_PROLIFERATION		103	0.458052	0.988	581	tags=22%, list=7%, signal=24%
GOBP_PHOSPHATIDYLINOSITOL_METABOLIC_PROCESS	GOBP_PHOSPHATIDYLINOSITOL_METABOLIC_PROCESS		84	0.417624	1.45751	0.0179487	0.191614	1	1924	tags=38%, list=23%, signal=49%	GOBP_PHOSPHATIDYLINOSITOL_METABOLIC_PROCESS	GOBP_PHOSPHATIDYLINOSITOL_METABOLIC_PROCESS		84	0.335313	1	644	tags=14%, list=8%, signal=15%
GOBP_REGULATION_OF_BLOOD_CIRCULATION	GOBP_REGULATION_OF_BLOOD_CIRCULATION		82	0.420657	1.46409	0.0170828	0.191675	1	1719	tags=32%, list=21%, signal=40%	GOBP_REGULATION_OF_BLOOD_CIRCULATION	GOBP_REGULATION_OF_BLOOD_CIRCULATION		82	0.385912	1	1544	tags=38%, list=19%, signal=46%
GOBP_NEGATIVE_REGULATION_OF_ESTABLISHMENT_OF_PROTEIN_LOCALIZATION	GOBP_NEGATIVE_REGULATION_OF_ESTABLISHMENT_OF_PROTEIN_LOCALIZATION		79	0.421206	1.46475	0.0296496	0.19173	1	1372	tags=27%, list=17%, signal=32%	GOBP_NEGATIVE_REGULATION_OF_ESTABLISHMENT_OF_PROTEIN_LOCALIZATION	GOBP_NEGATIVE_REGULATION_OF_ESTABLISHMENT_OF_PROTEIN_LOCALIZATION		79	0.399727	1	1354	tags=30%, list=16%, signal=36%
GOBP_MONOSACCHARIDE_METABOLIC_PROCESS	GOBP_MONOSACCHARIDE_METABOLIC_PROCESS		149	0.386646	1.4576	0.0120919	0.191882	1	1529	tags=30%, list=19%, signal=36%	GOBP_MONOSACCHARIDE_METABOLIC_PROCESS	GOBP_MONOSACCHARIDE_METABOLIC_PROCESS		149	0.250115	1	1060	tags=19%, list=13%, signal=21%
GOBP_PROTEIN_LOCALIZATION_TO_EXTRACELLULAR_REGION	GOBP_PROTEIN_LOCALIZATION_TO_EXTRACELLULAR_REGION		188	0.376118	1.45808	0.00809248	0.192104	1	1827	tags=32%, list=22%, signal=40%	GOBP_PROTEIN_LOCALIZATION_TO_EXTRACELLULAR_REGION	GOBP_PROTEIN_LOCALIZATION_TO_EXTRACELLULAR_REGION		188	0.364705	1	1503	tags=31%, list=18%, signal=37%
GOBP_POSITIVE_REGULATION_OF_TRANSMEMBRANE_TRANSPORT	GOBP_POSITIVE_REGULATION_OF_TRANSMEMBRANE_TRANSPORT		104	0.406826	1.45761	0.0141207	0.19232	1	1938	tags=32%, list=24%, signal=41%	GOBP_POSITIVE_REGULATION_OF_TRANSMEMBRANE_TRANSPORT	GOBP_POSITIVE_REGULATION_OF_TRANSMEMBRANE_TRANSPORT		104	0.298077	1	1122	tags=24%, list=14%, signal=27%
GOBP_MACROPHAGE_ACTIVATION	GOBP_MACROPHAGE_ACTIVATION		43	0.467667	1.45824	0.0373444	0.192326	1	885	tags=28%, list=11%, signal=31%	GOBP_MACROPHAGE_ACTIVATION	GOBP_MACROPHAGE_ACTIVATION		43	-0.338544	1	678	tags=21%, list=8%, signal=23%
GOBP_DEFENSE_RESPONSE_TO_GRAM_NEGATIVE_BACTERIUM	GOBP_DEFENSE_RESPONSE_TO_GRAM_NEGATIVE_BACTERIUM		17	0.575403	1.45826	0.0574018	0.192761	1	191	tags=18%, list=2%, signal=18%	GOBP_DEFENSE_RESPONSE_TO_GRAM_NEGATIVE_BACTERIUM	GOBP_DEFENSE_RESPONSE_TO_GRAM_NEGATIVE_BACTERIUM		17	0.694376	0.97	551	tags=41%, list=7%, signal=44%
GOBP_AMINE_TRANSPORT	GOBP_AMINE_TRANSPORT		28	0.498769	1.45841	0.0462428	0.193027	1	907	tags=32%, list=11%, signal=36%	GOBP_AMINE_TRANSPORT	GOBP_AMINE_TRANSPORT		28	-0.453301	1	639	tags=18%, list=8%, signal=19%
GOBP_REGULATION_OF_IMMUNE_EFFECTOR_PROCESS	GOBP_REGULATION_OF_IMMUNE_EFFECTOR_PROCESS		143	0.391209	1.45398	0.0182704	0.193202	1	1682	tags=38%, list=20%, signal=47%	GOBP_REGULATION_OF_IMMUNE_EFFECTOR_PROCESS	GOBP_REGULATION_OF_IMMUNE_EFFECTOR_PROCESS		143	-0.338273	1	587	tags=15%, list=7%, signal=16%
GOBP_COPII_COATED_VESICLE_BUDDING	GOBP_COPII_COATED_VESICLE_BUDDING		28	0.505262	1.45451	0.0552326	0.193228	1	2732	tags=54%, list=33%, signal=80%	GOBP_COPII_COATED_VESICLE_BUDDING	GOBP_COPII_COATED_VESICLE_BUDDING		28	0.281611	1	2677	tags=39%, list=33%, signal=58%
GOBP_CORONARY_VASCULATURE_DEVELOPMENT	GOBP_CORONARY_VASCULATURE_DEVELOPMENT		32	0.493542	1.45415	0.0351906	0.193368	1	1517	tags=41%, list=18%, signal=50%	GOBP_CORONARY_VASCULATURE_DEVELOPMENT	GOBP_CORONARY_VASCULATURE_DEVELOPMENT		32	0.451669	1	1255	tags=34%, list=15%, signal=40%
GOBP_REGULATION_OF_WOUND_HEALING	GOBP_REGULATION_OF_WOUND_HEALING		62	0.435387	1.45491	0.0405028	0.193531	1	1605	tags=35%, list=19%, signal=44%	GOBP_REGULATION_OF_WOUND_HEALING	GOBP_REGULATION_OF_WOUND_HEALING		62	0.346221	1	571	tags=24%, list=7%, signal=26%
GOBP_REGULATION_OF_TUBE_SIZE	GOBP_REGULATION_OF_TUBE_SIZE		62	0.429585	1.45545	0.0305132	0.193611	1	744	tags=19%, list=9%, signal=21%	GOBP_REGULATION_OF_TUBE_SIZE	GOBP_REGULATION_OF_TUBE_SIZE		62	0.368426	1	733	tags=26%, list=9%, signal=28%
GOBP_SKELETAL_SYSTEM_MORPHOGENESIS	GOBP_SKELETAL_SYSTEM_MORPHOGENESIS		106	0.401858	1.45451	0.00753769	0.193672	1	2118	tags=41%, list=26%, signal=54%	GOBP_SKELETAL_SYSTEM_MORPHOGENESIS	GOBP_SKELETAL_SYSTEM_MORPHOGENESIS		106	0.444191	1	947	tags=25%, list=12%, signal=28%
GOBP_ACTIVATION_OF_CYSTEINE_TYPE_ENDOPEPTIDASE_ACTIVITY	GOBP_ACTIVATION_OF_CYSTEINE_TYPE_ENDOPEPTIDASE_ACTIVITY		16	0.578243	1.45569	0.0707692	0.193763	1	860	tags=25%, list=10%, signal=28%	GOBP_ACTIVATION_OF_CYSTEINE_TYPE_ENDOPEPTIDASE_ACTIVITY	GOBP_ACTIVATION_OF_CYSTEINE_TYPE_ENDOPEPTIDASE_ACTIVITY		16	0.431999	1	905	tags=31%, list=11%, signal=35%
GOBP_REGULATION_OF_CATION_CHANNEL_ACTIVITY	GOBP_REGULATION_OF_CATION_CHANNEL_ACTIVITY		62	0.434695	1.45494	0.0211921	0.193941	1	2185	tags=37%, list=27%, signal=50%	GOBP_REGULATION_OF_CATION_CHANNEL_ACTIVITY	GOBP_REGULATION_OF_CATION_CHANNEL_ACTIVITY		62	0.38082	1	1529	tags=31%, list=19%, signal=37%
GOBP_FILOPODIUM_ASSEMBLY	GOBP_FILOPODIUM_ASSEMBLY		45	0.467982	1.45172	0.0391363	0.195652	1	1341	tags=38%, list=16%, signal=45%	GOBP_FILOPODIUM_ASSEMBLY	GOBP_FILOPODIUM_ASSEMBLY		45	0.365528	1	885	tags=18%, list=11%, signal=20%
GOBP_REGULATION_OF_MYOTUBE_DIFFERENTIATION	GOBP_REGULATION_OF_MYOTUBE_DIFFERENTIATION		16	0.56363	1.45104	0.071875	0.1958	1	2137	tags=56%, list=26%, signal=76%	GOBP_REGULATION_OF_MYOTUBE_DIFFERENTIATION	GOBP_REGULATION_OF_MYOTUBE_DIFFERENTIATION		16	0.537054	1	932	tags=31%, list=11%, signal=35%
GOBP_INTRINSIC_APOPTOTIC_SIGNALING_PATHWAY_IN_RESPONSE_TO_ENDOPLASMIC_RETICULUM_STRESS	GOBP_INTRINSIC_APOPTOTIC_SIGNALING_PATHWAY_IN_RESPONSE_TO_ENDOPLASMIC_RETICULUM_STRESS		40	0.46537	1.45187	0.0489511	0.195909	1	1393	tags=33%, list=17%, signal=39%	GOBP_INTRINSIC_APOPTOTIC_SIGNALING_PATHWAY_IN_RESPONSE_TO_ENDOPLASMIC_RETICULUM_STRESS	GOBP_INTRINSIC_APOPTOTIC_SIGNALING_PATHWAY_IN_RESPONSE_TO_ENDOPLASMIC_RETICULUM_STRESS		40	0.472384	1	1991	tags=40%, list=24%, signal=53%
GOBP_PROTEIN_LOCALIZATION_TO_PLASMA_MEMBRANE	GOBP_PROTEIN_LOCALIZATION_TO_PLASMA_MEMBRANE		195	0.373778	1.45118	0.00578035	0.196038	1	2374	tags=44%, list=29%, signal=61%	GOBP_PROTEIN_LOCALIZATION_TO_PLASMA_MEMBRANE	GOBP_PROTEIN_LOCALIZATION_TO_PLASMA_MEMBRANE		195	0.289054	1	1494	tags=24%, list=18%, signal=28%
GOBP_MITOCHONDRIAL_ELECTRON_TRANSPORT_NADH_TO_UBIQUINONE	GOBP_MITOCHONDRIAL_ELECTRON_TRANSPORT_NADH_TO_UBIQUINONE		21	-0.508424	-1.55927	0.0408719	0.197109	1	2872	tags=62%, list=35%, signal=95%	GOBP_MITOCHONDRIAL_ELECTRON_TRANSPORT_NADH_TO_UBIQUINONE	GOBP_MITOCHONDRIAL_ELECTRON_TRANSPORT_NADH_TO_UBIQUINONE		21	0.587219	1	2660	tags=81%, list=32%, signal=119%
GOBP_OSTEOBLAST_DIFFERENTIATION	GOBP_OSTEOBLAST_DIFFERENTIATION		103	0.39775	1.44986	0.0237204	0.197124	1	811	tags=20%, list=10%, signal=22%	GOBP_OSTEOBLAST_DIFFERENTIATION	GOBP_OSTEOBLAST_DIFFERENTIATION		103	0.434906	1	768	tags=29%, list=9%, signal=32%
GOBP_REGULATION_OF_DNA_DAMAGE_RESPONSE_SIGNAL_TRANSDUCTION_BY_P53_CLASS_MEDIATOR	GOBP_REGULATION_OF_DNA_DAMAGE_RESPONSE_SIGNAL_TRANSDUCTION_BY_P53_CLASS_MEDIATOR		24	-0.498092	-1.55754	0.0410095	0.19729	1	643	tags=33%, list=8%, signal=36%	GOBP_REGULATION_OF_DNA_DAMAGE_RESPONSE_SIGNAL_TRANSDUCTION_BY_P53_CLASS_MEDIATOR	GOBP_REGULATION_OF_DNA_DAMAGE_RESPONSE_SIGNAL_TRANSDUCTION_BY_P53_CLASS_MEDIATOR		24	-0.411856	1	1584	tags=29%, list=19%, signal=36%
GOBP_POSITIVE_REGULATION_OF_ENDOTHELIAL_CELL_PROLIFERATION	GOBP_POSITIVE_REGULATION_OF_ENDOTHELIAL_CELL_PROLIFERATION		46	0.459233	1.4492	0.0384615	0.197693	1	1873	tags=41%, list=23%, signal=53%	GOBP_POSITIVE_REGULATION_OF_ENDOTHELIAL_CELL_PROLIFERATION	GOBP_POSITIVE_REGULATION_OF_ENDOTHELIAL_CELL_PROLIFERATION		46	-0.361139	1	391	tags=11%, list=5%, signal=11%
GOBP_NEGATIVE_REGULATION_OF_T_CELL_PROLIFERATION	GOBP_NEGATIVE_REGULATION_OF_T_CELL_PROLIFERATION		27	0.510442	1.44737	0.0615385	0.199452	1	1789	tags=48%, list=22%, signal=61%	GOBP_NEGATIVE_REGULATION_OF_T_CELL_PROLIFERATION	GOBP_NEGATIVE_REGULATION_OF_T_CELL_PROLIFERATION		27	0.404863	1	1017	tags=26%, list=12%, signal=29%
GOBP_ACTIN_NUCLEATION	GOBP_ACTIN_NUCLEATION		40	0.46931	1.44763	0.0530846	0.199544	1	1462	tags=30%, list=18%, signal=36%	GOBP_ACTIN_NUCLEATION	GOBP_ACTIN_NUCLEATION		40	-0.246577	1	2124	tags=33%, list=26%, signal=44%
GOBP_DORSAL_VENTRAL_PATTERN_FORMATION	GOBP_DORSAL_VENTRAL_PATTERN_FORMATION		43	0.454438	1.44629	0.0452055	0.200626	1	1955	tags=42%, list=24%, signal=55%	GOBP_DORSAL_VENTRAL_PATTERN_FORMATION	GOBP_DORSAL_VENTRAL_PATTERN_FORMATION		43	0.255275	1	1816	tags=37%, list=22%, signal=47%
GOBP_VACUOLAR_LOCALIZATION	GOBP_VACUOLAR_LOCALIZATION		46	0.464247	1.44561	0.0392954	0.200791	1	2009	tags=43%, list=24%, signal=57%	GOBP_VACUOLAR_LOCALIZATION	GOBP_VACUOLAR_LOCALIZATION		46	-0.25965	1	125	tags=4%, list=2%, signal=4%
GOBP_MEMBRANE_INVAGINATION	GOBP_MEMBRANE_INVAGINATION		37	0.482443	1.44573	0.0469208	0.201084	1	1543	tags=32%, list=19%, signal=40%	GOBP_MEMBRANE_INVAGINATION	GOBP_MEMBRANE_INVAGINATION		37	0.509436	1	471	tags=24%, list=6%, signal=26%
GOBP_CELLULAR_CARBOHYDRATE_BIOSYNTHETIC_PROCESS	GOBP_CELLULAR_CARBOHYDRATE_BIOSYNTHETIC_PROCESS		35	0.478842	1.44434	0.0509461	0.201299	1	1802	tags=43%, list=22%, signal=55%	GOBP_CELLULAR_CARBOHYDRATE_BIOSYNTHETIC_PROCESS	GOBP_CELLULAR_CARBOHYDRATE_BIOSYNTHETIC_PROCESS		35	-0.438817	1	649	tags=17%, list=8%, signal=19%
GOBP_MEMBRANE_FUSION	GOBP_MEMBRANE_FUSION		93	0.40304	1.44479	0.0193798	0.201494	1	2378	tags=46%, list=29%, signal=64%	GOBP_MEMBRANE_FUSION	GOBP_MEMBRANE_FUSION		93	0.332359	1	1988	tags=32%, list=24%, signal=42%
GOBP_REGULATION_OF_T_CELL_MEDIATED_IMMUNITY	GOBP_REGULATION_OF_T_CELL_MEDIATED_IMMUNITY		28	0.503865	1.44447	0.061194	0.20152	1	1360	tags=36%, list=17%, signal=43%	GOBP_REGULATION_OF_T_CELL_MEDIATED_IMMUNITY	GOBP_REGULATION_OF_T_CELL_MEDIATED_IMMUNITY		28	0.365366	1	1684	tags=36%, list=20%, signal=45%
GOBP_NEGATIVE_REGULATION_OF_ENDOCYTOSIS	GOBP_NEGATIVE_REGULATION_OF_ENDOCYTOSIS		24	0.506152	1.44329	0.0745814	0.201875	1	2486	tags=54%, list=30%, signal=77%	GOBP_NEGATIVE_REGULATION_OF_ENDOCYTOSIS	GOBP_NEGATIVE_REGULATION_OF_ENDOCYTOSIS	Details ...	24	0.686521	0.147	843	tags=54%, list=10%, signal=60%
GOBP_SODIUM_ION_TRANSMEMBRANE_TRANSPORT	GOBP_SODIUM_ION_TRANSMEMBRANE_TRANSPORT		41	0.462529	1.44337	0.0489209	0.202227	1	1486	tags=34%, list=18%, signal=41%	GOBP_SODIUM_ION_TRANSMEMBRANE_TRANSPORT	GOBP_SODIUM_ION_TRANSMEMBRANE_TRANSPORT		41	-0.290852	1	465	tags=12%, list=6%, signal=13%
GOBP_REGULATION_OF_MITOTIC_SISTER_CHROMATID_SEGREGATION	GOBP_REGULATION_OF_MITOTIC_SISTER_CHROMATID_SEGREGATION		43	-0.426326	-1.55208	0.0159744	0.202379	1	2483	tags=51%, list=30%, signal=73%	GOBP_REGULATION_OF_MITOTIC_SISTER_CHROMATID_SEGREGATION	GOBP_REGULATION_OF_MITOTIC_SISTER_CHROMATID_SEGREGATION	Details ...	43	-0.720583	0.002	672	tags=47%, list=8%, signal=50%
GOBP_ACTIVATION_OF_IMMUNE_RESPONSE	GOBP_ACTIVATION_OF_IMMUNE_RESPONSE		114	0.393492	1.44175	0.0215736	0.203313	1	1973	tags=38%, list=24%, signal=49%	GOBP_ACTIVATION_OF_IMMUNE_RESPONSE	GOBP_ACTIVATION_OF_IMMUNE_RESPONSE		114	0.27564	1	1110	tags=18%, list=13%, signal=21%
GOBP_T_CELL_MEDIATED_IMMUNITY	GOBP_T_CELL_MEDIATED_IMMUNITY		42	0.4619	1.44176	0.051532	0.203753	1	1392	tags=33%, list=17%, signal=40%	GOBP_T_CELL_MEDIATED_IMMUNITY	GOBP_T_CELL_MEDIATED_IMMUNITY		42	0.285801	1	1684	tags=33%, list=20%, signal=42%
GOBP_VITAMIN_METABOLIC_PROCESS	GOBP_VITAMIN_METABOLIC_PROCESS		41	0.45882	1.4411	0.0448179	0.203835	1	1424	tags=37%, list=17%, signal=44%	GOBP_VITAMIN_METABOLIC_PROCESS	GOBP_VITAMIN_METABOLIC_PROCESS		41	0.38273	1	1071	tags=37%, list=13%, signal=42%
GOBP_NEGATIVE_REGULATION_OF_LEUKOCYTE_MEDIATED_IMMUNITY	GOBP_NEGATIVE_REGULATION_OF_LEUKOCYTE_MEDIATED_IMMUNITY		20	0.531301	1.44078	0.0762053	0.203885	1	1682	tags=55%, list=20%, signal=69%	GOBP_NEGATIVE_REGULATION_OF_LEUKOCYTE_MEDIATED_IMMUNITY	GOBP_NEGATIVE_REGULATION_OF_LEUKOCYTE_MEDIATED_IMMUNITY		20	-0.437049	1	292	tags=10%, list=4%, signal=10%
GOBP_POSITIVE_REGULATION_OF_CANONICAL_WNT_SIGNALING_PATHWAY	GOBP_POSITIVE_REGULATION_OF_CANONICAL_WNT_SIGNALING_PATHWAY		64	0.427871	1.44046	0.0418919	0.203912	1	1424	tags=25%, list=17%, signal=30%	GOBP_POSITIVE_REGULATION_OF_CANONICAL_WNT_SIGNALING_PATHWAY	GOBP_POSITIVE_REGULATION_OF_CANONICAL_WNT_SIGNALING_PATHWAY		64	0.355198	1	849	tags=17%, list=10%, signal=19%
GOBP_DNA_STRAND_ELONGATION	GOBP_DNA_STRAND_ELONGATION		28	-0.482485	-1.54003	0.0319767	0.204035	1	1350	tags=29%, list=16%, signal=34%	GOBP_DNA_STRAND_ELONGATION	GOBP_DNA_STRAND_ELONGATION		28	-0.616817	0.992	1159	tags=32%, list=14%, signal=37%
GOBP_AUTOPHAGOSOME_MATURATION	GOBP_AUTOPHAGOSOME_MATURATION		41	0.456477	1.43956	0.0476858	0.204238	1	1452	tags=27%, list=18%, signal=32%	GOBP_AUTOPHAGOSOME_MATURATION	GOBP_AUTOPHAGOSOME_MATURATION		41	0.302744	1	2429	tags=39%, list=29%, signal=55%
GOBP_PROTEIN_DNA_COMPLEX_ASSEMBLY	GOBP_PROTEIN_DNA_COMPLEX_ASSEMBLY		108	-0.364629	-1.54882	0	0.20437	1	2476	tags=45%, list=30%, signal=64%	GOBP_PROTEIN_DNA_COMPLEX_ASSEMBLY	GOBP_PROTEIN_DNA_COMPLEX_ASSEMBLY		108	-0.470795	0.969	2232	tags=51%, list=27%, signal=69%
GOBP_REGULATION_OF_HOMOTYPIC_CELL_CELL_ADHESION	GOBP_REGULATION_OF_HOMOTYPIC_CELL_CELL_ADHESION		19	0.547262	1.43973	0.0640625	0.204481	1	684	tags=32%, list=8%, signal=34%	GOBP_REGULATION_OF_HOMOTYPIC_CELL_CELL_ADHESION	GOBP_REGULATION_OF_HOMOTYPIC_CELL_CELL_ADHESION		19	-0.622274	1	408	tags=37%, list=5%, signal=39%
GOBP_PROTEIN_INSERTION_INTO_MITOCHONDRIAL_MEMBRANE	GOBP_PROTEIN_INSERTION_INTO_MITOCHONDRIAL_MEMBRANE		15	-0.546416	-1.5471	0.0433673	0.204586	1	1430	tags=53%, list=17%, signal=64%	GOBP_PROTEIN_INSERTION_INTO_MITOCHONDRIAL_MEMBRANE	GOBP_PROTEIN_INSERTION_INTO_MITOCHONDRIAL_MEMBRANE		15	0.127018	1	2742	tags=33%, list=33%, signal=50%
GOBP_REGULATION_OF_STEROID_BIOSYNTHETIC_PROCESS	GOBP_REGULATION_OF_STEROID_BIOSYNTHETIC_PROCESS		37	0.471563	1.43889	0.0500695	0.204745	1	1424	tags=32%, list=17%, signal=39%	GOBP_REGULATION_OF_STEROID_BIOSYNTHETIC_PROCESS	GOBP_REGULATION_OF_STEROID_BIOSYNTHETIC_PROCESS		37	-0.366314	1	1022	tags=22%, list=12%, signal=25%
GOBP_NUCLEAR_TRANSCRIBED_MRNA_CATABOLIC_PROCESS_EXONUCLEOLYTIC	GOBP_NUCLEAR_TRANSCRIBED_MRNA_CATABOLIC_PROCESS_EXONUCLEOLYTIC		16	-0.532865	-1.54085	0.0555556	0.204905	1	1749	tags=50%, list=21%, signal=63%	GOBP_NUCLEAR_TRANSCRIBED_MRNA_CATABOLIC_PROCESS_EXONUCLEOLYTIC	GOBP_NUCLEAR_TRANSCRIBED_MRNA_CATABOLIC_PROCESS_EXONUCLEOLYTIC		16	0.31811	1	1808	tags=25%, list=22%, signal=32%
GOBP_NEURON_PROJECTION_GUIDANCE	GOBP_NEURON_PROJECTION_GUIDANCE		94	-0.370517	-1.54205	0.00826446	0.205192	1	405	tags=13%, list=5%, signal=13%	GOBP_NEURON_PROJECTION_GUIDANCE	GOBP_NEURON_PROJECTION_GUIDANCE		94	0.398438	1	1245	tags=35%, list=15%, signal=41%
GOBP_CENTROMERE_COMPLEX_ASSEMBLY	GOBP_CENTROMERE_COMPLEX_ASSEMBLY		19	-0.536573	-1.54509	0.0402145	0.205377	1	1786	tags=58%, list=22%, signal=74%	GOBP_CENTROMERE_COMPLEX_ASSEMBLY	GOBP_CENTROMERE_COMPLEX_ASSEMBLY		19	-0.71549	0.728	1113	tags=68%, list=14%, signal=79%
GOBP_REGULATION_OF_BIOLOGICAL_PROCESS_INVOLVED_IN_SYMBIOTIC_INTERACTION	GOBP_REGULATION_OF_BIOLOGICAL_PROCESS_INVOLVED_IN_SYMBIOTIC_INTERACTION		28	0.50144	1.43664	0.0573152	0.205577	1	1454	tags=36%, list=18%, signal=43%	GOBP_REGULATION_OF_BIOLOGICAL_PROCESS_INVOLVED_IN_SYMBIOTIC_INTERACTION	GOBP_REGULATION_OF_BIOLOGICAL_PROCESS_INVOLVED_IN_SYMBIOTIC_INTERACTION		28	0.427159	1	826	tags=25%, list=10%, signal=28%
GOBP_SECRETION_BY_TISSUE	GOBP_SECRETION_BY_TISSUE		19	0.532939	1.43689	0.0835866	0.205617	1	1578	tags=47%, list=19%, signal=58%	GOBP_SECRETION_BY_TISSUE	GOBP_SECRETION_BY_TISSUE		19	0.504685	1	266	tags=21%, list=3%, signal=22%
GOBP_POSITIVE_REGULATION_OF_SUPRAMOLECULAR_FIBER_ORGANIZATION	GOBP_POSITIVE_REGULATION_OF_SUPRAMOLECULAR_FIBER_ORGANIZATION		117	0.388092	1.43771	0.0195122	0.205669	1	2317	tags=44%, list=28%, signal=61%	GOBP_POSITIVE_REGULATION_OF_SUPRAMOLECULAR_FIBER_ORGANIZATION	GOBP_POSITIVE_REGULATION_OF_SUPRAMOLECULAR_FIBER_ORGANIZATION		117	0.284799	1	1697	tags=30%, list=21%, signal=37%
GOBP_FEMALE_MEIOTIC_NUCLEAR_DIVISION	GOBP_FEMALE_MEIOTIC_NUCLEAR_DIVISION		21	-0.504753	-1.54322	0.0416667	0.205772	1	1379	tags=43%, list=17%, signal=51%	GOBP_FEMALE_MEIOTIC_NUCLEAR_DIVISION	GOBP_FEMALE_MEIOTIC_NUCLEAR_DIVISION	Details ...	21	-0.817142	0.004	498	tags=52%, list=6%, signal=56%
GOBP_RESPONSE_TO_MOLECULE_OF_BACTERIAL_ORIGIN	GOBP_RESPONSE_TO_MOLECULE_OF_BACTERIAL_ORIGIN		118	0.394018	1.43789	0.0159509	0.205807	1	1185	tags=28%, list=14%, signal=32%	GOBP_RESPONSE_TO_MOLECULE_OF_BACTERIAL_ORIGIN	GOBP_RESPONSE_TO_MOLECULE_OF_BACTERIAL_ORIGIN		118	0.267673	1	1110	tags=23%, list=13%, signal=26%
GOBP_PLASMA_MEMBRANE_REPAIR	GOBP_PLASMA_MEMBRANE_REPAIR		22	0.519831	1.43702	0.0636943	0.205851	1	2009	tags=55%, list=24%, signal=72%	GOBP_PLASMA_MEMBRANE_REPAIR	GOBP_PLASMA_MEMBRANE_REPAIR		22	0.259082	1	2429	tags=36%, list=29%, signal=51%
GOBP_THIOESTER_BIOSYNTHETIC_PROCESS	GOBP_THIOESTER_BIOSYNTHETIC_PROCESS		23	-0.49631	-1.53715	0.0523256	0.205994	1	401	tags=17%, list=5%, signal=18%	GOBP_THIOESTER_BIOSYNTHETIC_PROCESS	GOBP_THIOESTER_BIOSYNTHETIC_PROCESS		23	0.485806	1	2250	tags=74%, list=27%, signal=101%
GOBP_STRIATED_MUSCLE_CELL_DIFFERENTIATION	GOBP_STRIATED_MUSCLE_CELL_DIFFERENTIATION		152	0.381616	1.43711	0.00938967	0.206156	1	2137	tags=41%, list=26%, signal=54%	GOBP_STRIATED_MUSCLE_CELL_DIFFERENTIATION	GOBP_STRIATED_MUSCLE_CELL_DIFFERENTIATION		152	-0.304165	1	302	tags=9%, list=4%, signal=9%
GOBP_RESPIRATORY_CHAIN_COMPLEX_IV_ASSEMBLY	GOBP_RESPIRATORY_CHAIN_COMPLEX_IV_ASSEMBLY		19	-0.514812	-1.53475	0.0426667	0.207368	1	632	tags=26%, list=8%, signal=28%	GOBP_RESPIRATORY_CHAIN_COMPLEX_IV_ASSEMBLY	GOBP_RESPIRATORY_CHAIN_COMPLEX_IV_ASSEMBLY		19	0.400155	1	1771	tags=32%, list=22%, signal=40%
GOBP_PROTEIN_CONTAINING_COMPLEX_DISASSEMBLY	GOBP_PROTEIN_CONTAINING_COMPLEX_DISASSEMBLY		167	0.374084	1.43509	0.0128355	0.207413	1	2108	tags=32%, list=26%, signal=42%	GOBP_PROTEIN_CONTAINING_COMPLEX_DISASSEMBLY	GOBP_PROTEIN_CONTAINING_COMPLEX_DISASSEMBLY		167	-0.214643	1	1134	tags=15%, list=14%, signal=17%
GOBP_NUCLEOTIDE_EXCISION_REPAIR	GOBP_NUCLEOTIDE_EXCISION_REPAIR		58	-0.404491	-1.53174	0.0294118	0.209642	1	2017	tags=38%, list=24%, signal=50%	GOBP_NUCLEOTIDE_EXCISION_REPAIR	GOBP_NUCLEOTIDE_EXCISION_REPAIR		58	-0.43427	1	1834	tags=36%, list=22%, signal=46%
GOBP_REGULATION_OF_ENDOTHELIAL_CELL_MIGRATION	GOBP_REGULATION_OF_ENDOTHELIAL_CELL_MIGRATION		94	0.403498	1.43289	0.0289093	0.210147	1	1605	tags=32%, list=19%, signal=39%	GOBP_REGULATION_OF_ENDOTHELIAL_CELL_MIGRATION	GOBP_REGULATION_OF_ENDOTHELIAL_CELL_MIGRATION		94	0.377844	1	682	tags=23%, list=8%, signal=25%
GOBP_ZYMOGEN_ACTIVATION	GOBP_ZYMOGEN_ACTIVATION		36	0.479152	1.43237	0.0538244	0.210416	1	860	tags=22%, list=10%, signal=25%	GOBP_ZYMOGEN_ACTIVATION	GOBP_ZYMOGEN_ACTIVATION		36	0.443825	1	905	tags=28%, list=11%, signal=31%
GOBP_NUCLEOSIDE_BISPHOSPHATE_BIOSYNTHETIC_PROCESS	GOBP_NUCLEOSIDE_BISPHOSPHATE_BIOSYNTHETIC_PROCESS		33	-0.451655	-1.52695	0.0337423	0.210457	1	401	tags=15%, list=5%, signal=16%	GOBP_NUCLEOSIDE_BISPHOSPHATE_BIOSYNTHETIC_PROCESS	GOBP_NUCLEOSIDE_BISPHOSPHATE_BIOSYNTHETIC_PROCESS		33	0.456554	1	2250	tags=67%, list=27%, signal=91%
GOBP_POSITIVE_REGULATION_OF_TORC1_SIGNALING	GOBP_POSITIVE_REGULATION_OF_TORC1_SIGNALING		16	0.563288	1.43143	0.0747663	0.211382	1	1491	tags=44%, list=18%, signal=53%	GOBP_POSITIVE_REGULATION_OF_TORC1_SIGNALING	GOBP_POSITIVE_REGULATION_OF_TORC1_SIGNALING		16	0.446263	1	2836	tags=50%, list=34%, signal=76%
GOBP_RESPONSE_TO_METAL_ION	GOBP_RESPONSE_TO_METAL_ION		138	0.382969	1.43099	0.0174346	0.211614	1	1216	tags=27%, list=15%, signal=31%	GOBP_RESPONSE_TO_METAL_ION	GOBP_RESPONSE_TO_METAL_ION		138	0.319517	1	710	tags=17%, list=9%, signal=19%
GOBP_NEGATIVE_REGULATION_OF_MRNA_SPLICING_VIA_SPLICEOSOME	GOBP_NEGATIVE_REGULATION_OF_MRNA_SPLICING_VIA_SPLICEOSOME		21	-0.500375	-1.52725	0.0561798	0.211878	1	116	tags=10%, list=1%, signal=10%	GOBP_NEGATIVE_REGULATION_OF_MRNA_SPLICING_VIA_SPLICEOSOME	GOBP_NEGATIVE_REGULATION_OF_MRNA_SPLICING_VIA_SPLICEOSOME		21	-0.478263	1	3070	tags=71%, list=37%, signal=114%
GOBP_ATP_SYNTHESIS_COUPLED_ELECTRON_TRANSPORT	GOBP_ATP_SYNTHESIS_COUPLED_ELECTRON_TRANSPORT		52	-0.404879	-1.524	0.0112782	0.212356	1	2872	tags=52%, list=35%, signal=79%	GOBP_ATP_SYNTHESIS_COUPLED_ELECTRON_TRANSPORT	GOBP_ATP_SYNTHESIS_COUPLED_ELECTRON_TRANSPORT		52	0.36267	1	2733	tags=69%, list=33%, signal=103%
GOBP_XENOBIOTIC_METABOLIC_PROCESS	GOBP_XENOBIOTIC_METABOLIC_PROCESS		25	0.526033	1.43019	0.0537634	0.212439	1	722	tags=36%, list=9%, signal=39%	GOBP_XENOBIOTIC_METABOLIC_PROCESS	GOBP_XENOBIOTIC_METABOLIC_PROCESS		25	0.300319	1	1033	tags=24%, list=13%, signal=27%
GOBP_REGULATION_OF_SYNAPTIC_VESICLE_EXOCYTOSIS	GOBP_REGULATION_OF_SYNAPTIC_VESICLE_EXOCYTOSIS		34	-0.432549	-1.52754	0.0251572	0.213344	1	19	tags=6%, list=0%, signal=6%	GOBP_REGULATION_OF_SYNAPTIC_VESICLE_EXOCYTOSIS	GOBP_REGULATION_OF_SYNAPTIC_VESICLE_EXOCYTOSIS		34	0.326453	1	1076	tags=26%, list=13%, signal=30%
GOBP_REGULATION_OF_HEART_CONTRACTION	GOBP_REGULATION_OF_HEART_CONTRACTION		59	0.426194	1.42799	0.038835	0.213853	1	1719	tags=34%, list=21%, signal=43%	GOBP_REGULATION_OF_HEART_CONTRACTION	GOBP_REGULATION_OF_HEART_CONTRACTION		59	0.389196	1	1544	tags=37%, list=19%, signal=46%
GOBP_NEGATIVE_REGULATION_OF_VIRAL_LIFE_CYCLE	GOBP_NEGATIVE_REGULATION_OF_VIRAL_LIFE_CYCLE		16	0.555631	1.42825	0.0775444	0.213956	1	792	tags=31%, list=10%, signal=35%	GOBP_NEGATIVE_REGULATION_OF_VIRAL_LIFE_CYCLE	GOBP_NEGATIVE_REGULATION_OF_VIRAL_LIFE_CYCLE		16	0.409878	1	574	tags=25%, list=7%, signal=27%
GOBP_REGULATION_OF_TISSUE_REMODELING	GOBP_REGULATION_OF_TISSUE_REMODELING		34	0.472124	1.4287	0.059322	0.21422	1	1586	tags=44%, list=19%, signal=54%	GOBP_REGULATION_OF_TISSUE_REMODELING	GOBP_REGULATION_OF_TISSUE_REMODELING		34	0.394145	1	944	tags=32%, list=11%, signal=36%
GOBP_CYCLIC_NUCLEOTIDE_MEDIATED_SIGNALING	GOBP_CYCLIC_NUCLEOTIDE_MEDIATED_SIGNALING		28	0.497469	1.42834	0.0781955	0.214273	1	1129	tags=29%, list=14%, signal=33%	GOBP_CYCLIC_NUCLEOTIDE_MEDIATED_SIGNALING	GOBP_CYCLIC_NUCLEOTIDE_MEDIATED_SIGNALING		28	0.549173	1	167	tags=21%, list=2%, signal=22%
GOBP_POLYOL_CATABOLIC_PROCESS	GOBP_POLYOL_CATABOLIC_PROCESS		17	0.556011	1.42662	0.0835821	0.215613	1	1833	tags=47%, list=22%, signal=60%	GOBP_POLYOL_CATABOLIC_PROCESS	GOBP_POLYOL_CATABOLIC_PROCESS		17	0.586845	1	628	tags=29%, list=8%, signal=32%
GOBP_RELAXATION_OF_MUSCLE	GOBP_RELAXATION_OF_MUSCLE		16	0.561047	1.42601	0.0782748	0.216208	1	1056	tags=31%, list=13%, signal=36%	GOBP_RELAXATION_OF_MUSCLE	GOBP_RELAXATION_OF_MUSCLE		16	-0.390702	1	770	tags=25%, list=9%, signal=28%
GOBP_REGULATION_OF_LIPID_LOCALIZATION	GOBP_REGULATION_OF_LIPID_LOCALIZATION		76	0.407422	1.42554	0.0256757	0.216486	1	1885	tags=41%, list=23%, signal=52%	GOBP_REGULATION_OF_LIPID_LOCALIZATION	GOBP_REGULATION_OF_LIPID_LOCALIZATION		76	0.258999	1	1782	tags=32%, list=22%, signal=40%
GOBP_POSITIVE_REGULATION_OF_DEPHOSPHORYLATION	GOBP_POSITIVE_REGULATION_OF_DEPHOSPHORYLATION		35	0.473336	1.4241	0.0600293	0.218278	1	1120	tags=23%, list=14%, signal=26%	GOBP_POSITIVE_REGULATION_OF_DEPHOSPHORYLATION	GOBP_POSITIVE_REGULATION_OF_DEPHOSPHORYLATION		35	-0.314814	1	1210	tags=20%, list=15%, signal=23%
GOBP_CHONDROITIN_SULFATE_PROTEOGLYCAN_METABOLIC_PROCESS	GOBP_CHONDROITIN_SULFATE_PROTEOGLYCAN_METABOLIC_PROCESS		18	0.547158	1.42368	0.0712074	0.218507	1	2320	tags=67%, list=28%, signal=93%	GOBP_CHONDROITIN_SULFATE_PROTEOGLYCAN_METABOLIC_PROCESS	GOBP_CHONDROITIN_SULFATE_PROTEOGLYCAN_METABOLIC_PROCESS		18	-0.385069	1	515	tags=22%, list=6%, signal=24%
GOBP_RESPONSE_TO_CHEMOKINE	GOBP_RESPONSE_TO_CHEMOKINE		21	0.526095	1.42314	0.0740741	0.218933	1	1903	tags=38%, list=23%, signal=49%	GOBP_RESPONSE_TO_CHEMOKINE	GOBP_RESPONSE_TO_CHEMOKINE		21	0.598487	1	659	tags=33%, list=8%, signal=36%
GOBP_POSITIVE_REGULATION_OF_DNA_RECOMBINATION	GOBP_POSITIVE_REGULATION_OF_DNA_RECOMBINATION		44	-0.414395	-1.51614	0.0326797	0.220533	1	1350	tags=32%, list=16%, signal=38%	GOBP_POSITIVE_REGULATION_OF_DNA_RECOMBINATION	GOBP_POSITIVE_REGULATION_OF_DNA_RECOMBINATION		44	-0.42457	1	2386	tags=43%, list=29%, signal=60%
GOBP_NEGATIVE_REGULATION_OF_NUCLEOCYTOPLASMIC_TRANSPORT	GOBP_NEGATIVE_REGULATION_OF_NUCLEOCYTOPLASMIC_TRANSPORT		20	0.529847	1.42117	0.0671875	0.221477	1	414	tags=20%, list=5%, signal=21%	GOBP_NEGATIVE_REGULATION_OF_NUCLEOCYTOPLASMIC_TRANSPORT	GOBP_NEGATIVE_REGULATION_OF_NUCLEOCYTOPLASMIC_TRANSPORT		20	0.428765	1	178	tags=10%, list=2%, signal=10%
GOBP_FORELIMB_MORPHOGENESIS	GOBP_FORELIMB_MORPHOGENESIS		15	0.568091	1.41846	0.0733229	0.222948	1	1835	tags=53%, list=22%, signal=69%	GOBP_FORELIMB_MORPHOGENESIS	GOBP_FORELIMB_MORPHOGENESIS		15	0.720248	0.763	1588	tags=60%, list=19%, signal=74%
GOBP_NEGATIVE_REGULATION_OF_ION_TRANSPORT	GOBP_NEGATIVE_REGULATION_OF_ION_TRANSPORT		78	0.407378	1.41933	0.0440587	0.222986	1	1555	tags=32%, list=19%, signal=39%	GOBP_NEGATIVE_REGULATION_OF_ION_TRANSPORT	GOBP_NEGATIVE_REGULATION_OF_ION_TRANSPORT		78	-0.42192	1	695	tags=22%, list=8%, signal=24%
GOBP_CELLULAR_RESPONSE_TO_BIOTIC_STIMULUS	GOBP_CELLULAR_RESPONSE_TO_BIOTIC_STIMULUS		98	0.394527	1.41867	0.0231959	0.223127	1	1655	tags=34%, list=20%, signal=42%	GOBP_CELLULAR_RESPONSE_TO_BIOTIC_STIMULUS	GOBP_CELLULAR_RESPONSE_TO_BIOTIC_STIMULUS		98	0.30607	1	613	tags=19%, list=7%, signal=21%
GOBP_DNA_TEMPLATED_TRANSCRIPTION_INITIATION	GOBP_DNA_TEMPLATED_TRANSCRIPTION_INITIATION		95	-0.356899	-1.51296	0	0.223139	1	2453	tags=42%, list=30%, signal=59%	GOBP_DNA_TEMPLATED_TRANSCRIPTION_INITIATION	GOBP_DNA_TEMPLATED_TRANSCRIPTION_INITIATION		95	-0.30898	1	2999	tags=53%, list=36%, signal=82%
GOBP_POSITIVE_REGULATION_OF_COLLAGEN_METABOLIC_PROCESS	GOBP_POSITIVE_REGULATION_OF_COLLAGEN_METABOLIC_PROCESS		15	0.57042	1.41799	0.0807453	0.223171	1	1358	tags=33%, list=16%, signal=40%	GOBP_POSITIVE_REGULATION_OF_COLLAGEN_METABOLIC_PROCESS	GOBP_POSITIVE_REGULATION_OF_COLLAGEN_METABOLIC_PROCESS		15	0.647695	1	1281	tags=47%, list=16%, signal=55%
GOBP_NEGATIVE_REGULATION_OF_CALCIUM_ION_TRANSMEMBRANE_TRANSPORT	GOBP_NEGATIVE_REGULATION_OF_CALCIUM_ION_TRANSMEMBRANE_TRANSPORT		25	0.507451	1.41946	0.0673077	0.223244	1	1682	tags=36%, list=20%, signal=45%	GOBP_NEGATIVE_REGULATION_OF_CALCIUM_ION_TRANSMEMBRANE_TRANSPORT	GOBP_NEGATIVE_REGULATION_OF_CALCIUM_ION_TRANSMEMBRANE_TRANSPORT		25	0.51581	1	1410	tags=28%, list=17%, signal=34%
GOBP_NEGATIVE_REGULATION_OF_MUSCLE_CELL_DIFFERENTIATION	GOBP_NEGATIVE_REGULATION_OF_MUSCLE_CELL_DIFFERENTIATION		35	0.466882	1.41975	0.0510949	0.22329	1	1549	tags=34%, list=19%, signal=42%	GOBP_NEGATIVE_REGULATION_OF_MUSCLE_CELL_DIFFERENTIATION	GOBP_NEGATIVE_REGULATION_OF_MUSCLE_CELL_DIFFERENTIATION		35	-0.352742	1	678	tags=14%, list=8%, signal=16%
GOBP_NEGATIVE_REGULATION_OF_STRIATED_MUSCLE_CELL_DIFFERENTIATION	GOBP_NEGATIVE_REGULATION_OF_STRIATED_MUSCLE_CELL_DIFFERENTIATION		18	0.533244	1.41877	0.092504	0.223435	1	1788	tags=50%, list=22%, signal=64%	GOBP_NEGATIVE_REGULATION_OF_STRIATED_MUSCLE_CELL_DIFFERENTIATION	GOBP_NEGATIVE_REGULATION_OF_STRIATED_MUSCLE_CELL_DIFFERENTIATION		18	0.297969	1	754	tags=17%, list=9%, signal=18%
GOBP_POSITIVE_REGULATION_OF_ENDOTHELIAL_CELL_MIGRATION	GOBP_POSITIVE_REGULATION_OF_ENDOTHELIAL_CELL_MIGRATION		64	0.422175	1.41677	0.0438247	0.224576	1	1362	tags=28%, list=17%, signal=33%	GOBP_POSITIVE_REGULATION_OF_ENDOTHELIAL_CELL_MIGRATION	GOBP_POSITIVE_REGULATION_OF_ENDOTHELIAL_CELL_MIGRATION		64	0.36316	1	768	tags=25%, list=9%, signal=27%
GOBP_MAST_CELL_ACTIVATION	GOBP_MAST_CELL_ACTIVATION		24	0.51424	1.41573	0.0676692	0.225762	1	1620	tags=50%, list=20%, signal=62%	GOBP_MAST_CELL_ACTIVATION	GOBP_MAST_CELL_ACTIVATION		24	-0.453473	1	562	tags=21%, list=7%, signal=22%
GOBP_REGULATION_OF_PROTEIN_KINASE_B_SIGNALING	GOBP_REGULATION_OF_PROTEIN_KINASE_B_SIGNALING		82	0.401489	1.41405	0.0285344	0.226194	1	1802	tags=38%, list=22%, signal=48%	GOBP_REGULATION_OF_PROTEIN_KINASE_B_SIGNALING	GOBP_REGULATION_OF_PROTEIN_KINASE_B_SIGNALING		82	-0.354976	1	180	tags=9%, list=2%, signal=9%
GOBP_FATTY_ACID_TRANSPORT	GOBP_FATTY_ACID_TRANSPORT		39	0.459114	1.41415	0.0675105	0.226492	1	1651	tags=38%, list=20%, signal=48%	GOBP_FATTY_ACID_TRANSPORT	GOBP_FATTY_ACID_TRANSPORT		39	-0.430983	1	313	tags=15%, list=4%, signal=16%
GOBP_REGULATION_OF_MITOCHONDRIAL_MEMBRANE_PERMEABILITY	GOBP_REGULATION_OF_MITOCHONDRIAL_MEMBRANE_PERMEABILITY		34	0.474936	1.41496	0.0745614	0.226533	1	1541	tags=35%, list=19%, signal=43%	GOBP_REGULATION_OF_MITOCHONDRIAL_MEMBRANE_PERMEABILITY	GOBP_REGULATION_OF_MITOCHONDRIAL_MEMBRANE_PERMEABILITY		34	0.381552	1	2210	tags=41%, list=27%, signal=56%
GOBP_NEGATIVE_REGULATION_OF_EXTRINSIC_APOPTOTIC_SIGNALING_PATHWAY_VIA_DEATH_DOMAIN_RECEPTORS	GOBP_NEGATIVE_REGULATION_OF_EXTRINSIC_APOPTOTIC_SIGNALING_PATHWAY_VIA_DEATH_DOMAIN_RECEPTORS		20	-0.502152	-1.50883	0.0527859	0.226814	1	984	tags=25%, list=12%, signal=28%	GOBP_NEGATIVE_REGULATION_OF_EXTRINSIC_APOPTOTIC_SIGNALING_PATHWAY_VIA_DEATH_DOMAIN_RECEPTORS	GOBP_NEGATIVE_REGULATION_OF_EXTRINSIC_APOPTOTIC_SIGNALING_PATHWAY_VIA_DEATH_DOMAIN_RECEPTORS		20	0.335639	1	551	tags=15%, list=7%, signal=16%
GOBP_REGULATION_OF_MYELOID_LEUKOCYTE_DIFFERENTIATION	GOBP_REGULATION_OF_MYELOID_LEUKOCYTE_DIFFERENTIATION		50	0.436034	1.41417	0.0583333	0.226935	1	414	tags=18%, list=5%, signal=19%	GOBP_REGULATION_OF_MYELOID_LEUKOCYTE_DIFFERENTIATION	GOBP_REGULATION_OF_MYELOID_LEUKOCYTE_DIFFERENTIATION		50	-0.342216	1	755	tags=20%, list=9%, signal=22%
GOBP_OLFACTORY_LOBE_DEVELOPMENT	GOBP_OLFACTORY_LOBE_DEVELOPMENT		18	-0.512613	-1.50699	0.0606936	0.227265	1	571	tags=22%, list=7%, signal=24%	GOBP_OLFACTORY_LOBE_DEVELOPMENT	GOBP_OLFACTORY_LOBE_DEVELOPMENT		18	0.360979	1	1135	tags=22%, list=14%, signal=26%
GOBP_ARACHIDONIC_ACID_METABOLIC_PROCESS	GOBP_ARACHIDONIC_ACID_METABOLIC_PROCESS		16	0.550386	1.41422	0.0872274	0.227301	1	1685	tags=44%, list=20%, signal=55%	GOBP_ARACHIDONIC_ACID_METABOLIC_PROCESS	GOBP_ARACHIDONIC_ACID_METABOLIC_PROCESS		16	-0.447649	1	468	tags=25%, list=6%, signal=26%
GOBP_ADAPTIVE_IMMUNE_RESPONSE	GOBP_ADAPTIVE_IMMUNE_RESPONSE		124	0.381574	1.41248	0.0234568	0.228448	1	1824	tags=35%, list=22%, signal=45%	GOBP_ADAPTIVE_IMMUNE_RESPONSE	GOBP_ADAPTIVE_IMMUNE_RESPONSE		124	0.274041	1	1179	tags=21%, list=14%, signal=24%
GOBP_SPLICEOSOMAL_SNRNP_ASSEMBLY	GOBP_SPLICEOSOMAL_SNRNP_ASSEMBLY		30	-0.446367	-1.49923	0.0429799	0.228881	1	2633	tags=53%, list=32%, signal=78%	GOBP_SPLICEOSOMAL_SNRNP_ASSEMBLY	GOBP_SPLICEOSOMAL_SNRNP_ASSEMBLY		30	-0.468165	1	2035	tags=40%, list=25%, signal=53%
GOBP_CRANIAL_NERVE_DEVELOPMENT	GOBP_CRANIAL_NERVE_DEVELOPMENT		20	0.523999	1.41123	0.0783699	0.22955	1	1210	tags=40%, list=15%, signal=47%	GOBP_CRANIAL_NERVE_DEVELOPMENT	GOBP_CRANIAL_NERVE_DEVELOPMENT		20	0.618758	1	1240	tags=45%, list=15%, signal=53%
GOBP_TRANSCRIPTION_BY_RNA_POLYMERASE_III	GOBP_TRANSCRIPTION_BY_RNA_POLYMERASE_III		34	-0.441446	-1.50003	0.0415335	0.22958	1	2144	tags=56%, list=26%, signal=75%	GOBP_TRANSCRIPTION_BY_RNA_POLYMERASE_III	GOBP_TRANSCRIPTION_BY_RNA_POLYMERASE_III		34	-0.460119	1	2451	tags=44%, list=30%, signal=63%
GOBP_PYRIMIDINE_RIBONUCLEOTIDE_METABOLIC_PROCESS	GOBP_PYRIMIDINE_RIBONUCLEOTIDE_METABOLIC_PROCESS		19	-0.504431	-1.49729	0.0561798	0.229624	1	946	tags=37%, list=11%, signal=42%	GOBP_PYRIMIDINE_RIBONUCLEOTIDE_METABOLIC_PROCESS	GOBP_PYRIMIDINE_RIBONUCLEOTIDE_METABOLIC_PROCESS		19	-0.344421	1	1995	tags=42%, list=24%, signal=55%
GOBP_CILIUM_MOVEMENT	GOBP_CILIUM_MOVEMENT		40	0.457047	1.41088	0.0618982	0.229694	1	1486	tags=33%, list=18%, signal=39%	GOBP_CILIUM_MOVEMENT	GOBP_CILIUM_MOVEMENT		40	0.356025	1	1224	tags=28%, list=15%, signal=32%
GOBP_POSITIVE_REGULATION_OF_DEFENSE_RESPONSE_TO_VIRUS_BY_HOST	GOBP_POSITIVE_REGULATION_OF_DEFENSE_RESPONSE_TO_VIRUS_BY_HOST		16	0.559221	1.41134	0.0928	0.229814	1	1449	tags=50%, list=18%, signal=61%	GOBP_POSITIVE_REGULATION_OF_DEFENSE_RESPONSE_TO_VIRUS_BY_HOST	GOBP_POSITIVE_REGULATION_OF_DEFENSE_RESPONSE_TO_VIRUS_BY_HOST		16	0.459898	1	578	tags=25%, list=7%, signal=27%
GOBP_REGULATION_OF_ACTIVATED_T_CELL_PROLIFERATION	GOBP_REGULATION_OF_ACTIVATED_T_CELL_PROLIFERATION		15	0.562794	1.4104	0.0708535	0.230031	1	1533	tags=40%, list=19%, signal=49%	GOBP_REGULATION_OF_ACTIVATED_T_CELL_PROLIFERATION	GOBP_REGULATION_OF_ACTIVATED_T_CELL_PROLIFERATION		15	-0.58565	1	96	tags=13%, list=1%, signal=13%
GOBP_CYTOPLASMIC_TRANSLATIONAL_INITIATION	GOBP_CYTOPLASMIC_TRANSLATIONAL_INITIATION		29	-0.460498	-1.50055	0.0364742	0.230718	1	1988	tags=45%, list=24%, signal=59%	GOBP_CYTOPLASMIC_TRANSLATIONAL_INITIATION	GOBP_CYTOPLASMIC_TRANSLATIONAL_INITIATION		29	-0.552457	1	1270	tags=21%, list=15%, signal=24%
GOBP_POSITIVE_REGULATION_OF_MYELOID_LEUKOCYTE_CYTOKINE_PRODUCTION_INVOLVED_IN_IMMUNE_RESPONSE	GOBP_POSITIVE_REGULATION_OF_MYELOID_LEUKOCYTE_CYTOKINE_PRODUCTION_INVOLVED_IN_IMMUNE_RESPONSE		21	-0.492134	-1.50154	0.0672515	0.231167	1	151	tags=19%, list=2%, signal=19%	GOBP_POSITIVE_REGULATION_OF_MYELOID_LEUKOCYTE_CYTOKINE_PRODUCTION_INVOLVED_IN_IMMUNE_RESPONSE	GOBP_POSITIVE_REGULATION_OF_MYELOID_LEUKOCYTE_CYTOKINE_PRODUCTION_INVOLVED_IN_IMMUNE_RESPONSE		21	-0.631241	1	1321	tags=43%, list=16%, signal=51%
GOBP_MITOTIC_DNA_INTEGRITY_CHECKPOINT_SIGNALING	GOBP_MITOTIC_DNA_INTEGRITY_CHECKPOINT_SIGNALING		55	-0.394648	-1.50226	0.0150376	0.232156	1	2145	tags=44%, list=26%, signal=59%	GOBP_MITOTIC_DNA_INTEGRITY_CHECKPOINT_SIGNALING	GOBP_MITOTIC_DNA_INTEGRITY_CHECKPOINT_SIGNALING		55	-0.435759	1	1595	tags=35%, list=19%, signal=43%
GOBP_NEGATIVE_REGULATION_OF_FAT_CELL_DIFFERENTIATION	GOBP_NEGATIVE_REGULATION_OF_FAT_CELL_DIFFERENTIATION		29	-0.451174	-1.48667	0.030581	0.233515	1	291	tags=14%, list=4%, signal=14%	GOBP_NEGATIVE_REGULATION_OF_FAT_CELL_DIFFERENTIATION	GOBP_NEGATIVE_REGULATION_OF_FAT_CELL_DIFFERENTIATION		29	0.349736	1	529	tags=14%, list=6%, signal=15%
GOBP_DENDRITIC_SPINE_MORPHOGENESIS	GOBP_DENDRITIC_SPINE_MORPHOGENESIS		46	-0.402469	-1.49037	0.0342679	0.233577	1	816	tags=13%, list=10%, signal=14%	GOBP_DENDRITIC_SPINE_MORPHOGENESIS	GOBP_DENDRITIC_SPINE_MORPHOGENESIS		46	0.222038	1	1099	tags=15%, list=13%, signal=17%
GOBP_NEGATIVE_REGULATION_OF_SIGNAL_TRANSDUCTION_BY_P53_CLASS_MEDIATOR	GOBP_NEGATIVE_REGULATION_OF_SIGNAL_TRANSDUCTION_BY_P53_CLASS_MEDIATOR		16	-0.531564	-1.4929	0.0621469	0.234	1	1304	tags=44%, list=16%, signal=52%	GOBP_NEGATIVE_REGULATION_OF_SIGNAL_TRANSDUCTION_BY_P53_CLASS_MEDIATOR	GOBP_NEGATIVE_REGULATION_OF_SIGNAL_TRANSDUCTION_BY_P53_CLASS_MEDIATOR		16	-0.163629	1	410	tags=6%, list=5%, signal=7%
GOBP_HISTONE_MRNA_METABOLIC_PROCESS	GOBP_HISTONE_MRNA_METABOLIC_PROCESS		18	-0.503904	-1.48883	0.0726744	0.23419	1	2197	tags=56%, list=27%, signal=76%	GOBP_HISTONE_MRNA_METABOLIC_PROCESS	GOBP_HISTONE_MRNA_METABOLIC_PROCESS		18	-0.369755	1	1270	tags=28%, list=15%, signal=33%
GOBP_SPINDLE_CHECKPOINT_SIGNALING	GOBP_SPINDLE_CHECKPOINT_SIGNALING		43	-0.407275	-1.48102	0.0454545	0.234463	1	2483	tags=49%, list=30%, signal=70%	GOBP_SPINDLE_CHECKPOINT_SIGNALING	GOBP_SPINDLE_CHECKPOINT_SIGNALING	Details ...	43	-0.763006	0.001	672	tags=51%, list=8%, signal=55%
GOBP_CELL_DEATH_IN_RESPONSE_TO_OXIDATIVE_STRESS	GOBP_CELL_DEATH_IN_RESPONSE_TO_OXIDATIVE_STRESS		61	0.425933	1.40682	0.0515021	0.234463	1	1372	tags=28%, list=17%, signal=33%	GOBP_CELL_DEATH_IN_RESPONSE_TO_OXIDATIVE_STRESS	GOBP_CELL_DEATH_IN_RESPONSE_TO_OXIDATIVE_STRESS		61	0.416234	1	1378	tags=34%, list=17%, signal=41%
GOBP_POSITIVE_REGULATION_OF_GLUCOSE_TRANSMEMBRANE_TRANSPORT	GOBP_POSITIVE_REGULATION_OF_GLUCOSE_TRANSMEMBRANE_TRANSPORT		27	0.50153	1.40647	0.0671429	0.23453	1	527	tags=15%, list=6%, signal=16%	GOBP_POSITIVE_REGULATION_OF_GLUCOSE_TRANSMEMBRANE_TRANSPORT	GOBP_POSITIVE_REGULATION_OF_GLUCOSE_TRANSMEMBRANE_TRANSPORT		27	0.415085	1	1122	tags=26%, list=14%, signal=30%
GOBP_ORGANIC_HYDROXY_COMPOUND_TRANSPORT	GOBP_ORGANIC_HYDROXY_COMPOUND_TRANSPORT		93	0.39555	1.40732	0.035248	0.234583	1	1859	tags=41%, list=23%, signal=52%	GOBP_ORGANIC_HYDROXY_COMPOUND_TRANSPORT	GOBP_ORGANIC_HYDROXY_COMPOUND_TRANSPORT		93	-0.304931	1	491	tags=12%, list=6%, signal=12%
GOBP_BLASTOCYST_FORMATION	GOBP_BLASTOCYST_FORMATION		35	-0.441369	-1.49101	0.0519481	0.234629	1	1302	tags=31%, list=16%, signal=37%	GOBP_BLASTOCYST_FORMATION	GOBP_BLASTOCYST_FORMATION		35	0.298787	1	261	tags=9%, list=3%, signal=9%
GOBP_POSITIVE_REGULATION_OF_PROTEIN_TYROSINE_KINASE_ACTIVITY	GOBP_POSITIVE_REGULATION_OF_PROTEIN_TYROSINE_KINASE_ACTIVITY		15	0.56098	1.40603	0.0888158	0.234822	1	2430	tags=67%, list=30%, signal=94%	GOBP_POSITIVE_REGULATION_OF_PROTEIN_TYROSINE_KINASE_ACTIVITY	GOBP_POSITIVE_REGULATION_OF_PROTEIN_TYROSINE_KINASE_ACTIVITY		15	0.582215	1	833	tags=47%, list=10%, signal=52%
GOBP_REGULATION_OF_SMOOTHENED_SIGNALING_PATHWAY	GOBP_REGULATION_OF_SMOOTHENED_SIGNALING_PATHWAY		46	0.44289	1.40683	0.0539773	0.234908	1	1558	tags=26%, list=19%, signal=32%	GOBP_REGULATION_OF_SMOOTHENED_SIGNALING_PATHWAY	GOBP_REGULATION_OF_SMOOTHENED_SIGNALING_PATHWAY		46	-0.203877	1	1317	tags=15%, list=16%, signal=18%
GOBP_MEIOTIC_CHROMOSOME_SEGREGATION	GOBP_MEIOTIC_CHROMOSOME_SEGREGATION		35	-0.439734	-1.48681	0.0420712	0.235124	1	1379	tags=31%, list=17%, signal=38%	GOBP_MEIOTIC_CHROMOSOME_SEGREGATION	GOBP_MEIOTIC_CHROMOSOME_SEGREGATION	Details ...	35	-0.702404	0.01	592	tags=46%, list=7%, signal=49%
GOBP_SOMATIC_DIVERSIFICATION_OF_IMMUNE_RECEPTORS	GOBP_SOMATIC_DIVERSIFICATION_OF_IMMUNE_RECEPTORS		41	-0.414365	-1.48296	0.0577617	0.235342	1	1120	tags=39%, list=14%, signal=45%	GOBP_SOMATIC_DIVERSIFICATION_OF_IMMUNE_RECEPTORS	GOBP_SOMATIC_DIVERSIFICATION_OF_IMMUNE_RECEPTORS		41	-0.334691	1	1244	tags=22%, list=15%, signal=26%
GOBP_IMP_METABOLIC_PROCESS	GOBP_IMP_METABOLIC_PROCESS		16	-0.521859	-1.48153	0.0549451	0.235595	1	806	tags=44%, list=10%, signal=48%	GOBP_IMP_METABOLIC_PROCESS	GOBP_IMP_METABOLIC_PROCESS		16	0.428363	1	2573	tags=44%, list=31%, signal=64%
GOBP_POSITIVE_REGULATION_OF_FIBROBLAST_MIGRATION	GOBP_POSITIVE_REGULATION_OF_FIBROBLAST_MIGRATION		18	0.533923	1.4049	0.0992366	0.235682	1	1109	tags=39%, list=13%, signal=45%	GOBP_POSITIVE_REGULATION_OF_FIBROBLAST_MIGRATION	GOBP_POSITIVE_REGULATION_OF_FIBROBLAST_MIGRATION		18	0.663221	0.987	768	tags=33%, list=9%, signal=37%
GOBP_CHEMICAL_SYNAPTIC_TRANSMISSION_POSTSYNAPTIC	GOBP_CHEMICAL_SYNAPTIC_TRANSMISSION_POSTSYNAPTIC		32	0.472514	1.40498	0.0687593	0.235996	1	311	tags=16%, list=4%, signal=16%	GOBP_CHEMICAL_SYNAPTIC_TRANSMISSION_POSTSYNAPTIC	GOBP_CHEMICAL_SYNAPTIC_TRANSMISSION_POSTSYNAPTIC		32	0.358506	1	482	tags=19%, list=6%, signal=20%
GOBP_PURINE_NUCLEOSIDE_MONOPHOSPHATE_BIOSYNTHETIC_PROCESS	GOBP_PURINE_NUCLEOSIDE_MONOPHOSPHATE_BIOSYNTHETIC_PROCESS		21	-0.477575	-1.48357	0.0489914	0.236208	1	971	tags=38%, list=12%, signal=43%	GOBP_PURINE_NUCLEOSIDE_MONOPHOSPHATE_BIOSYNTHETIC_PROCESS	GOBP_PURINE_NUCLEOSIDE_MONOPHOSPHATE_BIOSYNTHETIC_PROCESS		21	0.280189	1	1072	tags=14%, list=13%, signal=16%
GOBP_POSITIVE_REGULATION_OF_MITOTIC_SISTER_CHROMATID_SEPARATION	GOBP_POSITIVE_REGULATION_OF_MITOTIC_SISTER_CHROMATID_SEPARATION		17	-0.510961	-1.47758	0.0698925	0.237408	1	2323	tags=59%, list=28%, signal=82%	GOBP_POSITIVE_REGULATION_OF_MITOTIC_SISTER_CHROMATID_SEPARATION	GOBP_POSITIVE_REGULATION_OF_MITOTIC_SISTER_CHROMATID_SEPARATION		17	-0.60299	1	2034	tags=59%, list=25%, signal=78%
GOBP_CELLULAR_RESPONSE_TO_HEAT	GOBP_CELLULAR_RESPONSE_TO_HEAT		31	-0.427156	-1.47566	0.058651	0.238139	1	636	tags=26%, list=8%, signal=28%	GOBP_CELLULAR_RESPONSE_TO_HEAT	GOBP_CELLULAR_RESPONSE_TO_HEAT		31	-0.164462	1	1317	tags=16%, list=16%, signal=19%
GOBP_MEIOTIC_CELL_CYCLE	GOBP_MEIOTIC_CELL_CYCLE		118	-0.332208	-1.4742	0.0163043	0.238337	1	1816	tags=34%, list=22%, signal=43%	GOBP_MEIOTIC_CELL_CYCLE	GOBP_MEIOTIC_CELL_CYCLE	Details ...	118	-0.598217	0.003	1349	tags=42%, list=16%, signal=49%
GOBP_RESPONSE_TO_REACTIVE_OXYGEN_SPECIES	GOBP_RESPONSE_TO_REACTIVE_OXYGEN_SPECIES		117	0.378691	1.40164	0.0306122	0.23912	1	1630	tags=32%, list=20%, signal=39%	GOBP_RESPONSE_TO_REACTIVE_OXYGEN_SPECIES	GOBP_RESPONSE_TO_REACTIVE_OXYGEN_SPECIES		117	0.333025	1	1418	tags=27%, list=17%, signal=33%
GOBP_REGULATION_OF_ATTACHMENT_OF_SPINDLE_MICROTUBULES_TO_KINETOCHORE	GOBP_REGULATION_OF_ATTACHMENT_OF_SPINDLE_MICROTUBULES_TO_KINETOCHORE		17	-0.51384	-1.47199	0.0873016	0.239375	1	2323	tags=47%, list=28%, signal=65%	GOBP_REGULATION_OF_ATTACHMENT_OF_SPINDLE_MICROTUBULES_TO_KINETOCHORE	GOBP_REGULATION_OF_ATTACHMENT_OF_SPINDLE_MICROTUBULES_TO_KINETOCHORE		17	-0.741336	0.47	672	tags=53%, list=8%, signal=58%
GOBP_REGULATION_OF_PHOSPHATIDYLINOSITOL_3_KINASE_SIGNALING	GOBP_REGULATION_OF_PHOSPHATIDYLINOSITOL_3_KINASE_SIGNALING		41	0.4496	1.40085	0.0584046	0.239436	1	1802	tags=44%, list=22%, signal=56%	GOBP_REGULATION_OF_PHOSPHATIDYLINOSITOL_3_KINASE_SIGNALING	GOBP_REGULATION_OF_PHOSPHATIDYLINOSITOL_3_KINASE_SIGNALING		41	0.355935	1	1037	tags=27%, list=13%, signal=31%
GOBP_POSITIVE_REGULATION_OF_LIPASE_ACTIVITY	GOBP_POSITIVE_REGULATION_OF_LIPASE_ACTIVITY		22	0.514747	1.40109	0.0745814	0.23949	1	1388	tags=32%, list=17%, signal=38%	GOBP_POSITIVE_REGULATION_OF_LIPASE_ACTIVITY	GOBP_POSITIVE_REGULATION_OF_LIPASE_ACTIVITY		22	0.271736	1	1078	tags=18%, list=13%, signal=21%
GOBP_DETECTION_OF_STIMULUS	GOBP_DETECTION_OF_STIMULUS		45	0.4456	1.40166	0.0666667	0.239534	1	1551	tags=33%, list=19%, signal=41%	GOBP_DETECTION_OF_STIMULUS	GOBP_DETECTION_OF_STIMULUS		45	0.33531	1	1410	tags=29%, list=17%, signal=35%
GOBP_REGULATION_OF_PROTEIN_EXIT_FROM_ENDOPLASMIC_RETICULUM	GOBP_REGULATION_OF_PROTEIN_EXIT_FROM_ENDOPLASMIC_RETICULUM		16	0.544608	1.40174	0.0846906	0.239857	1	1914	tags=44%, list=23%, signal=57%	GOBP_REGULATION_OF_PROTEIN_EXIT_FROM_ENDOPLASMIC_RETICULUM	GOBP_REGULATION_OF_PROTEIN_EXIT_FROM_ENDOPLASMIC_RETICULUM		16	0.428718	1	1994	tags=38%, list=24%, signal=49%
GOBP_TISSUE_HOMEOSTASIS	GOBP_TISSUE_HOMEOSTASIS		105	0.388039	1.40181	0.0350877	0.24025	1	830	tags=21%, list=10%, signal=23%	GOBP_TISSUE_HOMEOSTASIS	GOBP_TISSUE_HOMEOSTASIS		105	-0.315696	1	492	tags=11%, list=6%, signal=12%
GOBP_EXTERNAL_ENCAPSULATING_STRUCTURE_ORGANIZATION	GOBP_EXTERNAL_ENCAPSULATING_STRUCTURE_ORGANIZATION		139	0.374496	1.39955	0.0144578	0.240625	1	2044	tags=35%, list=25%, signal=46%	GOBP_EXTERNAL_ENCAPSULATING_STRUCTURE_ORGANIZATION	GOBP_EXTERNAL_ENCAPSULATING_STRUCTURE_ORGANIZATION	Details ...	139	0.542586	0.005	902	tags=34%, list=11%, signal=37%
GOBP_ANION_TRANSPORT	GOBP_ANION_TRANSPORT		158	0.368288	1.39965	0.0108696	0.240934	1	1912	tags=35%, list=23%, signal=45%	GOBP_ANION_TRANSPORT	GOBP_ANION_TRANSPORT		158	-0.377181	1	752	tags=18%, list=9%, signal=20%
GOBP_PROSTATE_GLAND_DEVELOPMENT	GOBP_PROSTATE_GLAND_DEVELOPMENT		27	0.493211	1.39824	0.0829563	0.240999	1	1605	tags=44%, list=19%, signal=55%	GOBP_PROSTATE_GLAND_DEVELOPMENT	GOBP_PROSTATE_GLAND_DEVELOPMENT		27	0.528311	1	911	tags=37%, list=11%, signal=42%
GOBP_REGULATION_OF_NERVOUS_SYSTEM_PROCESS	GOBP_REGULATION_OF_NERVOUS_SYSTEM_PROCESS		51	0.429452	1.39836	0.0575843	0.241275	1	1109	tags=20%, list=13%, signal=23%	GOBP_REGULATION_OF_NERVOUS_SYSTEM_PROCESS	GOBP_REGULATION_OF_NERVOUS_SYSTEM_PROCESS		51	-0.28995	1	634	tags=14%, list=8%, signal=15%
GOBP_POST_TRANSLATIONAL_PROTEIN_MODIFICATION	GOBP_POST_TRANSLATIONAL_PROTEIN_MODIFICATION		19	0.537096	1.39852	0.0617886	0.241496	1	2254	tags=47%, list=27%, signal=65%	GOBP_POST_TRANSLATIONAL_PROTEIN_MODIFICATION	GOBP_POST_TRANSLATIONAL_PROTEIN_MODIFICATION		19	0.394106	1	1661	tags=32%, list=20%, signal=39%
GOBP_REGULATION_OF_STRIATED_MUSCLE_CONTRACTION	GOBP_REGULATION_OF_STRIATED_MUSCLE_CONTRACTION		29	0.48473	1.39875	0.0730253	0.241555	1	1481	tags=34%, list=18%, signal=42%	GOBP_REGULATION_OF_STRIATED_MUSCLE_CONTRACTION	GOBP_REGULATION_OF_STRIATED_MUSCLE_CONTRACTION		29	0.371475	1	1521	tags=45%, list=18%, signal=55%
GOBP_CARDIAC_CONDUCTION	GOBP_CARDIAC_CONDUCTION		21	0.515682	1.39715	0.0804954	0.241844	1	1719	tags=43%, list=21%, signal=54%	GOBP_CARDIAC_CONDUCTION	GOBP_CARDIAC_CONDUCTION		21	0.363255	1	1521	tags=29%, list=18%, signal=35%
GOBP_SODIUM_ION_HOMEOSTASIS	GOBP_SODIUM_ION_HOMEOSTASIS		18	0.527859	1.3972	0.10963	0.242219	1	934	tags=50%, list=11%, signal=56%	GOBP_SODIUM_ION_HOMEOSTASIS	GOBP_SODIUM_ION_HOMEOSTASIS		18	0.492368	1	1862	tags=50%, list=23%, signal=64%
GOBP_POSITIVE_REGULATION_OF_PHOSPHOLIPASE_ACTIVITY	GOBP_POSITIVE_REGULATION_OF_PHOSPHOLIPASE_ACTIVITY		18	0.53345	1.39648	0.108108	0.242489	1	1109	tags=28%, list=13%, signal=32%	GOBP_POSITIVE_REGULATION_OF_PHOSPHOLIPASE_ACTIVITY	GOBP_POSITIVE_REGULATION_OF_PHOSPHOLIPASE_ACTIVITY		18	-0.290479	1	2055	tags=50%, list=25%, signal=66%
GOBP_REGULATION_OF_RECEPTOR_MEDIATED_ENDOCYTOSIS	GOBP_REGULATION_OF_RECEPTOR_MEDIATED_ENDOCYTOSIS		71	0.408768	1.39521	0.060241	0.242637	1	1570	tags=30%, list=19%, signal=36%	GOBP_REGULATION_OF_RECEPTOR_MEDIATED_ENDOCYTOSIS	GOBP_REGULATION_OF_RECEPTOR_MEDIATED_ENDOCYTOSIS		71	0.283366	1	1479	tags=27%, list=18%, signal=32%
GOBP_POSITIVE_REGULATION_OF_ION_TRANSMEMBRANE_TRANSPORT	GOBP_POSITIVE_REGULATION_OF_ION_TRANSMEMBRANE_TRANSPORT		75	0.401482	1.39479	0.0551817	0.242816	1	1798	tags=32%, list=22%, signal=41%	GOBP_POSITIVE_REGULATION_OF_ION_TRANSMEMBRANE_TRANSPORT	GOBP_POSITIVE_REGULATION_OF_ION_TRANSMEMBRANE_TRANSPORT		75	0.273961	1	1486	tags=31%, list=18%, signal=37%
GOBP_CARDIAC_MUSCLE_CONTRACTION	GOBP_CARDIAC_MUSCLE_CONTRACTION		49	0.434072	1.39532	0.0719226	0.242923	1	1841	tags=37%, list=22%, signal=47%	GOBP_CARDIAC_MUSCLE_CONTRACTION	GOBP_CARDIAC_MUSCLE_CONTRACTION		49	0.40123	1	1544	tags=41%, list=19%, signal=50%
GOBP_REGULATION_OF_MUSCLE_CONTRACTION	GOBP_REGULATION_OF_MUSCLE_CONTRACTION		58	0.419982	1.39434	0.0506156	0.243083	1	1653	tags=31%, list=20%, signal=39%	GOBP_REGULATION_OF_MUSCLE_CONTRACTION	GOBP_REGULATION_OF_MUSCLE_CONTRACTION		58	-0.297551	1	357	tags=12%, list=4%, signal=13%
GOBP_VACUOLAR_ACIDIFICATION	GOBP_VACUOLAR_ACIDIFICATION		19	0.521006	1.39535	0.0916031	0.243337	1	2281	tags=47%, list=28%, signal=65%	GOBP_VACUOLAR_ACIDIFICATION	GOBP_VACUOLAR_ACIDIFICATION		19	-0.294498	1	2109	tags=37%, list=26%, signal=49%
GOBP_IMMUNE_RESPONSE_REGULATING_SIGNALING_PATHWAY	GOBP_IMMUNE_RESPONSE_REGULATING_SIGNALING_PATHWAY		168	0.362164	1.39558	0.0221445	0.243471	1	1994	tags=40%, list=24%, signal=52%	GOBP_IMMUNE_RESPONSE_REGULATING_SIGNALING_PATHWAY	GOBP_IMMUNE_RESPONSE_REGULATING_SIGNALING_PATHWAY		168	0.357989	1	1393	tags=27%, list=17%, signal=32%
GOBP_REGULATION_OF_ACTIN_FILAMENT_LENGTH	GOBP_REGULATION_OF_ACTIN_FILAMENT_LENGTH		113	0.38518	1.39374	0.0318066	0.243682	1	2305	tags=45%, list=28%, signal=62%	GOBP_REGULATION_OF_ACTIN_FILAMENT_LENGTH	GOBP_REGULATION_OF_ACTIN_FILAMENT_LENGTH		113	-0.256041	1	1636	tags=27%, list=20%, signal=33%
GOBP_PROTEIN_LOCALIZATION_TO_CONDENSED_CHROMOSOME	GOBP_PROTEIN_LOCALIZATION_TO_CONDENSED_CHROMOSOME		18	-0.511586	-1.46365	0.0782123	0.243909	1	2483	tags=56%, list=30%, signal=79%	GOBP_PROTEIN_LOCALIZATION_TO_CONDENSED_CHROMOSOME	GOBP_PROTEIN_LOCALIZATION_TO_CONDENSED_CHROMOSOME		18	-0.697737	0.854	1629	tags=67%, list=20%, signal=83%
GOBP_REGULATION_OF_CHROMOSOME_ORGANIZATION	GOBP_REGULATION_OF_CHROMOSOME_ORGANIZATION		194	-0.313198	-1.46475	0	0.244084	1	1962	tags=34%, list=24%, signal=43%	GOBP_REGULATION_OF_CHROMOSOME_ORGANIZATION	GOBP_REGULATION_OF_CHROMOSOME_ORGANIZATION		194	-0.487981	0.282	1698	tags=41%, list=21%, signal=50%
GOBP_ESTABLISHMENT_OF_PROTEIN_LOCALIZATION_TO_CHROMOSOME	GOBP_ESTABLISHMENT_OF_PROTEIN_LOCALIZATION_TO_CHROMOSOME		16	-0.518002	-1.4654	0.0476191	0.244967	1	1687	tags=56%, list=20%, signal=71%	GOBP_ESTABLISHMENT_OF_PROTEIN_LOCALIZATION_TO_CHROMOSOME	GOBP_ESTABLISHMENT_OF_PROTEIN_LOCALIZATION_TO_CHROMOSOME		16	-0.61133	1	1596	tags=56%, list=19%, signal=70%
GOBP_REGULATION_OF_ISOTYPE_SWITCHING	GOBP_REGULATION_OF_ISOTYPE_SWITCHING		17	-0.512978	-1.46642	0.0725806	0.245318	1	1033	tags=47%, list=13%, signal=54%	GOBP_REGULATION_OF_ISOTYPE_SWITCHING	GOBP_REGULATION_OF_ISOTYPE_SWITCHING		17	-0.333379	1	1643	tags=35%, list=20%, signal=44%
GOBP_REGULATION_OF_TRANSCRIPTION_BY_RNA_POLYMERASE_I	GOBP_REGULATION_OF_TRANSCRIPTION_BY_RNA_POLYMERASE_I		30	-0.451805	-1.46133	0.0506329	0.245528	1	2382	tags=53%, list=29%, signal=75%	GOBP_REGULATION_OF_TRANSCRIPTION_BY_RNA_POLYMERASE_I	GOBP_REGULATION_OF_TRANSCRIPTION_BY_RNA_POLYMERASE_I		30	-0.488399	1	2663	tags=63%, list=32%, signal=93%
GOBP_BIOLOGICAL_PROCESS_INVOLVED_IN_INTRASPECIES_INTERACTION_BETWEEN_ORGANISMS	GOBP_BIOLOGICAL_PROCESS_INVOLVED_IN_INTRASPECIES_INTERACTION_BETWEEN_ORGANISMS		21	-0.487604	-1.45941	0.0716418	0.246568	1	3	tags=5%, list=0%, signal=5%	GOBP_BIOLOGICAL_PROCESS_INVOLVED_IN_INTRASPECIES_INTERACTION_BETWEEN_ORGANISMS	GOBP_BIOLOGICAL_PROCESS_INVOLVED_IN_INTRASPECIES_INTERACTION_BETWEEN_ORGANISMS		21	0.220278	1	3707	tags=62%, list=45%, signal=112%
GOBP_PROTEIN_EXIT_FROM_ENDOPLASMIC_RETICULUM	GOBP_PROTEIN_EXIT_FROM_ENDOPLASMIC_RETICULUM		32	0.466736	1.39166	0.0733813	0.246756	1	2164	tags=47%, list=26%, signal=63%	GOBP_PROTEIN_EXIT_FROM_ENDOPLASMIC_RETICULUM	GOBP_PROTEIN_EXIT_FROM_ENDOPLASMIC_RETICULUM		32	0.418617	1	2099	tags=41%, list=25%, signal=54%
GOBP_POSITIVE_REGULATION_OF_INTERLEUKIN_2_PRODUCTION	GOBP_POSITIVE_REGULATION_OF_INTERLEUKIN_2_PRODUCTION		21	0.520328	1.39	0.0898021	0.248086	1	1873	tags=48%, list=23%, signal=61%	GOBP_POSITIVE_REGULATION_OF_INTERLEUKIN_2_PRODUCTION	GOBP_POSITIVE_REGULATION_OF_INTERLEUKIN_2_PRODUCTION		21	-0.327743	1	1319	tags=33%, list=16%, signal=40%
GOBP_ACTIVATION_OF_GTPASE_ACTIVITY	GOBP_ACTIVATION_OF_GTPASE_ACTIVITY		71	0.404726	1.39023	0.0541272	0.248204	1	2746	tags=56%, list=33%, signal=84%	GOBP_ACTIVATION_OF_GTPASE_ACTIVITY	GOBP_ACTIVATION_OF_GTPASE_ACTIVITY		71	0.261291	1	1717	tags=25%, list=21%, signal=32%
GOBP_REGULATION_OF_SPROUTING_ANGIOGENESIS	GOBP_REGULATION_OF_SPROUTING_ANGIOGENESIS		19	0.524377	1.39039	0.0986133	0.248399	1	813	tags=26%, list=10%, signal=29%	GOBP_REGULATION_OF_SPROUTING_ANGIOGENESIS	GOBP_REGULATION_OF_SPROUTING_ANGIOGENESIS		19	0.326309	1	170	tags=11%, list=2%, signal=11%
GOBP_AMINOGLYCAN_BIOSYNTHETIC_PROCESS	GOBP_AMINOGLYCAN_BIOSYNTHETIC_PROCESS		28	0.482878	1.38887	0.0773639	0.249534	1	2474	tags=61%, list=30%, signal=86%	GOBP_AMINOGLYCAN_BIOSYNTHETIC_PROCESS	GOBP_AMINOGLYCAN_BIOSYNTHETIC_PROCESS		28	-0.383404	1	853	tags=25%, list=10%, signal=28%
GOBP_EXPORT_ACROSS_PLASMA_MEMBRANE	GOBP_EXPORT_ACROSS_PLASMA_MEMBRANE		18	0.529533	1.38829	0.100313	0.250031	1	1671	tags=44%, list=20%, signal=56%	GOBP_EXPORT_ACROSS_PLASMA_MEMBRANE	GOBP_EXPORT_ACROSS_PLASMA_MEMBRANE		18	-0.343301	1	1131	tags=28%, list=14%, signal=32%
GOBP_NEGATIVE_REGULATION_OF_LIPID_LOCALIZATION	GOBP_NEGATIVE_REGULATION_OF_LIPID_LOCALIZATION		20	0.521131	1.38752	0.106811	0.25082	1	1520	tags=35%, list=18%, signal=43%	GOBP_NEGATIVE_REGULATION_OF_LIPID_LOCALIZATION	GOBP_NEGATIVE_REGULATION_OF_LIPID_LOCALIZATION		20	0.378573	1	1122	tags=25%, list=14%, signal=29%
GOBP_CELL_JUNCTION_ASSEMBLY	GOBP_CELL_JUNCTION_ASSEMBLY		193	0.354097	1.38637	0.0162225	0.250981	1	1617	tags=30%, list=20%, signal=36%	GOBP_CELL_JUNCTION_ASSEMBLY	GOBP_CELL_JUNCTION_ASSEMBLY		193	0.376851	1	1305	tags=28%, list=16%, signal=32%

## Sheet: Table S2
Protein_names	Gene_names	Gene_name	Fasta_headers	ID	logFC	pval	Trend
Ubiquitin thioesterase otulin	Otulin	Otulin	sp|Q3UCV8|OTUL_MOUSE Ubiquitin thioesterase otulin OS=Mus musculus (Mouse) OX=10090 GN=Otulin PE=1 SV=1	2754	-2.34315	5.70651e-20	down
Triple functional domain protein	Trio	Trio	sp|Q0KL02|TRIO_MOUSE Triple functional domain protein OS=Mus musculus (Mouse) OX=10090 GN=Trio PE=1 SV=3	2509	-2.18473	2.52051e-18	down
Kalirin	Kalrn	Kalrn	sp|A2CG49|KALRN_MOUSE Kalirin OS=Mus musculus (Mouse) OX=10090 GN=Kalrn PE=1 SV=1	136	-2.51487	1.33784e-17	down
E3 ubiquitin-protein ligase RNF13	Rnf13	Rnf13	sp|O54965|RNF13_MOUSE E3 ubiquitin-protein ligase RNF13 OS=Mus musculus (Mouse) OX=10090 GN=Rnf13 PE=1 SV=2	821	-2.38097	8.34874e-16	down
WW domain-containing transcription regulator protein 1	Wwtr1	Wwtr1	sp|Q9EPK5|WWTR1_MOUSE WW domain-containing transcription regulator protein 1 OS=Mus musculus (Mouse) OX=10090 GN=Wwtr1 PE=1 SV=2	7779	-1.64699	1.77123e-15	down
Progressive ankylosis protein	Ankh	Ankh	sp|Q9JHZ2|ANKH_MOUSE Progressive ankylosis protein OS=Mus musculus (Mouse) OX=10090 GN=Ankh PE=2 SV=1	7940	-1.86737	6.05059e-14	down
COMM domain-containing protein 2	Commd2	Commd2	sp|Q8BXC6|COMD2_MOUSE COMM domain-containing protein 2 OS=Mus musculus (Mouse) OX=10090 GN=Commd2 PE=1 SV=1	4937	-0.698506	4.04944e-13	down
Muscleblind-like protein 1	Mbnl1	Mbnl1	sp|Q9JKP5|MBNL1_MOUSE Muscleblind-like protein 1 OS=Mus musculus (Mouse) OX=10090 GN=Mbnl1 PE=1 SV=1	8064	-0.837781	5.27549e-13	down
Tumor necrosis factor alpha-induced protein 3	Tnfaip3	Tnfaip3	sp|Q60769|TNAP3_MOUSE Tumor necrosis factor alpha-induced protein 3 OS=Mus musculus (Mouse) OX=10090 GN=Tnfaip3 PE=1 SV=2	3197	-1.06039	3.79107e-12	down
tRNA pseudouridine synthase-like 1	Pusl1	Pusl1	sp|A2ADA5|PUSL1_MOUSE tRNA pseudouridine synthase-like 1 OS=Mus musculus (Mouse) OX=10090 GN=Pusl1 PE=1 SV=1	74	-0.706547	5.68573e-12	down
Profilin-2	Pfn2	Pfn2	sp|Q9JJV2|PROF2_MOUSE Profilin-2 OS=Mus musculus (Mouse) OX=10090 GN=Pfn2 PE=1 SV=3	8032	-2.7177	6.7898e-12	down
Death-associated protein 1	Dap	Dap	sp|Q91XC8|DAP1_MOUSE Death-associated protein 1 OS=Mus musculus (Mouse) OX=10090 GN=Dap PE=1 SV=3	6226	-1.56468	8.75544e-12	down
Tubulin alpha-4A chain	Tuba4a	Tuba4a	sp|P68368|TBA4A_MOUSE Tubulin alpha-4A chain OS=Mus musculus (Mouse) OX=10090 GN=Tuba4a PE=1 SV=1	2146	-0.672162	1.32757e-11	down
		Kif13b	tr|A0A286YCV9|A0A286YCV9_MOUSE Kinesin family member 13B OS=Mus musculus (Mouse) OX=10090 GN=Kif13b PE=1 SV=1	25	0.55168	2.86968e-11	up
Succinyl-CoA ligase [ADP-forming] subunit beta, mitochondrial	Sucla2	Sucla2	sp|Q9Z2I9|SUCB1_MOUSE Succinate--CoA ligase [ADP-forming] subunit beta, mitochondrial OS=Mus musculus (Mouse) OX=10090 GN=Sucla2 PE=1 SV=2	8624	0.450206	6.07406e-11	up
R3H and coiled-coil domain-containing protein 1	R3hcc1	R3hcc1	sp|Q8BSI6|R3HC1_MOUSE R3H and coiled-coil domain-containing protein 1 OS=Mus musculus (Mouse) OX=10090 GN=R3hcc1 PE=1 SV=3	4795	0.451848	6.97659e-11	up
Charged multivesicular body protein 7	Chmp7	Chmp7	sp|Q8R1T1|CHMP7_MOUSE Charged multivesicular body protein 7 OS=Mus musculus (Mouse) OX=10090 GN=Chmp7 PE=1 SV=1	5716	0.430358	7.54682e-11	up
Lysosomal alpha-mannosidase	Man2b1	Man2b1	sp|O09159|MA2B1_MOUSE Lysosomal alpha-mannosidase OS=Mus musculus (Mouse) OX=10090 GN=Man2b1 PE=1 SV=4	658	1.10445	8.30439e-11	up
Lysophosphatidylcholine acyltransferase 2	Lpcat2	Lpcat2	sp|Q8BYI6|PCAT2_MOUSE Lysophosphatidylcholine acyltransferase 2 OS=Mus musculus (Mouse) OX=10090 GN=Lpcat2 PE=1 SV=1	4959	-1.32823	9.58124e-11	down
GMP reductase 1	Gmpr	Gmpr	sp|Q9DCZ1|GMPR1_MOUSE GMP reductase 1 OS=Mus musculus (Mouse) OX=10090 GN=Gmpr PE=1 SV=1	7758	-0.531458	1.02699e-10	down
Protein Smaug homolog 1	Samd4a	Samd4a	sp|Q8CBY1|SMAG1_MOUSE Protein Smaug homolog 1 OS=Mus musculus (Mouse) OX=10090 GN=Samd4a PE=1 SV=2	5173	0.476269	1.06113e-10	up
Lysophosphatidylcholine acyltransferase 1	Lpcat1	Lpcat1	sp|Q3TFD2|PCAT1_MOUSE Lysophosphatidylcholine acyltransferase 1 OS=Mus musculus (Mouse) OX=10090 GN=Lpcat1 PE=1 SV=1	2605	-0.420376	2.28654e-10	down
Lipoyltransferase 1, mitochondrial	Lipt1	Lipt1	sp|Q8VCM4|LIPT_MOUSE Lipoyltransferase 1, mitochondrial OS=Mus musculus (Mouse) OX=10090 GN=Lipt1 PE=1 SV=1	5904	-0.458095	2.5977e-10	down
Basic leucine zipper and W2 domain-containing protein 1	Bzw1	Bzw1	sp|Q9CQC6|BZW1_MOUSE Basic leucine zipper and W2 domain-containing protein 1 OS=Mus musculus (Mouse) OX=10090 GN=Bzw1 PE=1 SV=1	6826	-0.484557	2.86768e-10	down
Tudor domain-containing protein 3	Tdrd3	Tdrd3	sp|Q91W18|TDRD3_MOUSE Tudor domain-containing protein 3 OS=Mus musculus (Mouse) OX=10090 GN=Tdrd3 PE=1 SV=4	6139	0.451399	2.87092e-10	up
Dedicator of cytokinesis protein 5	Dock5	Dock5	sp|B2RY04|DOCK5_MOUSE Dedicator of cytokinesis protein 5 OS=Mus musculus (Mouse) OX=10090 GN=Dock5 PE=1 SV=2	224	0.490746	2.93016e-10	up
Uridine phosphorylase 1	Upp1	Upp1	sp|P52624|UPP1_MOUSE Uridine phosphorylase 1 OS=Mus musculus (Mouse) OX=10090 GN=Upp1 PE=1 SV=2	1772	-1.70105	3.1371e-10	down
	Abcc4	Abcc4	tr|E9Q236|E9Q236_MOUSE ATP-binding cassette, sub-family C (CFTR/MRP), member 4 OS=Mus musculus (Mouse) OX=10090 GN=Abcc4 PE=1 SV=1	424	0.443943	4.12589e-10	up
S-formylglutathione hydrolase	Esd	Esd	sp|Q9R0P3|ESTD_MOUSE S-formylglutathione hydrolase OS=Mus musculus (Mouse) OX=10090 GN=Esd PE=1 SV=1	8312	0.672928	4.78831e-10	up
Heparin cofactor 2	Serpind1	Serpind1	;sp|P49182|HEP2_MOUSE Heparin cofactor 2 OS=Mus musculus (Mouse) OX=10090 GN=Serpind1 PE=1 SV=1	249	-1.00088	5.06503e-10	down
Muscleblind-like protein 2	Mbnl2	Mbnl2	sp|Q8C181|MBNL2_MOUSE Muscleblind-like protein 2 OS=Mus musculus (Mouse) OX=10090 GN=Mbnl2 PE=2 SV=2	5043	0.792821	5.19327e-10	up
DNA dC->dU-editing enzyme APOBEC-3	Apobec3	Apobec3	sp|Q99J72|ABEC3_MOUSE DNA dC->dU-editing enzyme APOBEC-3 OS=Mus musculus (Mouse) OX=10090 GN=Apobec3 PE=1 SV=3	6496	0.458757	5.42013e-10	up
Ankyrin-1	Ank1	Ank1	sp|Q02357|ANK1_MOUSE Ankyrin-1 OS=Mus musculus (Mouse) OX=10090 GN=Ank1 PE=1 SV=2	2422	0.853188	6.2566e-10	up
	Kank1	Kank1	tr|E9Q238|E9Q238_MOUSE ANK_REP_REGION domain-containing protein OS=Mus musculus (Mouse) OX=10090 GN=Kank1 PE=1 SV=1	425	0.693732	6.95868e-10	up
Phosphoenolpyruvate carboxykinase [GTP], mitochondrial	Pck2	Pck2	sp|Q8BH04|PCKGM_MOUSE Phosphoenolpyruvate carboxykinase [GTP], mitochondrial OS=Mus musculus (Mouse) OX=10090 GN=Pck2 PE=1 SV=1	4506	0.853496	7.47038e-10	up
Retinoic acid early-inducible protein 1-delta	Raet1d	Raet1d	sp|Q9JI58|RAE1D_MOUSE Retinoic acid early-inducible protein 1-delta OS=Mus musculus (Mouse) OX=10090 GN=Raet1d PE=1 SV=1	7952	1.64071	7.59505e-10	up
				265	-0.91103	7.77296e-10	down
Tumor necrosis factor receptor superfamily member 26	Tnfrsf26	Tnfrsf26	sp|P83626|TNR26_MOUSE Tumor necrosis factor receptor superfamily member 26 OS=Mus musculus (Mouse) OX=10090 GN=Tnfrsf26 PE=2 SV=1	2253	-0.602796	8.45936e-10	down
Uncharacterized protein C7orf50 homolog		MGI:1920462	sp|Q9CXL3|CG050_MOUSE Uncharacterized protein C7orf50 homolog OS=Mus musculus (Mouse) OX=10090 GN=MGI:1920462 PE=1 SV=3	7088	-0.526258	9.39068e-10	down
Calcium-binding mitochondrial carrier protein Aralar2	Slc25a13	Slc25a13	sp|Q9QXX4|CMC2_MOUSE Calcium-binding mitochondrial carrier protein Aralar2 OS=Mus musculus (Mouse) OX=10090 GN=Slc25a13 PE=1 SV=1	8197	0.521289	9.78303e-10	up
Activin receptor type-1	Acvr1	Acvr1	sp|P37172|ACVR1_MOUSE Activin receptor type-1 OS=Mus musculus (Mouse) OX=10090 GN=Acvr1 PE=2 SV=2	1561	0.619103	9.90611e-10	up
Fermitin family homolog 2	Fermt2	Fermt2	sp|Q8CIB5|FERM2_MOUSE Fermitin family homolog 2 OS=Mus musculus (Mouse) OX=10090 GN=Fermt2 PE=1 SV=1	5337	0.704949	1.11576e-09	up
Myotubularin-related protein 9	Mtmr9	Mtmr9	sp|Q9Z2D0|MTMR9_MOUSE Myotubularin-related protein 9 OS=Mus musculus (Mouse) OX=10090 GN=Mtmr9 PE=1 SV=2	8606	0.420171	1.14499e-09	up
3-hydroxyisobutyrate dehydrogenase, mitochondrial	Hibadh	Hibadh	sp|Q99L13|3HIDH_MOUSE 3-hydroxyisobutyrate dehydrogenase, mitochondrial OS=Mus musculus (Mouse) OX=10090 GN=Hibadh PE=1 SV=1	6587	0.348871	1.28331e-09	up
Oxysterol-binding protein	Osbpl10	Osbpl10	sp|S4R1M9|OSB10_MOUSE Oxysterol-binding protein-related protein 10 OS=Mus musculus (Mouse) OX=10090 GN=Osbpl10 PE=1 SV=1	8956	0.863757	1.36376e-09	up
Rab GTPase-activating protein 1	Rabgap1	Rabgap1	sp|A2AWA9|RBGP1_MOUSE Rab GTPase-activating protein 1 OS=Mus musculus (Mouse) OX=10090 GN=Rabgap1 PE=1 SV=1	130	0.363582	1.47435e-09	up
				319	-0.85022	1.48331e-09	down
Armadillo repeat-containing protein 10	Armc10	Armc10	sp|Q9D0L7|ARM10_MOUSE Armadillo repeat-containing protein 10 OS=Mus musculus (Mouse) OX=10090 GN=Armc10 PE=1 SV=1	7257	-0.459788	1.6446e-09	down
60 kDa heat shock protein, mitochondrial	Hspd1	Hspd1	sp|P63038|CH60_MOUSE 60 kDa heat shock protein, mitochondrial OS=Mus musculus (Mouse) OX=10090 GN=Hspd1 PE=1 SV=1	2108	-0.533293	1.78264e-09	down
Decaprenyl-diphosphate synthase subunit 2	Pdss2	Pdss2	sp|Q33DR3|DLP1_MOUSE Decaprenyl-diphosphate synthase subunit 2 OS=Mus musculus (Mouse) OX=10090 GN=Pdss2 PE=1 SV=2	2572	-0.5544	2.07169e-09	down
N-terminal kinase-like protein	Scyl1	Scyl1	sp|Q9EQC5|SCYL1_MOUSE N-terminal kinase-like protein OS=Mus musculus (Mouse) OX=10090 GN=Scyl1 PE=1 SV=1	7807	0.394633	2.15046e-09	up
SPRY domain-containing protein 4	Spryd4	Spryd4	sp|Q91WK1|SPRY4_MOUSE SPRY domain-containing protein 4 OS=Mus musculus (Mouse) OX=10090 GN=Spryd4 PE=1 SV=1	6186	-0.43724	2.26641e-09	down
Putative RNA polymerase II subunit B1 CTD phosphatase Rpap2	Rpap2	Rpap2	sp|Q8VC34|RPAP2_MOUSE Putative RNA polymerase II subunit B1 CTD phosphatase Rpap2 OS=Mus musculus (Mouse) OX=10090 GN=Rpap2 PE=2 SV=2	5868	0.398882	2.56219e-09	up
Threonine--tRNA ligase, mitochondrial	Tars2	Tars2	sp|Q3UQ84|SYTM_MOUSE Threonine--tRNA ligase, mitochondrial OS=Mus musculus (Mouse) OX=10090 GN=Tars2 PE=1 SV=1	2867	-0.411886	2.84455e-09	down
Putative lipoyltransferase 2, mitochondrial	Lipt2	Lipt2	sp|Q9D009|LIPT2_MOUSE Putative lipoyltransferase 2, mitochondrial OS=Mus musculus (Mouse) OX=10090 GN=Lipt2 PE=1 SV=2	7217	-0.46284	3.13791e-09	down
ETS-related transcription factor Elf-1	Elf1	Elf1	sp|Q60775|ELF1_MOUSE ETS-related transcription factor Elf-1 OS=Mus musculus (Mouse) OX=10090 GN=Elf1 PE=1 SV=1	3200	0.479013	3.73031e-09	up
Involucrin	Ivl	Ivl	sp|P48997|INVO_MOUSE Involucrin OS=Mus musculus (Mouse) OX=10090 GN=Ivl PE=1 SV=1	1697	1.12145	4.44591e-09	up
FAD-dependent oxidoreductase domain-containing protein 1	Foxred1	Foxred1	sp|Q3TQB2|FXRD1_MOUSE FAD-dependent oxidoreductase domain-containing protein 1 OS=Mus musculus (Mouse) OX=10090 GN=Foxred1 PE=1 SV=1	2648	-0.402424	4.77781e-09	down
UPF0598 protein C8orf82 homolog		MGI:1925941	sp|Q8VE95|CH082_MOUSE UPF0598 protein C8orf82 homolog OS=Mus musculus (Mouse) OX=10090 GN=MGI:1925941 PE=1 SV=1	5994	-0.49228	5.08864e-09	down
Cation-independent mannose-6-phosphate receptor	Igf2r	Igf2r	sp|Q07113|MPRI_MOUSE Cation-independent mannose-6-phosphate receptor OS=Mus musculus (Mouse) OX=10090 GN=Igf2r PE=1 SV=1	2482	0.370689	5.26508e-09	up
Oxidoreductase HTATIP2	Htatip2	Htatip2	sp|Q9Z2G9|HTAI2_MOUSE Oxidoreductase HTATIP2 OS=Mus musculus (Mouse) OX=10090 GN=Htatip2 PE=1 SV=3	8618	0.866543	5.29125e-09	up
Mineralocorticoid receptor	Nr3c2	Nr3c2	sp|Q8VII8|MCR_MOUSE Mineralocorticoid receptor OS=Mus musculus (Mouse) OX=10090 GN=Nr3c2 PE=1 SV=2	6063	-1.09235	5.39254e-09	down
Ashwin		MGI:2138299	sp|Q922M7|ASHWN_MOUSE Ashwin OS=Mus musculus (Mouse) OX=10090 GN=MGI:2138299 PE=1 SV=1	6409	-0.516647	6.45269e-09	down
				290	-0.592927	7.60492e-09	down
N-alpha-acetyltransferase 30	Naa30	Naa30	sp|Q8CES0|NAA30_MOUSE N-alpha-acetyltransferase 30 OS=Mus musculus (Mouse) OX=10090 GN=Naa30 PE=1 SV=2	5227	0.41963	7.99416e-09	up
CMP-N-acetylneuraminate-beta-galactosamide-alpha-2,3-sialyltransferase 2	St3gal2	St3gal2	sp|Q11204|SIA4B_MOUSE CMP-N-acetylneuraminate-beta-galactosamide-alpha-2,3-sialyltransferase 2 OS=Mus musculus (Mouse) OX=10090 GN=St3gal2 PE=1 SV=2	2528	0.536036	8.40468e-09	up
Apoptosis-inducing factor 2	Aifm2	Aifm2	sp|Q8BUE4|AIFM2_MOUSE Apoptosis-inducing factor 2 OS=Mus musculus (Mouse) OX=10090 GN=Aifm2 PE=1 SV=1	4849	0.763227	8.66418e-09	up
Secretory carrier-associated membrane protein 4	Scamp4	Scamp4	sp|Q9JKV5|SCAM4_MOUSE Secretory carrier-associated membrane protein 4 OS=Mus musculus (Mouse) OX=10090 GN=Scamp4 PE=1 SV=1	8070	-0.410171	8.85061e-09	down
1-acyl-sn-glycerol-3-phosphate acyltransferase beta	Agpat2	Agpat2	sp|Q8K3K7|PLCB_MOUSE 1-acyl-sn-glycerol-3-phosphate acyltransferase beta OS=Mus musculus (Mouse) OX=10090 GN=Agpat2 PE=1 SV=1	5582	0.61185	9.43474e-09	up
EGF-containing fibulin-like extracellular matrix protein 1	Efemp1	Efemp1	sp|Q8BPB5|FBLN3_MOUSE EGF-containing fibulin-like extracellular matrix protein 1 OS=Mus musculus (Mouse) OX=10090 GN=Efemp1 PE=1 SV=1	4754	-0.741949	9.89501e-09	down
Interleukin-6 receptor subunit beta	Il6st	Il6st	sp|Q00560|IL6RB_MOUSE Interleukin-6 receptor subunit beta OS=Mus musculus (Mouse) OX=10090 GN=Il6st PE=1 SV=2	2399	-0.472755	1.05115e-08	down
Mitochondrial import inner membrane translocase subunit Tim8 B	Timm8b	Timm8b	sp|P62077|TIM8B_MOUSE Mitochondrial import inner membrane translocase subunit Tim8 B OS=Mus musculus (Mouse) OX=10090 GN=Timm8b PE=1 SV=1	2018	-0.652917	1.05658e-08	down
Williams-Beuren syndrome chromosomal region 16 protein homolog	Wbscr16	Rcc1l	sp|Q9CYF5|RCC1L_MOUSE RCC1-like G exchanging factor-like protein OS=Mus musculus (Mouse) OX=10090 GN=Rcc1l PE=1 SV=1	7131	-0.432714	1.0662e-08	down
ATP-binding cassette sub-family F member 2	Abcf2	Abcf2	sp|Q99LE6|ABCF2_MOUSE ATP-binding cassette sub-family F member 2 OS=Mus musculus (Mouse) OX=10090 GN=Abcf2 PE=1 SV=1	6610	-0.482995	1.12678e-08	down
WAS protein family homolog 1	Wash1	Washc1	sp|Q8VDD8|WASH1_MOUSE WASH complex subunit 1 OS=Mus musculus (Mouse) OX=10090 GN=Washc1 PE=1 SV=1	5938	-0.341841	1.16999e-08	down
N-alpha-acetyltransferase 35, NatC auxiliary subunit	Naa35	Naa35	sp|Q6PHQ8|NAA35_MOUSE N-alpha-acetyltransferase 35, NatC auxiliary subunit OS=Mus musculus (Mouse) OX=10090 GN=Naa35 PE=1 SV=1	3910	0.290343	1.23021e-08	na
Methylthioribulose-1-phosphate dehydratase	Apip	Apip	sp|Q9WVQ5|MTNB_MOUSE Methylthioribulose-1-phosphate dehydratase OS=Mus musculus (Mouse) OX=10090 GN=Apip PE=1 SV=1	8485	0.4587	1.25009e-08	up
Fibroblast growth factor 2	Fgf2	Fgf2	sp|P15655|FGF2_MOUSE Fibroblast growth factor 2 OS=Mus musculus (Mouse) OX=10090 GN=Fgf2 PE=1 SV=1	1263	0.672223	1.54965e-08	up
Fanconi anemia group J protein homolog	Brip1	Brip1	sp|Q5SXJ3|FANCJ_MOUSE Fanconi anemia group J protein homolog OS=Mus musculus (Mouse) OX=10090 GN=Brip1 PE=2 SV=1	3123	-0.537184	1.62056e-08	down
				272	-0.781834	1.627e-08	down
		0610012G03Rik	tr|A0A0J9YTR2|A0A0J9YTR2_MOUSE RIKEN cDNA 0610012G03 gene OS=Mus musculus (Mouse) OX=10090 GN=0610012G03Rik PE=1 SV=1	12	-0.347056	1.69292e-08	down
Vinexin	Sorbs3	Sorbs3	sp|Q9R1Z8|VINEX_MOUSE Vinexin OS=Mus musculus (Mouse) OX=10090 GN=Sorbs3 PE=1 SV=1	8362	0.843442	1.76538e-08	up
Centrosomal protein of 164 kDa	Cep164	Cep164	sp|Q5DU05|CE164_MOUSE Centrosomal protein of 164 kDa OS=Mus musculus (Mouse) OX=10090 GN=Cep164 PE=1 SV=2	3028	-0.437729	1.79855e-08	down
RNA pseudouridylate synthase domain-containing protein 4	Rpusd4	Rpusd4	sp|Q9CWX4|RUSD4_MOUSE Mitochondrial RNA pseudouridine synthase Rpusd4 OS=Mus musculus (Mouse) OX=10090 GN=Rpusd4 PE=2 SV=1	7048	-0.519385	1.99797e-08	down
	Apol9a;Apol9b	Apol9a	tr|Q8VDU3|Q8VDU3_MOUSE Apol9a protein OS=Mus musculus (Mouse) OX=10090 GN=Apol9a PE=2 SV=1;tr|Q8C7I4|Q8C7I4_MOUSE Apolipoprotein L 9b OS=Mus musculus (Mouse) OX=10090 GN=Apol9b PE=2 SV=1	5966	1.2909	2.01364e-08	up
TBC1 domain family member 4	Tbc1d4	Tbc1d4	sp|Q8BYJ6|TBCD4_MOUSE TBC1 domain family member 4 OS=Mus musculus (Mouse) OX=10090 GN=Tbc1d4 PE=1 SV=2	4961	0.907817	2.09866e-08	up
Serine/threonine-protein kinase 24;Serine/threonine-protein kinase 24 35 kDa subunit;Serine/threonine-protein kinase 24 12 kDa subunit	Stk24	Stk24	sp|Q99KH8|STK24_MOUSE Serine/threonine-protein kinase 24 OS=Mus musculus (Mouse) OX=10090 GN=Stk24 PE=1 SV=1	6558	0.360834	2.11726e-08	up
Nucleophosmin	Npm1	Npm1	sp|Q61937|NPM_MOUSE Nucleophosmin OS=Mus musculus (Mouse) OX=10090 GN=Npm1 PE=1 SV=1	3394	-0.556535	2.13822e-08	down
Serine/threonine-protein kinase 3;Serine/threonine-protein kinase 3 36kDa subunit;Serine/threonine-protein kinase 3 20kDa subunit	Stk3	Stk3	sp|Q9JI10|STK3_MOUSE Serine/threonine-protein kinase 3 OS=Mus musculus (Mouse) OX=10090 GN=Stk3 PE=1 SV=1	7942	0.407328	2.15422e-08	up
				271	-0.95409	2.25661e-08	down
Glomulin	Glmn	Glmn	sp|Q8BZM1|GLMN_MOUSE Glomulin OS=Mus musculus (Mouse) OX=10090 GN=Glmn PE=1 SV=1	4984	0.316023	2.34116e-08	up
Bone morphogenetic protein 1	Bmp1	Bmp1	sp|P98063|BMP1_MOUSE Bone morphogenetic protein 1 OS=Mus musculus (Mouse) OX=10090 GN=Bmp1 PE=1 SV=2	2375	0.783022	2.3709e-08	up
Zinc transporter ZIP14	Slc39a14	Slc39a14	sp|Q75N73|S39AE_MOUSE Zinc transporter ZIP14 OS=Mus musculus (Mouse) OX=10090 GN=Slc39a14 PE=1 SV=1	4019	0.778031	2.4301e-08	up
TATA element modulatory factor	Tmf1	Tmf1	sp|B9EKI3|TMF1_MOUSE TATA element modulatory factor OS=Mus musculus (Mouse) OX=10090 GN=Tmf1 PE=1 SV=2	237	0.526665	2.52288e-08	up
[Protein ADP-ribosylarginine] hydrolase	Adprh	Adprh	sp|P54923|ADPRH_MOUSE [Protein ADP-ribosylarginine] hydrolase OS=Mus musculus (Mouse) OX=10090 GN=Adprh PE=1 SV=1	1828	-0.410113	2.5791e-08	down
GPN-loop GTPase 2	Gpn2	Gpn2	sp|Q8VEJ1|GPN2_MOUSE GPN-loop GTPase 2 OS=Mus musculus (Mouse) OX=10090 GN=Gpn2 PE=2 SV=2	6018	-0.330916	2.617e-08	down
Glia maturation factor beta	Gmfb	Gmfb	sp|Q9CQI3|GMFB_MOUSE Glia maturation factor beta OS=Mus musculus (Mouse) OX=10090 GN=Gmfb PE=1 SV=3	6851	0.493558	2.74605e-08	up
Serum deprivation-response protein	Sdpr	Cavin2	sp|Q63918|CAVN2_MOUSE Caveolae-associated protein 2 OS=Mus musculus (Mouse) OX=10090 GN=Cavin2 PE=1 SV=3	3494	-1.50987	2.78852e-08	down
Ankyrin repeat and SAM domain-containing protein 1A	Anks1a	Anks1a	sp|P59672|ANS1A_MOUSE Ankyrin repeat and SAM domain-containing protein 1A OS=Mus musculus (Mouse) OX=10090 GN=Anks1a PE=1 SV=3	1936	0.328929	2.96007e-08	up
2-5-oligoadenylate synthase 1A	Oas1a;Oas1g	Oas1a	sp|P11928|OAS1A_MOUSE 2-5-oligoadenylate synthase 1A OS=Mus musculus (Mouse) OX=10090 GN=Oas1a PE=1 SV=2;tr|Q8K469|Q8K469_MOUSE 25A_SYNTH_3 domain-containing protein OS=Mus musculus (Mouse) OX=10090 GN=Oas1g PE=2 SV=1	1202	0.967926	2.97279e-08	up
NAD-dependent protein deacetylase sirtuin-2	Sirt2	Sirt2	sp|Q8VDQ8|SIR2_MOUSE NAD-dependent protein deacetylase sirtuin-2 OS=Mus musculus (Mouse) OX=10090 GN=Sirt2 PE=1 SV=2	5959	-0.374597	3.2296e-08	down
Cytochrome c oxidase assembly factor 3 homolog, mitochondrial	Coa3	Coa3	sp|Q9D2R6|COA3_MOUSE Cytochrome c oxidase assembly factor 3 homolog, mitochondrial OS=Mus musculus (Mouse) OX=10090 GN=Coa3 PE=1 SV=1	7363	-0.600605	3.45302e-08	down
Transmembrane 4 L6 family member 1	Tm4sf1	Tm4sf1	sp|Q64302|T4S1_MOUSE Transmembrane 4 L6 family member 1 OS=Mus musculus (Mouse) OX=10090 GN=Tm4sf1 PE=1 SV=1	3524	-0.617097	3.56725e-08	down
Proteasome maturation protein	Pomp	Pomp	sp|Q9CQT5|POMP_MOUSE Proteasome maturation protein OS=Mus musculus (Mouse) OX=10090 GN=Pomp PE=1 SV=1	6888	-1.27824	3.61923e-08	down
Serine protease HTRA2, mitochondrial	Htra2	Htra2	sp|Q9JIY5|HTRA2_MOUSE Serine protease HTRA2, mitochondrial OS=Mus musculus (Mouse) OX=10090 GN=Htra2 PE=1 SV=2	7987	-0.350441	3.7706e-08	down
SAYSvFN domain-containing protein 1	Saysd1	Saysd1	sp|Q8K190|SMDC1_MOUSE SAYSvFN domain-containing protein 1 OS=Mus musculus (Mouse) OX=10090 GN=Saysd1 PE=1 SV=1	5452	-0.612132	3.80098e-08	down
RNA-binding protein 26	Rbm26	Rbm26	sp|Q6NZN0|RBM26_MOUSE RNA-binding protein 26 OS=Mus musculus (Mouse) OX=10090 GN=Rbm26 PE=1 SV=2	3739	0.278645	3.82822e-08	na
Coiled-coil domain-containing protein 90B, mitochondrial	Ccdc90b	Ccdc90b	sp|Q8C3X2|CC90B_MOUSE Coiled-coil domain-containing protein 90B, mitochondrial OS=Mus musculus (Mouse) OX=10090 GN=Ccdc90b PE=1 SV=1	5077	-0.310331	3.86925e-08	down
Nestin	Nes	Nes	sp|Q6P5H2|NEST_MOUSE Nestin OS=Mus musculus (Mouse) OX=10090 GN=Nes PE=1 SV=1	3790	0.734611	3.93649e-08	up
FERM, RhoGEF and pleckstrin domain-containing protein 1	Farp1	Farp1	sp|F8VPU2|FARP1_MOUSE FERM, ARHGEF and pleckstrin domain-containing protein 1 OS=Mus musculus (Mouse) OX=10090 GN=Farp1 PE=1 SV=1	521	0.472677	4.06996e-08	up
Complement C3;Complement C3 beta chain;C3-beta-c;Complement C3 alpha chain;C3a anaphylatoxin;Acylation stimulating protein;Complement C3b alpha chain;Complement C3c alpha chain fragment 1;Complement C3dg fragment;Complement C3g fragment;Complement C3d fragment;Complement C3f fragment;Complement C3c alpha chain fragment 2	C3	C3	sp|P01027|CO3_MOUSE Complement C3 OS=Mus musculus (Mouse) OX=10090 GN=C3 PE=1 SV=3	1062	0.405191	4.09591e-08	up
Lamin-B receptor	Lbr	Lbr	sp|Q3U9G9|LBR_MOUSE Delta(14)-sterol reductase LBR OS=Mus musculus (Mouse) OX=10090 GN=Lbr PE=1 SV=2	2745	-0.389398	4.21461e-08	down
2-5-oligoadenylate synthase 3	Oas3	Oas3	sp|Q8VI93|OAS3_MOUSE 2-5-oligoadenylate synthase 3 OS=Mus musculus (Mouse) OX=10090 GN=Oas3 PE=1 SV=1	6060	1.1019	4.27601e-08	up
Protein FAM3C	Fam3c	Fam3c	sp|Q91VU0|FAM3C_MOUSE Protein FAM3C OS=Mus musculus (Mouse) OX=10090 GN=Fam3c PE=1 SV=1	6127	0.697366	4.31079e-08	up
Methionine--tRNA ligase, mitochondrial	Mars2	Mars2	sp|Q499X9|SYMM_MOUSE Methionine--tRNA ligase, mitochondrial OS=Mus musculus (Mouse) OX=10090 GN=Mars2 PE=1 SV=2	2951	-0.571424	4.5351e-08	down
	Slc4a1ap	Slc4a1ap	tr|E9PX68|E9PX68_MOUSE FHA domain-containing protein OS=Mus musculus (Mouse) OX=10090 GN=Slc4a1ap PE=1 SV=1	399	-0.346668	4.54417e-08	down
DnaJ homolog subfamily C member 3	Dnajc3	Dnajc3	sp|Q91YW3|DNJC3_MOUSE DnaJ homolog subfamily C member 3 OS=Mus musculus (Mouse) OX=10090 GN=Dnajc3 PE=1 SV=1	6288	0.512491	4.62803e-08	up
Paraspeckle component 1	Pspc1	Pspc1	sp|Q8R326|PSPC1_MOUSE Paraspeckle component 1 OS=Mus musculus (Mouse) OX=10090 GN=Pspc1 PE=1 SV=1	5762	0.42842	4.83119e-08	up
Transmembrane 9 superfamily member 2	Tm9sf2	Tm9sf2	sp|P58021|TM9S2_MOUSE Transmembrane 9 superfamily member 2 OS=Mus musculus (Mouse) OX=10090 GN=Tm9sf2 PE=1 SV=1	1885	0.330956	4.88357e-08	up
Katanin p80 WD40 repeat-containing subunit B1	Katnb1	Katnb1	sp|Q8BG40|KTNB1_MOUSE Katanin p80 WD40 repeat-containing subunit B1 OS=Mus musculus (Mouse) OX=10090 GN=Katnb1 PE=1 SV=1	4433	0.28198	4.89146e-08	na
RCC1 and BTB domain-containing protein 2	Rcbtb2	Rcbtb2	sp|Q99LJ7|RCBT2_MOUSE RCC1 and BTB domain-containing protein 2 OS=Mus musculus (Mouse) OX=10090 GN=Rcbtb2 PE=1 SV=1	6628	0.456315	4.93141e-08	up
Cell cycle and apoptosis regulator protein 2	Ccar2	Ccar2	sp|Q8VDP4|CCAR2_MOUSE Cell cycle and apoptosis regulator protein 2 OS=Mus musculus (Mouse) OX=10090 GN=Ccar2 PE=1 SV=2	5956	0.47717	5.031e-08	up
Ribosome biogenesis protein WDR12	Wdr12	Wdr12	sp|Q9JJA4|WDR12_MOUSE Ribosome biogenesis protein WDR12 OS=Mus musculus (Mouse) OX=10090 GN=Wdr12 PE=1 SV=1	8004	-0.661228	5.27057e-08	down
Protein FAM63A	Fam63a	Mindy1	sp|Q76LS9|MINY1_MOUSE Ubiquitin carboxyl-terminal hydrolase MINDY-1 OS=Mus musculus (Mouse) OX=10090 GN=Mindy1 PE=1 SV=1	4023	-1.3164	5.30312e-08	down
Abhydrolase domain-containing protein 4	Abhd4	Abhd4	sp|Q8VD66|ABHD4_MOUSE (Lyso)-N-acylphosphatidylethanolamine lipase OS=Mus musculus (Mouse) OX=10090 GN=Abhd4 PE=1 SV=1	5930	0.420012	5.38788e-08	up
Dihydropyrimidinase-related protein 2	Dpysl2	Dpysl2	sp|O08553|DPYL2_MOUSE Dihydropyrimidinase-related protein 2 OS=Mus musculus (Mouse) OX=10090 GN=Dpysl2 PE=1 SV=2	582	0.377963	5.65247e-08	up
rRNA methyltransferase 1, mitochondrial	Mrm1	Mrm1	sp|Q99J25|MRM1_MOUSE rRNA methyltransferase 1, mitochondrial OS=Mus musculus (Mouse) OX=10090 GN=Mrm1 PE=2 SV=2	6485	-0.645945	5.83411e-08	down
Serine/threonine-protein phosphatase 2A 55 kDa regulatory subunit B alpha isoform	Ppp2r2a	Ppp2r2a	sp|Q6P1F6|2ABA_MOUSE Serine/threonine-protein phosphatase 2A 55 kDa regulatory subunit B alpha isoform OS=Mus musculus (Mouse) OX=10090 GN=Ppp2r2a PE=1 SV=1	3752	0.437578	6.0894e-08	up
MKL/myocardin-like protein 1	Mkl1	Mrtfa	sp|Q8K4J6|MRTFA_MOUSE Myocardin-related transcription factor A OS=Mus musculus (Mouse) OX=10090 GN=Mrtfa PE=1 SV=2	5603	0.397623	6.18465e-08	up
TP53-regulated inhibitor of apoptosis 1	Triap1	Triap1	sp|Q9D8Z2|TRIA1_MOUSE TP53-regulated inhibitor of apoptosis 1 OS=Mus musculus (Mouse) OX=10090 GN=Triap1 PE=1 SV=1	7551	-0.467995	6.72056e-08	down
Protein-methionine sulfoxide oxidase MICAL1	Mical1	Mical1	sp|Q8VDP3|MICA1_MOUSE [F-actin]-monooxygenase MICAL1 OS=Mus musculus (Mouse) OX=10090 GN=Mical1 PE=1 SV=1	5955	0.620904	7.00817e-08	up
Translocation protein SEC62	Sec62	Sec62	sp|Q8BU14|SEC62_MOUSE Translocation protein SEC62 OS=Mus musculus (Mouse) OX=10090 GN=Sec62 PE=1 SV=1	4840	0.390343	7.05395e-08	up
Pituitary tumor-transforming gene 1 protein-interacting protein	Pttg1ip	Pttg1ip	sp|Q8R143|PTTG_MOUSE Pituitary tumor-transforming gene 1 protein-interacting protein OS=Mus musculus (Mouse) OX=10090 GN=Pttg1ip PE=1 SV=1	5686	-0.270697	7.10094e-08	na
Laminin subunit gamma-2	Lamc2	Lamc2	sp|Q61092|LAMC2_MOUSE Laminin subunit gamma-2 OS=Mus musculus (Mouse) OX=10090 GN=Lamc2 PE=1 SV=2	3264	-0.36059	7.12561e-08	down
Deoxynucleoside triphosphate triphosphohydrolase SAMHD1	Samhd1	Samhd1	sp|Q60710|SAMH1_MOUSE Deoxynucleoside triphosphate triphosphohydrolase SAMHD1 OS=Mus musculus (Mouse) OX=10090 GN=Samhd1 PE=1 SV=3	3180	0.415864	7.36319e-08	up
Putative adenosylhomocysteinase 3	Ahcyl2	Ahcyl2	sp|Q68FL4|SAHH3_MOUSE Putative adenosylhomocysteinase 3 OS=Mus musculus (Mouse) OX=10090 GN=Ahcyl2 PE=1 SV=1	3601	0.329574	7.47083e-08	up
Tripeptidyl-peptidase 2	Tpp2	Tpp2	sp|Q64514|TPP2_MOUSE Tripeptidyl-peptidase 2 OS=Mus musculus (Mouse) OX=10090 GN=Tpp2 PE=1 SV=3	3554	-0.297626	8.55375e-08	na
Protein Niban	Fam129a	Niban1	sp|Q3UW53|NIBA1_MOUSE Protein Niban 1 OS=Mus musculus (Mouse) OX=10090 GN=Niban1 PE=1 SV=2	2902	0.748637	8.75593e-08	up
Protein FAM185A	Fam185a	Fam185a	sp|Q7TPD2|F185A_MOUSE Protein FAM185A OS=Mus musculus (Mouse) OX=10090 GN=Fam185a PE=2 SV=1	4102	-0.516868	9.01876e-08	down
Zinc finger CCHC domain-containing protein 4	Zcchc4	Zcchc4	sp|Q8BKW4|ZCHC4_MOUSE rRNA N6-adenosine-methyltransferase ZCCHC4 OS=Mus musculus (Mouse) OX=10090 GN=Zcchc4 PE=2 SV=1	4657	-0.655668	9.11145e-08	down
SUZ domain-containing protein 1	Szrd1	Szrd1	sp|Q6NXN1|SZRD1_MOUSE SUZ domain-containing protein 1 OS=Mus musculus (Mouse) OX=10090 GN=Szrd1 PE=1 SV=1	3727	-0.273175	9.13198e-08	na
	H2-Q2	H2-Q2	tr|Q4KN81|Q4KN81_MOUSE Ig-like domain-containing protein OS=Mus musculus (Mouse) OX=10090 GN=H2-Q2 PE=1 SV=1	2960	0.852284	9.4924e-08	up
Protein-tyrosine kinase 2-beta	Ptk2b	Ptk2b	sp|Q9QVP9|FAK2_MOUSE Protein-tyrosine kinase 2-beta OS=Mus musculus (Mouse) OX=10090 GN=Ptk2b PE=1 SV=2	8154	1.18735	9.79e-08	up
Guanine nucleotide-binding protein-like 1	Gnl1	Gnl1	sp|P36916|GNL1_MOUSE Guanine nucleotide-binding protein-like 1 OS=Mus musculus (Mouse) OX=10090 GN=Gnl1 PE=1 SV=4	1558	0.310316	9.93086e-08	up
Lamin-B2	Lmnb2	Lmnb2	sp|P21619|LMNB2_MOUSE Lamin-B2 OS=Mus musculus (Mouse) OX=10090 GN=Lmnb2 PE=1 SV=2	1352	-0.277693	1.00863e-07	na
Asparagine synthetase [glutamine-hydrolyzing]	Asns	Asns	sp|Q61024|ASNS_MOUSE Asparagine synthetase [glutamine-hydrolyzing] OS=Mus musculus (Mouse) OX=10090 GN=Asns PE=1 SV=3	3247	0.461339	1.01053e-07	up
14-3-3 protein eta	Ywhah	Ywhah	sp|P68510|1433F_MOUSE 14-3-3 protein eta OS=Mus musculus (Mouse) OX=10090 GN=Ywhah PE=1 SV=2	2151	-0.302047	1.02669e-07	down
GPALPP motifs-containing protein 1	Gpalpp1	Gpalpp1	sp|Q69ZC8|GPAM1_MOUSE GPALPP motifs-containing protein 1 OS=Mus musculus (Mouse) OX=10090 GN=Gpalpp1 PE=1 SV=2	3614	0.429485	1.03525e-07	up
Nuclear valosin-containing protein-like	Nvl	Nvl	sp|Q9DBY8|NVL_MOUSE Nuclear valosin-containing protein-like OS=Mus musculus (Mouse) OX=10090 GN=Nvl PE=1 SV=1	7686	-0.458655	1.07314e-07	down
WD repeat-containing protein 26	Wdr26	Wdr26	sp|Q8C6G8|WDR26_MOUSE WD repeat-containing protein 26 OS=Mus musculus (Mouse) OX=10090 GN=Wdr26 PE=1 SV=3	5121	-0.258559	1.07497e-07	na
EGF-like repeat and discoidin I-like domain-containing protein 3	Edil3	Edil3	sp|O35474|EDIL3_MOUSE EGF-like repeat and discoidin I-like domain-containing protein 3 OS=Mus musculus (Mouse) OX=10090 GN=Edil3 PE=1 SV=2	722	-0.904889	1.08378e-07	down
BET1 homolog	Bet1	Bet1	sp|O35623|BET1_MOUSE BET1 homolog OS=Mus musculus (Mouse) OX=10090 GN=Bet1 PE=1 SV=1	738	0.480227	1.09727e-07	up
WD repeat domain phosphoinositide-interacting protein 2	Wipi2	Wipi2	sp|Q80W47|WIPI2_MOUSE WD repeat domain phosphoinositide-interacting protein 2 OS=Mus musculus (Mouse) OX=10090 GN=Wipi2 PE=1 SV=1	4269	-0.430522	1.09766e-07	down
Death domain-associated protein 6	Daxx	Daxx	sp|O35613|DAXX_MOUSE Death domain-associated protein 6 OS=Mus musculus (Mouse) OX=10090 GN=Daxx PE=1 SV=1	736	0.402602	1.15462e-07	up
Twinfilin-2	Twf2	Twf2	sp|Q9Z0P5|TWF2_MOUSE Twinfilin-2 OS=Mus musculus (Mouse) OX=10090 GN=Twf2 PE=1 SV=1	8509	0.295156	1.16521e-07	na
Signal recognition particle receptor subunit beta	Srprb	Srprb	sp|P47758|SRPRB_MOUSE Signal recognition particle receptor subunit beta OS=Mus musculus (Mouse) OX=10090 GN=Srprb PE=1 SV=1	1653	-0.294437	1.1836e-07	na
Ribosyldihydronicotinamide dehydrogenase [quinone]	Nqo2	Nqo2	sp|Q9JI75|NQO2_MOUSE Ribosyldihydronicotinamide dehydrogenase [quinone] OS=Mus musculus (Mouse) OX=10090 GN=Nqo2 PE=1 SV=3	7954	0.641443	1.19188e-07	up
Filamin-binding LIM protein 1	Fblim1	Fblim1	sp|Q71FD7|FBLI1_MOUSE Filamin-binding LIM protein 1 OS=Mus musculus (Mouse) OX=10090 GN=Fblim1 PE=1 SV=2	4016	0.468752	1.19452e-07	up
Serine/threonine-protein phosphatase 6 regulatory ankyrin repeat subunit C	Ankrd52	Ankrd52	sp|Q8BTI7|ANR52_MOUSE Serine/threonine-protein phosphatase 6 regulatory ankyrin repeat subunit C OS=Mus musculus (Mouse) OX=10090 GN=Ankrd52 PE=1 SV=1	4815	-0.28193	1.22022e-07	na
Solute carrier organic anion transporter family member 4A1	Slco4a1	Slco4a1	sp|Q8K078|SO4A1_MOUSE Solute carrier organic anion transporter family member 4A1 OS=Mus musculus (Mouse) OX=10090 GN=Slco4a1 PE=1 SV=2	5418	-0.961695	1.22696e-07	down
ADP-ribosylation factor-binding protein GGA2	Gga2	Gga2	sp|Q6P5E6|GGA2_MOUSE ADP-ribosylation factor-binding protein GGA2 OS=Mus musculus (Mouse) OX=10090 GN=Gga2 PE=1 SV=1	3784	0.320985	1.28982e-07	up
				287	-0.710608	1.34151e-07	down
Armadillo repeat-containing protein 8	Armc8	Armc8	sp|Q9DBR3|ARMC8_MOUSE Armadillo repeat-containing protein 8 OS=Mus musculus (Mouse) OX=10090 GN=Armc8 PE=1 SV=2	7663	-0.260599	1.3574e-07	na
Osteopontin	Spp1	Spp1	sp|P10923|OSTP_MOUSE Osteopontin OS=Mus musculus (Mouse) OX=10090 GN=Spp1 PE=1 SV=1	1184	0.819226	1.38529e-07	up
Fatty acid synthase;[Acyl-carrier-protein] S-acetyltransferase;[Acyl-carrier-protein] S-malonyltransferase;3-oxoacyl-[acyl-carrier-protein] synthase;3-oxoacyl-[acyl-carrier-protein] reductase;3-hydroxyacyl-[acyl-carrier-protein] dehydratase;Enoyl-[acyl-carrier-protein] reductase;Oleoyl-[acyl-carrier-protein] hydrolase	Fasn	Fasn	sp|P19096|FAS_MOUSE Fatty acid synthase OS=Mus musculus (Mouse) OX=10090 GN=Fasn PE=1 SV=2	1321	-0.44911	1.39028e-07	down
Armadillo repeat-containing X-linked protein 3	Armcx3	Armcx3	sp|Q8BHS6|ARMX3_MOUSE Armadillo repeat-containing X-linked protein 3 OS=Mus musculus (Mouse) OX=10090 GN=Armcx3 PE=1 SV=1	4568	0.435057	1.391e-07	up
Thioredoxin domain-containing protein 9	Txndc9	Txndc9	sp|Q9CQ79|TXND9_MOUSE Thioredoxin domain-containing protein 9 OS=Mus musculus (Mouse) OX=10090 GN=Txndc9 PE=1 SV=1	6808	-0.424152	1.39932e-07	down
Bifunctional lysine-specific demethylase and histidyl-hydroxylase MINA	Mina	Riox2	sp|Q8CD15|RIOX2_MOUSE Ribosomal oxygenase 2 OS=Mus musculus (Mouse) OX=10090 GN=Riox2 PE=1 SV=2	5197	-0.472108	1.40862e-07	down
Mitochondrial import receptor subunit TOM70	Tomm70a	Tomm70	sp|Q9CZW5|TOM70_MOUSE Mitochondrial import receptor subunit TOM70 OS=Mus musculus (Mouse) OX=10090 GN=Tomm70 PE=1 SV=2	7209	-0.267237	1.40882e-07	na
TBC1 domain family member 8B	Tbc1d8b	Tbc1d8b	sp|A3KGB4|TBC8B_MOUSE TBC1 domain family member 8B OS=Mus musculus (Mouse) OX=10090 GN=Tbc1d8b PE=1 SV=1	145	0.592899	1.41238e-07	up
Protein S100-A1	S100a1	S100a1	sp|P56565|S10A1_MOUSE Protein S100-A1 OS=Mus musculus (Mouse) OX=10090 GN=S100a1 PE=1 SV=2	1864	1.37962	1.4676e-07	up
Cytochrome c oxidase assembly protein COX14	Cox14	Cox14	sp|Q8BH51|COX14_MOUSE Cytochrome c oxidase assembly protein COX14 OS=Mus musculus (Mouse) OX=10090 GN=Cox14 PE=3 SV=1	4516	-0.518296	1.5136e-07	down
Ubiquitin carboxyl-terminal hydrolase isozyme L3;Ubiquitin carboxyl-terminal hydrolase isozyme L4	Uchl3;Uchl4	Uchl3	sp|Q9JKB1|UCHL3_MOUSE Ubiquitin carboxyl-terminal hydrolase isozyme L3 OS=Mus musculus (Mouse) OX=10090 GN=Uchl3 PE=1 SV=2;sp|P58321|UCHL4_MOUSE Ubiquitin carboxyl-terminal hydrolase isozyme L4 OS=Mus musculus (Mouse) OX=10090 GN=Uchl4 PE=2 SV=1	8050	0.455884	1.56954e-07	up
cAMP and cAMP-inhibited cGMP 3,5-cyclic phosphodiesterase 10A	Pde10a	Pde10a	sp|Q8CA95|PDE10_MOUSE cAMP and cAMP-inhibited cGMP 3,5-cyclic phosphodiesterase 10A OS=Mus musculus (Mouse) OX=10090 GN=Pde10a PE=1 SV=2	5152	0.606891	1.59882e-07	up
Arpin	Arpin	Arpin	sp|Q9D0A3|ARPIN_MOUSE Arpin OS=Mus musculus (Mouse) OX=10090 GN=Arpin PE=1 SV=1	7230	0.493515	1.60212e-07	up
Acyl-CoA:lysophosphatidylglycerol acyltransferase 1	Lpgat1	Lpgat1	sp|Q91YX5|LGAT1_MOUSE Acyl-CoA:lysophosphatidylglycerol acyltransferase 1 OS=Mus musculus (Mouse) OX=10090 GN=Lpgat1 PE=1 SV=1	6289	-0.371241	1.64485e-07	down
Purine nucleoside phosphorylase	Pnp	Pnp	sp|P23492|PNPH_MOUSE Purine nucleoside phosphorylase OS=Mus musculus (Mouse) OX=10090 GN=Pnp PE=1 SV=2	1374	0.465659	1.6503e-07	up
DNA polymerase kappa	Polk	Polk	sp|Q9QUG2|POLK_MOUSE DNA polymerase kappa OS=Mus musculus (Mouse) OX=10090 GN=Polk PE=1 SV=1	8142	-0.327749	1.65963e-07	down
Rab9 effector protein with kelch motifs	Rabepk	Rabepk	sp|Q8VCH5|RABEK_MOUSE Rab9 effector protein with kelch motifs OS=Mus musculus (Mouse) OX=10090 GN=Rabepk PE=1 SV=2	5896	0.367397	1.66501e-07	up
Transmembrane protein 194A	Tmem194a	Nemp1	sp|Q6ZQE4|NEMP1_MOUSE Nuclear envelope integral membrane protein 1 OS=Mus musculus (Mouse) OX=10090 GN=Nemp1 PE=1 SV=2	3990	-0.480112	1.67117e-07	down
Probable tRNA (uracil-O(2)-)-methyltransferase	Trmt44	Trmt44	sp|Q9D2Q2|TRM44_MOUSE Probable tRNA (uracil-O(2)-)-methyltransferase OS=Mus musculus (Mouse) OX=10090 GN=Trmt44 PE=2 SV=2	7360	-0.4561	1.69937e-07	down
HBS1-like protein	Hbs1l	Hbs1l	sp|Q69ZS7|HBS1L_MOUSE HBS1-like protein OS=Mus musculus (Mouse) OX=10090 GN=Hbs1l PE=1 SV=2	3629	-0.279524	1.71735e-07	na
DNA-directed RNA polymerase, mitochondrial	Polrmt	Polrmt	sp|Q8BKF1|RPOM_MOUSE DNA-directed RNA polymerase, mitochondrial OS=Mus musculus (Mouse) OX=10090 GN=Polrmt PE=1 SV=1	4646	-0.372521	1.79329e-07	down
Biliverdin reductase A	Blvra	Blvra	sp|Q9CY64|BIEA_MOUSE Biliverdin reductase A OS=Mus musculus (Mouse) OX=10090 GN=Blvra PE=1 SV=1	7120	0.36925	1.85897e-07	up
ATP-dependent RNA helicase SUPV3L1, mitochondrial	Supv3l1	Supv3l1	sp|Q80YD1|SUV3_MOUSE ATP-dependent RNA helicase SUPV3L1, mitochondrial OS=Mus musculus (Mouse) OX=10090 GN=Supv3l1 PE=1 SV=1	4337	-0.302375	1.86803e-07	down
Conserved oligomeric Golgi complex subunit 2	Cog2	Cog2	sp|Q921L5|COG2_MOUSE Conserved oligomeric Golgi complex subunit 2 OS=Mus musculus (Mouse) OX=10090 GN=Cog2 PE=1 SV=2	6361	0.442526	1.93796e-07	up
Target of rapamycin complex 2 subunit MAPKAP1	Mapkap1	Mapkap1	sp|Q8BKH7|SIN1_MOUSE Target of rapamycin complex 2 subunit MAPKAP1 OS=Mus musculus (Mouse) OX=10090 GN=Mapkap1 PE=1 SV=1	4648	0.335553	2.09484e-07	up
Conserved oligomeric Golgi complex subunit 3	Cog3	Cog3	sp|Q8CI04|COG3_MOUSE Conserved oligomeric Golgi complex subunit 3 OS=Mus musculus (Mouse) OX=10090 GN=Cog3 PE=1 SV=3	5320	0.481322	2.12335e-07	up
Programmed cell death protein 10	Pdcd10	Pdcd10	sp|Q8VE70|PDC10_MOUSE Programmed cell death protein 10 OS=Mus musculus (Mouse) OX=10090 GN=Pdcd10 PE=1 SV=1	5988	0.315426	2.13198e-07	up
High affinity cAMP-specific and IBMX-insensitive 3,5-cyclic phosphodiesterase 8A	Pde8a	Pde8a	sp|O88502|PDE8A_MOUSE High affinity cAMP-specific and IBMX-insensitive 3,5-cyclic phosphodiesterase 8A OS=Mus musculus (Mouse) OX=10090 GN=Pde8a PE=1 SV=1	961	0.614224	2.16163e-07	up
Double-stranded RNA-binding protein Staufen homolog 1	Stau1	Stau1	sp|Q9Z108|STAU1_MOUSE Double-stranded RNA-binding protein Staufen homolog 1 OS=Mus musculus (Mouse) OX=10090 GN=Stau1 PE=1 SV=1	8529	0.254584	2.34648e-07	na
Malignant T-cell-amplified sequence 1	Mcts1	Mcts1	sp|Q9DB27|MCTS1_MOUSE Malignant T-cell-amplified sequence 1 OS=Mus musculus (Mouse) OX=10090 GN=Mcts1 PE=1 SV=1	7605	-0.286302	2.35926e-07	na
N-terminal Xaa-Pro-Lys N-methyltransferase 1;N-terminal Xaa-Pro-Lys N-methyltransferase 1, N-terminally processed	Ntmt1	Ntmt1	sp|Q8R2U4|NTM1A_MOUSE N-terminal Xaa-Pro-Lys N-methyltransferase 1 OS=Mus musculus (Mouse) OX=10090 GN=Ntmt1 PE=1 SV=3	5746	0.292701	2.36064e-07	na
Semaphorin-7A	Sema7a	Sema7a	sp|Q9QUR8|SEM7A_MOUSE Semaphorin-7A OS=Mus musculus (Mouse) OX=10090 GN=Sema7a PE=1 SV=1	8153	-1.42723	2.42109e-07	down
	BC027231	Nepro	sp|Q8R2U2|NEPRO_MOUSE Nucleolus and neural progenitor protein OS=Mus musculus (Mouse) OX=10090 GN=Nepro PE=2 SV=1	5745	-0.377689	2.42743e-07	down
Ras and Rab interactor 3	Rin3	Rin3	sp|P59729|RIN3_MOUSE Ras and Rab interactor 3 OS=Mus musculus (Mouse) OX=10090 GN=Rin3 PE=1 SV=2	1938	0.53005	2.46145e-07	up
Cysteine-rich with EGF-like domain protein 1	Creld1	Creld1	sp|Q91XD7|CREL1_MOUSE Protein disulfide isomerase Creld1 OS=Mus musculus (Mouse) OX=10090 GN=Creld1 PE=1 SV=1	6230	1.08858	2.49661e-07	up
Probable ribosome biogenesis protein RLP24	Rsl24d1	Rsl24d1	sp|Q99L28|RLP24_MOUSE Probable ribosome biogenesis protein RLP24 OS=Mus musculus (Mouse) OX=10090 GN=Rsl24d1 PE=2 SV=1	6590	-0.450051	2.79817e-07	down
Interferon-activable protein 205-A	Ifi205a	Ifi205a	sp|Q8CGE8|IFI5A_MOUSE Interferon-activable protein 205-A OS=Mus musculus (Mouse) OX=10090 GN=Ifi205a PE=2 SV=1	5276	0.597936	2.82192e-07	up
Transcription elongation factor A protein 1	Tcea1	Tcea1	sp|P10711|TCEA1_MOUSE Transcription elongation factor A protein 1 OS=Mus musculus (Mouse) OX=10090 GN=Tcea1 PE=1 SV=2	1178	-0.393689	2.85512e-07	down
Interferon-inducible protein AIM2	Aim2	Aim2	sp|Q91VJ1|AIM2_MOUSE Interferon-inducible protein AIM2 OS=Mus musculus (Mouse) OX=10090 GN=Aim2 PE=1 SV=2	6103	-0.364172	2.85711e-07	down
	Akr1c14	Akr1c14	tr|Q91WT7|Q91WT7_MOUSE Aldo_ket_red domain-containing protein OS=Mus musculus (Mouse) OX=10090 GN=Akr1c14 PE=1 SV=1	6203	1.08655	3.09639e-07	up
Conserved oligomeric Golgi complex subunit 4	Cog4	Cog4	sp|Q8R1U1|COG4_MOUSE Conserved oligomeric Golgi complex subunit 4 OS=Mus musculus (Mouse) OX=10090 GN=Cog4 PE=1 SV=1	5718	0.339874	3.14891e-07	up
Protein-lysine N-methyltransferase N6amt2	N6amt2	Eef1akmt1	sp|Q9CY45|EFMT1_MOUSE EEF1A lysine methyltransferase 1 OS=Mus musculus (Mouse) OX=10090 GN=Eef1akmt1 PE=1 SV=1	7114	0.323016	3.15374e-07	up
Phosphate carrier protein, mitochondrial	Slc25a3	Slc25a3	sp|Q8VEM8|MPCP_MOUSE Phosphate carrier protein, mitochondrial OS=Mus musculus (Mouse) OX=10090 GN=Slc25a3 PE=1 SV=1	6026	-0.287908	3.19664e-07	na
Cysteine-rich motor neuron 1 protein	Crim1	Crim1	sp|Q9JLL0|CRIM1_MOUSE Cysteine-rich motor neuron 1 protein OS=Mus musculus (Mouse) OX=10090 GN=Crim1 PE=2 SV=2	8098	-0.378976	3.20316e-07	down
Serine/threonine-protein kinase N1	Pkn1	Pkn1	sp|P70268|PKN1_MOUSE Serine/threonine-protein kinase N1 OS=Mus musculus (Mouse) OX=10090 GN=Pkn1 PE=1 SV=3	2179	0.274667	3.22669e-07	na
Kynurenine--oxoglutarate transaminase 3	Ccbl2	Kyat3	sp|Q71RI9|KAT3_MOUSE Kynurenine--oxoglutarate transaminase 3 OS=Mus musculus (Mouse) OX=10090 GN=Kyat3 PE=1 SV=1	4018	-0.602052	3.25997e-07	down
Uncharacterized protein C2orf47 homolog, mitochondrial		Maip1	sp|Q8BHE8|MAIP1_MOUSE m-AAA protease-interacting protein 1, mitochondrial OS=Mus musculus (Mouse) OX=10090 GN=Maip1 PE=1 SV=1	4546	-0.325266	3.27095e-07	down
Zinc finger CCHC-type and RNA-binding motif-containing protein 1	Zcrb1	Zcrb1	sp|Q9CZ96|ZCRB1_MOUSE Zinc finger CCHC-type and RNA-binding motif-containing protein 1 OS=Mus musculus (Mouse) OX=10090 GN=Zcrb1 PE=1 SV=1	7168	0.296947	3.30056e-07	na
Ankyrin repeat domain-containing protein SOWAHC	Sowahc	Sowahc	sp|Q8C0J6|SWAHC_MOUSE Ankyrin repeat domain-containing protein SOWAHC OS=Mus musculus (Mouse) OX=10090 GN=Sowahc PE=1 SV=2	5012	-0.389728	3.32944e-07	down
Integrin alpha-5;Integrin alpha-5 heavy chain;Integrin alpha-5 light chain	Itga5	Itga5	sp|P11688|ITA5_MOUSE Integrin alpha-5 OS=Mus musculus (Mouse) OX=10090 GN=Itga5 PE=1 SV=3	1199	0.606435	3.33682e-07	up
Mortality factor 4-like protein 1	Morf4l1	Morf4l1	sp|P60762|MO4L1_MOUSE Mortality factor 4-like protein 1 OS=Mus musculus (Mouse) OX=10090 GN=Morf4l1 PE=1 SV=2	1957	-0.403658	3.50976e-07	down
tRNA (guanine-N(7)-)-methyltransferase non-catalytic subunit WDR4	Wdr4	Wdr4	sp|Q9EP82|WDR4_MOUSE tRNA (guanine-N(7)-)-methyltransferase non-catalytic subunit WDR4 OS=Mus musculus (Mouse) OX=10090 GN=Wdr4 PE=1 SV=2	7770	-0.321931	3.59615e-07	down
Density-regulated protein	Denr	Denr	sp|Q9CQJ6|DENR_MOUSE Density-regulated protein OS=Mus musculus (Mouse) OX=10090 GN=Denr PE=1 SV=1	6857	-0.255012	3.62877e-07	na
Regulator of microtubule dynamics protein 2	Rmdn2	Rmdn2	sp|Q8BSE0|RMD2_MOUSE Regulator of microtubule dynamics protein 2 OS=Mus musculus (Mouse) OX=10090 GN=Rmdn2 PE=1 SV=1	4793	0.504022	3.67049e-07	up
				246	-0.916247	3.80329e-07	down
Melanoma-associated antigen D1	Maged1	Maged1	sp|Q9QYH6|MAGD1_MOUSE Melanoma-associated antigen D1 OS=Mus musculus (Mouse) OX=10090 GN=Maged1 PE=1 SV=1	8222	0.433547	3.8216e-07	up
Pinin	Pnn	Pnn	sp|O35691|PININ_MOUSE Pinin OS=Mus musculus (Mouse) OX=10090 GN=Pnn PE=1 SV=4	758	-0.254023	3.83947e-07	na
Probable palmitoyltransferase ZDHHC20	Zdhhc20	Zdhhc20	sp|Q5Y5T1|ZDH20_MOUSE Palmitoyltransferase ZDHHC20 OS=Mus musculus (Mouse) OX=10090 GN=Zdhhc20 PE=1 SV=1	3158	0.387351	3.91826e-07	up
Dual specificity mitogen-activated protein kinase kinase 4	Map2k4	Map2k4	sp|P47809|MP2K4_MOUSE Dual specificity mitogen-activated protein kinase kinase 4 OS=Mus musculus (Mouse) OX=10090 GN=Map2k4 PE=1 SV=2	1656	0.508953	3.94728e-07	up
N-acetylgalactosamine kinase	Galk2	Galk2	sp|Q68FH4|GALK2_MOUSE N-acetylgalactosamine kinase OS=Mus musculus (Mouse) OX=10090 GN=Galk2 PE=1 SV=1	3600	0.319565	3.95595e-07	up
Protein SDA1 homolog	Sdad1	Sdad1	sp|Q80UZ2|SDA1_MOUSE Protein SDA1 homolog OS=Mus musculus (Mouse) OX=10090 GN=Sdad1 PE=1 SV=1	4241	-0.485966	3.95699e-07	down
Acyl-protein thioesterase 1	Lypla1	Lypla1	sp|P97823|LYPA1_MOUSE Acyl-protein thioesterase 1 OS=Mus musculus (Mouse) OX=10090 GN=Lypla1 PE=1 SV=1	2362	-0.582276	4.06829e-07	down
	Ppp2r5b	Ppp2r5b	sp|Q6PD28|2A5B_MOUSE Serine/threonine-protein phosphatase 2A 56 kDa regulatory subunit beta isoform OS=Mus musculus (Mouse) OX=10090 GN=Ppp2r5b PE=1 SV=1	3851	0.360563	4.1083e-07	up
39S ribosomal protein L19, mitochondrial	Mrpl19	Mrpl19	sp|Q9D338|RM19_MOUSE 39S ribosomal protein L19, mitochondrial OS=Mus musculus (Mouse) OX=10090 GN=Mrpl19 PE=1 SV=1	7378	-0.309816	4.29562e-07	down
Alpha-galactosidase A	Gla	Gla	sp|P51569|AGAL_MOUSE Alpha-galactosidase A OS=Mus musculus (Mouse) OX=10090 GN=Gla PE=1 SV=1	1743	0.53556	4.3493e-07	up
Transcription termination factor 2, mitochondrial	Mterf2	Mterf2	sp|Q8BKY8|MTEF2_MOUSE Transcription termination factor 2, mitochondrial OS=Mus musculus (Mouse) OX=10090 GN=Mterf2 PE=1 SV=1	4660	-0.305791	4.46962e-07	down
Digestive organ expansion factor homolog	Diexf	Diexf	sp|Q8BTT6|DIEXF_MOUSE Digestive organ expansion factor homolog OS=Mus musculus (Mouse) OX=10090 GN=Diexf PE=2 SV=2	4822	-0.46345	4.47601e-07	down
ARL14 effector protein	Arl14ep	Arl14ep	sp|Q8BIX3|AL14E_MOUSE ARL14 effector protein OS=Mus musculus (Mouse) OX=10090 GN=Arl14ep PE=1 SV=1	4600	0.294053	4.50379e-07	na
TIR domain-containing adapter molecule 1	Ticam1	Ticam1	sp|Q80UF7|TCAM1_MOUSE TIR domain-containing adapter molecule 1 OS=Mus musculus (Mouse) OX=10090 GN=Ticam1 PE=1 SV=1	4215	-0.596826	4.51595e-07	down
Alpha-mannosidase 2C1	Man2c1	Man2c1	sp|Q91W89|MA2C1_MOUSE Alpha-mannosidase 2C1 OS=Mus musculus (Mouse) OX=10090 GN=Man2c1 PE=1 SV=1	6155	-0.442631	4.60965e-07	down
ATP-binding cassette sub-family B member 8, mitochondrial	Abcb8	Abcb8	sp|Q9CXJ4|MITOS_MOUSE Mitochondrial potassium channel ATP-binding subunit OS=Mus musculus (Mouse) OX=10090 GN=Abcb8 PE=1 SV=1	7084	-0.284365	4.63551e-07	na
Eukaryotic translation initiation factor 5	Eif5	Eif5	sp|P59325|IF5_MOUSE Eukaryotic translation initiation factor 5 OS=Mus musculus (Mouse) OX=10090 GN=Eif5 PE=1 SV=1	1930	-0.416465	4.82178e-07	down
F-box/WD repeat-containing protein 11	Fbxw11	Fbxw11	sp|Q5SRY7|FBW1B_MOUSE F-box/WD repeat-containing protein 11 OS=Mus musculus (Mouse) OX=10090 GN=Fbxw11 PE=1 SV=1	3096	-0.323328	4.87614e-07	down
Emopamil-binding protein-like	Ebpl	Ebpl	sp|Q9D0P0|EBPL_MOUSE Emopamil-binding protein-like OS=Mus musculus (Mouse) OX=10090 GN=Ebpl PE=2 SV=1	7264	0.521189	5.02768e-07	up
Phosphoglucomutase-1	Pgm1	Pgm1	sp|Q9D0F9|PGM1_MOUSE Phosphoglucomutase-1 OS=Mus musculus (Mouse) OX=10090 GN=Pgm1 PE=1 SV=4	7244	0.601292	5.18532e-07	up
Phospholipase D1	Pld1	Pld1	sp|Q9Z280|PLD1_MOUSE Phospholipase D1 OS=Mus musculus (Mouse) OX=10090 GN=Pld1 PE=1 SV=1	8596	0.348442	5.32131e-07	up
Catalase	Cat	Cat	sp|P24270|CATA_MOUSE Catalase OS=Mus musculus (Mouse) OX=10090 GN=Cat PE=1 SV=4	1384	0.656083	5.32874e-07	up
THUMP domain-containing protein 1	Thumpd1	Thumpd1	sp|Q99J36|THUM1_MOUSE THUMP domain-containing protein 1 OS=Mus musculus (Mouse) OX=10090 GN=Thumpd1 PE=1 SV=1	6488	-0.45202	5.3376e-07	down
10 kDa heat shock protein, mitochondrial	Hspe1;Cpn10-rs1	Hspe1	sp|Q64433|CH10_MOUSE 10 kDa heat shock protein, mitochondrial OS=Mus musculus (Mouse) OX=10090 GN=Hspe1 PE=1 SV=2;tr|Q9JI95|Q9JI95_MOUSE CPN10-like protein OS=Mus musculus (Mouse) OX=10090 GN=Hspe1-rs1 PE=3 SV=1	3543	-0.438494	5.33919e-07	down
Catenin delta-2	Ctnnd2	Ctnnd2	sp|O35927|CTND2_MOUSE Catenin delta-2 OS=Mus musculus (Mouse) OX=10090 GN=Ctnnd2 PE=1 SV=1	777	-0.777045	5.46976e-07	down
OCIA domain-containing protein 1	Ociad1	Ociad1	sp|Q9CRD0|OCAD1_MOUSE OCIA domain-containing protein 1 OS=Mus musculus (Mouse) OX=10090 GN=Ociad1 PE=1 SV=1	6981	-0.280407	5.56817e-07	na
Zinc transporter 9	Slc30a9	Slc30a9	sp|Q5IRJ6|ZNT9_MOUSE Zinc transporter 9 OS=Mus musculus (Mouse) OX=10090 GN=Slc30a9 PE=1 SV=2	3054	0.460662	5.60063e-07	up
Phosphatidylinositol 5-phosphate 4-kinase type-2 alpha	Pip4k2a	Pip4k2a	sp|O70172|PI42A_MOUSE Phosphatidylinositol 5-phosphate 4-kinase type-2 alpha OS=Mus musculus (Mouse) OX=10090 GN=Pip4k2a PE=1 SV=1	870	0.443448	5.64483e-07	up
Zinc finger protein 622	Znf622	Znf622	sp|Q91VY9|ZN622_MOUSE Zinc finger protein 622 OS=Mus musculus (Mouse) OX=10090 GN=Znf622 PE=1 SV=1	6137	-0.30362	5.66249e-07	down
Ras association domain-containing protein 8	Rassf8	Rassf8	sp|Q8CJ96|RASF8_MOUSE Ras association domain-containing protein 8 OS=Mus musculus (Mouse) OX=10090 GN=Rassf8 PE=2 SV=1	5370	0.423317	5.67518e-07	up
Cyclin-dependent kinase 6	Cdk6	Cdk6	sp|Q64261|CDK6_MOUSE Cyclin-dependent kinase 6 OS=Mus musculus (Mouse) OX=10090 GN=Cdk6 PE=1 SV=2	3520	-0.510152	5.69676e-07	down
T-complex protein 1 subunit eta	Cct7	Cct7	sp|P80313|TCPH_MOUSE T-complex protein 1 subunit eta OS=Mus musculus (Mouse) OX=10090 GN=Cct7 PE=1 SV=1	2236	-0.209403	5.70354e-07	na
	Cped1	Cped1	tr|B2RX70|B2RX70_MOUSE Cadherin-like domain-containing protein OS=Mus musculus (Mouse) OX=10090 GN=Cped1 PE=2 SV=1	214	-0.538592	5.84741e-07	down
Phosphatidylserine decarboxylase proenzyme;Phosphatidylserine decarboxylase alpha chain;Phosphatidylserine decarboxylase beta chain	Pisd	Pisd	sp|Q8BSF4|PISD_MOUSE Phosphatidylserine decarboxylase proenzyme, mitochondrial OS=Mus musculus (Mouse) OX=10090 GN=Pisd PE=2 SV=1	4794	-0.348608	5.84888e-07	down
Wings apart-like protein homolog	Wapal	Wapl	sp|Q65Z40|WAPL_MOUSE Wings apart-like protein homolog OS=Mus musculus (Mouse) OX=10090 GN=Wapl PE=1 SV=2	3575	0.316429	5.85633e-07	up
				320	-1.24118	5.87502e-07	down
28 kDa heat- and acid-stable phosphoprotein	Pdap1	Pdap1	sp|Q3UHX2|HAP28_MOUSE 28 kDa heat- and acid-stable phosphoprotein OS=Mus musculus (Mouse) OX=10090 GN=Pdap1 PE=1 SV=1	2810	-0.348841	5.94765e-07	down
Peptidyl-prolyl cis-trans isomerase FKBP7	Fkbp7	Fkbp7	sp|O54998|FKBP7_MOUSE Peptidyl-prolyl cis-trans isomerase FKBP7 OS=Mus musculus (Mouse) OX=10090 GN=Fkbp7 PE=1 SV=1	827	0.753461	6.14005e-07	up
tRNA methyltransferase 10 homolog A	Trmt10a	Trmt10a	sp|Q8C1Z8|TM10A_MOUSE tRNA methyltransferase 10 homolog A OS=Mus musculus (Mouse) OX=10090 GN=Trmt10a PE=2 SV=2	5055	-0.417494	6.31485e-07	down
Pleckstrin homology domain-containing family A member 2	Plekha2	Plekha2	sp|Q9ERS5|PKHA2_MOUSE Pleckstrin homology domain-containing family A member 2 OS=Mus musculus (Mouse) OX=10090 GN=Plekha2 PE=1 SV=1	7865	0.833459	6.38778e-07	up
Protein FAM122A	Fam122a	Fam122a	sp|Q9DB52|F122A_MOUSE Protein FAM122A OS=Mus musculus (Mouse) OX=10090 GN=Fam122a PE=1 SV=1	7615	-0.350446	6.40003e-07	down
Chromodomain-helicase-DNA-binding protein 8	Chd8	Chd8	sp|Q09XV5|CHD8_MOUSE Chromodomain-helicase-DNA-binding protein 8 OS=Mus musculus (Mouse) OX=10090 GN=Chd8 PE=1 SV=1	2505	0.370875	6.53604e-07	up
Protein deglycase DJ-1	Park7	Park7	sp|Q99LX0|PARK7_MOUSE Protein/nucleic acid deglycase DJ-1 OS=Mus musculus (Mouse) OX=10090 GN=Park7 PE=1 SV=1	6645	-0.277938	6.61609e-07	na
Origin recognition complex subunit 3	Orc3	Orc3	sp|Q9JK30|ORC3_MOUSE Origin recognition complex subunit 3 OS=Mus musculus (Mouse) OX=10090 GN=Orc3 PE=1 SV=1	8040	-0.44476	6.63171e-07	down
Ubiquitin-conjugating enzyme E2 Q1	Ube2q1	Ube2q1	sp|Q7TSS2|UB2Q1_MOUSE Ubiquitin-conjugating enzyme E2 Q1 OS=Mus musculus (Mouse) OX=10090 GN=Ube2q1 PE=1 SV=2	4150	0.296201	6.63864e-07	na
Trifunctional purine biosynthetic protein adenosine-3;Phosphoribosylamine--glycine ligase;Phosphoribosylformylglycinamidine cyclo-ligase;Phosphoribosylglycinamide formyltransferase	Gart	Gart	sp|Q64737|PUR2_MOUSE Trifunctional purine biosynthetic protein adenosine-3 OS=Mus musculus (Mouse) OX=10090 GN=Gart PE=1 SV=3	3573	-0.442448	6.72581e-07	down
Neurofibromin	Nf1	Nf1	sp|Q04690|NF1_MOUSE Neurofibromin OS=Mus musculus (Mouse) OX=10090 GN=Nf1 PE=1 SV=1	2446	0.456351	6.74658e-07	up
Receptor-type tyrosine-protein phosphatase epsilon	Ptpre	Ptpre	sp|P49446|PTPRE_MOUSE Receptor-type tyrosine-protein phosphatase epsilon OS=Mus musculus (Mouse) OX=10090 GN=Ptpre PE=1 SV=3	1707	-0.383126	6.8558e-07	down
39S ribosomal protein L17, mitochondrial	Mrpl17	Mrpl17	sp|Q9D8P4|RM17_MOUSE 39S ribosomal protein L17, mitochondrial OS=Mus musculus (Mouse) OX=10090 GN=Mrpl17 PE=1 SV=1	7526	-0.278033	7.06826e-07	na
SPRY domain-containing protein 7	Spryd7	Spryd7	sp|Q3TFQ1|SPRY7_MOUSE SPRY domain-containing protein 7 OS=Mus musculus (Mouse) OX=10090 GN=Spryd7 PE=1 SV=2	2607	0.477435	7.11123e-07	up
Protein FAM13B	Fam13b	Fam13b	sp|Q8K2H3|FA13B_MOUSE Protein FAM13B OS=Mus musculus (Mouse) OX=10090 GN=Fam13b PE=1 SV=1	5517	-0.496154	7.48662e-07	down
Deoxyribonuclease-2-alpha	Dnase2	Dnase2	sp|P56542|DNS2A_MOUSE Deoxyribonuclease-2-alpha OS=Mus musculus (Mouse) OX=10090 GN=Dnase2 PE=1 SV=1	1861	0.499017	7.59852e-07	up
Probable leucine--tRNA ligase, mitochondrial	Lars2	Lars2	sp|Q8VDC0|SYLM_MOUSE Probable leucine--tRNA ligase, mitochondrial OS=Mus musculus (Mouse) OX=10090 GN=Lars2 PE=1 SV=1	5935	-0.302103	7.64466e-07	down
Suppressor of G2 allele of SKP1 homolog	Sugt1	Sugt1	sp|Q9CX34|SGT1_MOUSE Protein SGT1 homolog OS=Mus musculus (Mouse) OX=10090 GN=Sugt1 PE=1 SV=3	7059	0.378282	7.67555e-07	up
Gamma-tubulin complex component 2	Tubgcp2	Tubgcp2	sp|Q921G8|GCP2_MOUSE Gamma-tubulin complex component 2 OS=Mus musculus (Mouse) OX=10090 GN=Tubgcp2 PE=1 SV=2	6349	-0.222369	7.70844e-07	na
Transmembrane protein 9	Tmem9	Tmem9	sp|Q9CR23|TMEM9_MOUSE Transmembrane protein 9 OS=Mus musculus (Mouse) OX=10090 GN=Tmem9 PE=1 SV=1	6931	0.443598	7.71671e-07	up
Rho GTPase-activating protein 31	Arhgap31	Arhgap31	sp|A6X8Z5|RHG31_MOUSE Rho GTPase-activating protein 31 OS=Mus musculus (Mouse) OX=10090 GN=Arhgap31 PE=1 SV=1	164	0.512585	7.82112e-07	up
ATP-binding cassette sub-family D member 3	Abcd3	Abcd3	sp|P55096|ABCD3_MOUSE ATP-binding cassette sub-family D member 3 OS=Mus musculus (Mouse) OX=10090 GN=Abcd3 PE=1 SV=2	1833	0.431494	7.83262e-07	up
Prolyl 4-hydroxylase subunit alpha-2	P4ha2	P4ha2	sp|Q60716|P4HA2_MOUSE Prolyl 4-hydroxylase subunit alpha-2 OS=Mus musculus (Mouse) OX=10090 GN=P4ha2 PE=1 SV=1	3183	1.03096	7.88627e-07	up
Ribosome production factor 1	Rpf1	Rpf1	sp|Q7TND5|RPF1_MOUSE Ribosome production factor 1 OS=Mus musculus (Mouse) OX=10090 GN=Rpf1 PE=2 SV=2	4087	-0.238028	8.10527e-07	na
dCTP pyrophosphatase 1	Dctpp1	Dctpp1	sp|Q9QY93|DCTP1_MOUSE dCTP pyrophosphatase 1 OS=Mus musculus (Mouse) OX=10090 GN=Dctpp1 PE=1 SV=1	8211	-0.365421	8.19e-07	down
Small ubiquitin-related modifier 1	Sumo1	Sumo1	sp|P63166|SUMO1_MOUSE Small ubiquitin-related modifier 1 OS=Mus musculus (Mouse) OX=10090 GN=Sumo1 PE=1 SV=1	2122	-0.345581	8.36974e-07	down
Mitochondrial ribonuclease P protein 1	Trmt10c	Trmt10c	sp|Q3UFY8|TM10C_MOUSE tRNA methyltransferase 10 homolog C OS=Mus musculus (Mouse) OX=10090 GN=Trmt10c PE=1 SV=2	2777	-0.365194	8.49689e-07	down
Protein FAM49B	Fam49b	Fam49b	sp|Q921M7|FA49B_MOUSE Protein FAM49B OS=Mus musculus (Mouse) OX=10090 GN=Fam49b PE=1 SV=1	6364	0.375865	8.59202e-07	up
Protein C10	Grcc10	Grcc10	sp|O35127|C10_MOUSE Protein C10 OS=Mus musculus (Mouse) OX=10090 GN=Grcc10 PE=1 SV=1	671	0.409765	8.75432e-07	up
Cornifin-A	Sprr1a	Sprr1a	sp|Q62266|SPR1A_MOUSE Cornifin-A OS=Mus musculus (Mouse) OX=10090 GN=Sprr1a PE=1 SV=1	3443	2.72908	8.75586e-07	up
Breast cancer anti-estrogen resistance protein 1	Bcar1	Bcar1	sp|Q61140|BCAR1_MOUSE Breast cancer anti-estrogen resistance protein 1 OS=Mus musculus (Mouse) OX=10090 GN=Bcar1 PE=1 SV=2	3273	-0.276514	8.77451e-07	na
Adenylate kinase isoenzyme 5	Ak5	Ak5	sp|Q920P5|KAD5_MOUSE Adenylate kinase isoenzyme 5 OS=Mus musculus (Mouse) OX=10090 GN=Ak5 PE=1 SV=2	6334	-0.776822	8.8014e-07	down
Dedicator of cytokinesis protein 11	Dock11	Dock11	sp|A2AF47|DOC11_MOUSE Dedicator of cytokinesis protein 11 OS=Mus musculus (Mouse) OX=10090 GN=Dock11 PE=1 SV=1	80	0.53689	8.81686e-07	up
Histone deacetylase complex subunit SAP30L	Sap30l	Sap30l	sp|Q5SQF8|SP30L_MOUSE Histone deacetylase complex subunit SAP30L OS=Mus musculus (Mouse) OX=10090 GN=Sap30l PE=1 SV=1	3092	0.450488	8.98036e-07	up
Deubiquitinating protein VCIP135	Vcpip1	Vcpip1	sp|Q8CDG3|VCIP1_MOUSE Deubiquitinating protein VCIP135 OS=Mus musculus (Mouse) OX=10090 GN=Vcpip1 PE=1 SV=1	5206	-0.285014	9.21666e-07	na
AP-3 complex subunit sigma-1	Ap3s1	Ap3s1	sp|Q9DCR2|AP3S1_MOUSE AP-3 complex subunit sigma-1 OS=Mus musculus (Mouse) OX=10090 GN=Ap3s1 PE=1 SV=2	7742	0.239603	9.22621e-07	na
Twinfilin-1	Twf1	Twf1	sp|Q91YR1|TWF1_MOUSE Twinfilin-1 OS=Mus musculus (Mouse) OX=10090 GN=Twf1 PE=1 SV=2	6276	0.350439	9.23321e-07	up
				311	-0.735665	9.24624e-07	down
Leucine-rich repeat-containing protein 40	Lrrc40	Lrrc40	sp|Q9CRC8|LRC40_MOUSE Leucine-rich repeat-containing protein 40 OS=Mus musculus (Mouse) OX=10090 GN=Lrrc40 PE=1 SV=2	6979	-0.241678	9.26093e-07	na
Apoptosis-enhancing nuclease	Aen	Aen	sp|Q9CZI9|AEN_MOUSE Apoptosis-enhancing nuclease OS=Mus musculus (Mouse) OX=10090 GN=Aen PE=2 SV=1	7183	-0.533646	9.29088e-07	down
Fatty acid-binding protein, epidermal	Fabp5	Fabp5	sp|Q05816|FABP5_MOUSE Fatty acid-binding protein 5 OS=Mus musculus (Mouse) OX=10090 GN=Fabp5 PE=1 SV=3	2462	-1.07532	9.39374e-07	down
WD repeat-containing protein 89	Wdr89	Wdr89	sp|Q9D0R9|WDR89_MOUSE WD repeat-containing protein 89 OS=Mus musculus (Mouse) OX=10090 GN=Wdr89 PE=2 SV=1	7270	-0.674029	9.44268e-07	down
Translation factor Guf1, mitochondrial	Guf1	Guf1	sp|Q8C3X4|GUF1_MOUSE Translation factor Guf1, mitochondrial OS=Mus musculus (Mouse) OX=10090 GN=Guf1 PE=1 SV=1	5078	-0.378154	9.45496e-07	down
Kinesin light chain 4	Klc4	Klc4	sp|Q9DBS5|KLC4_MOUSE Kinesin light chain 4 OS=Mus musculus (Mouse) OX=10090 GN=Klc4 PE=1 SV=1	7668	0.647923	9.53586e-07	up
Mitotic spindle assembly checkpoint protein MAD1	Mad1l1	Mad1l1	sp|Q9WTX8|MD1L1_MOUSE Mitotic spindle assembly checkpoint protein MAD1 OS=Mus musculus (Mouse) OX=10090 GN=Mad1l1 PE=1 SV=1	8392	-0.224108	9.93971e-07	na
Ubiquitin-conjugating enzyme E2 Q2	Ube2q2	Ube2q2	sp|Q8K2Z8|UB2Q2_MOUSE Ubiquitin-conjugating enzyme E2 Q2 OS=Mus musculus (Mouse) OX=10090 GN=Ube2q2 PE=2 SV=2	5549	1.47292	1.02474e-06	up
Integrin alpha-V;Integrin alpha-V heavy chain;Integrin alpha-V light chain	Itgav	Itgav	sp|P43406|ITAV_MOUSE Integrin alpha-V OS=Mus musculus (Mouse) OX=10090 GN=Itgav PE=1 SV=2	1619	0.428204	1.02854e-06	up
Cytochrome b-245 light chain	Cyba	Cyba	sp|Q61462|CY24A_MOUSE Cytochrome b-245 light chain OS=Mus musculus (Mouse) OX=10090 GN=Cyba PE=1 SV=3	3327	1.06013	1.04858e-06	up
Thiosulfate sulfurtransferase	Tst	Tst	sp|P52196|THTR_MOUSE Thiosulfate sulfurtransferase OS=Mus musculus (Mouse) OX=10090 GN=Tst PE=1 SV=3	1760	0.46527	1.05205e-06	up
Synergin gamma	Synrg	Synrg	sp|Q5SV85|SYNRG_MOUSE Synergin gamma OS=Mus musculus (Mouse) OX=10090 GN=Synrg PE=1 SV=1	3113	-0.248915	1.09325e-06	na
Ribosome-binding protein 1	Rrbp1	Rrbp1	sp|Q99PL5|RRBP1_MOUSE Ribosome-binding protein 1 OS=Mus musculus (Mouse) OX=10090 GN=Rrbp1 PE=1 SV=2	6718	0.475899	1.09711e-06	up
Glucosamine 6-phosphate N-acetyltransferase	Gnpnat1	Gnpnat1	sp|Q9JK38|GNA1_MOUSE Glucosamine 6-phosphate N-acetyltransferase OS=Mus musculus (Mouse) OX=10090 GN=Gnpnat1 PE=1 SV=1	8041	0.676972	1.14305e-06	up
				256	-0.929368	1.15356e-06	down
Protein FAM210B	Fam210b	Fam210b	sp|Q9D8B6|F210B_MOUSE Protein FAM210B, mitochondrial OS=Mus musculus (Mouse) OX=10090 GN=Fam210b PE=1 SV=3	7511	0.508029	1.1543e-06	up
Translationally-controlled tumor protein	Tpt1	Tpt1	sp|P63028|TCTP_MOUSE Translationally-controlled tumor protein OS=Mus musculus (Mouse) OX=10090 GN=Tpt1 PE=1 SV=1	2105	0.363707	1.1631e-06	up
39S ribosomal protein L18, mitochondrial	Mrpl18	Mrpl18	sp|Q9CQL5|RM18_MOUSE 39S ribosomal protein L18, mitochondrial OS=Mus musculus (Mouse) OX=10090 GN=Mrpl18 PE=1 SV=1	6863	-0.268663	1.16468e-06	na
Integrin beta-3	Itgb3	Itgb3	sp|O54890|ITB3_MOUSE Integrin beta-3 OS=Mus musculus (Mouse) OX=10090 GN=Itgb3 PE=1 SV=2	809	0.735404	1.16993e-06	up
Peroxiredoxin-6	Prdx6	Prdx6	sp|O08709|PRDX6_MOUSE Peroxiredoxin-6 OS=Mus musculus (Mouse) OX=10090 GN=Prdx6 PE=1 SV=3	601	-0.330031	1.18939e-06	down
Phosphatidylinositol 4,5-bisphosphate 3-kinase catalytic subunit beta isoform	Pik3cb	Pik3cb	sp|Q8BTI9|PK3CB_MOUSE Phosphatidylinositol 4,5-bisphosphate 3-kinase catalytic subunit beta isoform OS=Mus musculus (Mouse) OX=10090 GN=Pik3cb PE=1 SV=2	4817	-0.285786	1.20102e-06	na
Parathymosin	Ptms	Ptms	sp|Q9D0J8|PTMS_MOUSE Parathymosin OS=Mus musculus (Mouse) OX=10090 GN=Ptms PE=1 SV=3	7251	0.639315	1.21582e-06	up
Pyroglutamyl-peptidase 1	Pgpep1	Pgpep1	sp|Q9ESW8|PGPI_MOUSE Pyroglutamyl-peptidase 1 OS=Mus musculus (Mouse) OX=10090 GN=Pgpep1 PE=1 SV=1	7901	0.618027	1.2193e-06	up
General transcription factor IIH subunit 2	Gtf2h2	Gtf2h2	sp|Q9JIB4|TF2H2_MOUSE General transcription factor IIH subunit 2 OS=Mus musculus (Mouse) OX=10090 GN=Gtf2h2 PE=1 SV=1	7961	-0.262789	1.23206e-06	na
GrpE protein homolog 1, mitochondrial	Grpel1	Grpel1	sp|Q99LP6|GRPE1_MOUSE GrpE protein homolog 1, mitochondrial OS=Mus musculus (Mouse) OX=10090 GN=Grpel1 PE=1 SV=1	6634	-0.254573	1.23232e-06	na
Interferon-induced protein 44	Ifi44	Ifi44	sp|Q8BV66|IFI44_MOUSE Interferon-induced protein 44 OS=Mus musculus (Mouse) OX=10090 GN=Ifi44 PE=2 SV=1	4867	0.611453	1.24632e-06	up
Probable peptide chain release factor C12orf65 homolog, mitochondrial		MGI:1919900	sp|Q80VP5|CL065_MOUSE Probable peptide chain release factor C12orf65 homolog, mitochondrial OS=Mus musculus (Mouse) OX=10090 GN=MGI:1919900 PE=1 SV=1	4261	-0.360314	1.2592e-06	down
AMSH-like protease	Stambpl1	Stambpl1	sp|Q76N33|STALP_MOUSE AMSH-like protease OS=Mus musculus (Mouse) OX=10090 GN=Stambpl1 PE=1 SV=1	4025	0.250817	1.2863e-06	na
F-box only protein 4	Fbxo4	Fbxo4	sp|Q8CHQ0|FBX4_MOUSE F-box only protein 4 OS=Mus musculus (Mouse) OX=10090 GN=Fbxo4 PE=1 SV=2	5308	0.512356	1.30551e-06	up
NHP2-like protein 1;NHP2-like protein 1, N-terminally processed	Nhp2l1	Snu13	sp|Q9D0T1|NH2L1_MOUSE NHP2-like protein 1 OS=Mus musculus (Mouse) OX=10090 GN=Snu13 PE=1 SV=4	7273	-0.258291	1.31114e-06	na
Uridine 5-monophosphate synthase;Orotate phosphoribosyltransferase;Orotidine 5-phosphate decarboxylase	Umps	Umps	sp|P13439|UMPS_MOUSE Uridine 5-monophosphate synthase OS=Mus musculus (Mouse) OX=10090 GN=Umps PE=1 SV=3	1221	-0.47714	1.32752e-06	down
Neutral cholesterol ester hydrolase 1	Nceh1	Nceh1	sp|Q8BLF1|NCEH1_MOUSE Neutral cholesterol ester hydrolase 1 OS=Mus musculus (Mouse) OX=10090 GN=Nceh1 PE=1 SV=1	4672	-0.428419	1.33127e-06	down
Sodium-coupled neutral amino acid transporter 4	Slc38a4	Slc38a4	sp|Q8R1S9|S38A4_MOUSE Sodium-coupled neutral amino acid transporter 4 OS=Mus musculus (Mouse) OX=10090 GN=Slc38a4 PE=1 SV=1	5715	0.913205	1.3582e-06	up
Dehydrogenase/reductase SDR family member 1	Dhrs1	Dhrs1	sp|Q99L04|DHRS1_MOUSE Dehydrogenase/reductase SDR family member 1 OS=Mus musculus (Mouse) OX=10090 GN=Dhrs1 PE=1 SV=1	6586	0.289264	1.36339e-06	na
Ras-related protein Rab-3A	Rab3a	Rab3a	sp|P63011|RAB3A_MOUSE Ras-related protein Rab-3A OS=Mus musculus (Mouse) OX=10090 GN=Rab3a PE=1 SV=1	2100	0.314613	1.36531e-06	up
Heparan-alpha-glucosaminide N-acetyltransferase	Hgsnat	Hgsnat	sp|Q3UDW8|HGNAT_MOUSE Heparan-alpha-glucosaminide N-acetyltransferase OS=Mus musculus (Mouse) OX=10090 GN=Hgsnat PE=1 SV=2	2762	-0.373485	1.36919e-06	down
Protein cordon-bleu	Cobl	Cobl	sp|Q5NBX1|COBL_MOUSE Protein cordon-bleu OS=Mus musculus (Mouse) OX=10090 GN=Cobl PE=1 SV=1	3061	-0.610119	1.37349e-06	down
NIF3-like protein 1	Nif3l1	Nif3l1	sp|Q9EQ80|NIF3L_MOUSE NIF3-like protein 1 OS=Mus musculus (Mouse) OX=10090 GN=Nif3l1 PE=1 SV=4	7806	-0.413377	1.40042e-06	down
Lipoyl synthase, mitochondrial	Lias	Lias	sp|Q99M04|LIAS_MOUSE Lipoyl synthase, mitochondrial OS=Mus musculus (Mouse) OX=10090 GN=Lias PE=1 SV=1	6651	-0.271113	1.40055e-06	na
Beta-2-syntrophin	Sntb2	Sntb2	sp|Q61235|SNTB2_MOUSE Beta-2-syntrophin OS=Mus musculus (Mouse) OX=10090 GN=Sntb2 PE=1 SV=2	3301	0.451424	1.40987e-06	up
Myotubularin-related protein 6	Mtmr6	Mtmr6	sp|Q8VE11|MTMR6_MOUSE Myotubularin-related protein 6 OS=Mus musculus (Mouse) OX=10090 GN=Mtmr6 PE=1 SV=1	5978	0.437759	1.41996e-06	up
ALS2 C-terminal-like protein	Als2cl	Als2cl	sp|Q60I26|AL2CL_MOUSE ALS2 C-terminal-like protein OS=Mus musculus (Mouse) OX=10090 GN=Als2cl PE=1 SV=1	3244	0.643848	1.4309e-06	up
ERO1-like protein alpha	Ero1l	Ero1a	sp|Q8R180|ERO1A_MOUSE ERO1-like protein alpha OS=Mus musculus (Mouse) OX=10090 GN=Ero1a PE=1 SV=2	5693	0.598079	1.43565e-06	up
Hsc70-interacting protein	St13	St13	sp|Q99L47|F10A1_MOUSE Hsc70-interacting protein OS=Mus musculus (Mouse) OX=10090 GN=St13 PE=1 SV=1	6593	0.281977	1.45142e-06	na
Sodium/potassium-transporting ATPase subunit beta-3	Atp1b3	Atp1b3	sp|P97370|AT1B3_MOUSE Sodium/potassium-transporting ATPase subunit beta-3 OS=Mus musculus (Mouse) OX=10090 GN=Atp1b3 PE=1 SV=1	2301	0.317611	1.47264e-06	up
Protein transport protein Sec23B	Sec23b	Sec23b	sp|Q9D662|SC23B_MOUSE Protein transport protein Sec23B OS=Mus musculus (Mouse) OX=10090 GN=Sec23b PE=1 SV=1	7423	0.299605	1.47315e-06	na
				283	-1.3441	1.47996e-06	down
Lysosomal thioesterase PPT2	Ppt2	Ppt2	sp|O35448|PPT2_MOUSE Lysosomal thioesterase PPT2 OS=Mus musculus (Mouse) OX=10090 GN=Ppt2 PE=1 SV=1	715	0.479745	1.48304e-06	up
Membrane-associated guanylate kinase, WW and PDZ domain-containing protein 1	Magi1	Magi1	sp|Q6RHR9|MAGI1_MOUSE Membrane-associated guanylate kinase, WW and PDZ domain-containing protein 1 OS=Mus musculus (Mouse) OX=10090 GN=Magi1 PE=1 SV=1	3929	0.496329	1.48847e-06	up
Ribonuclease H2 subunit B	Rnaseh2b	Rnaseh2b	sp|Q80ZV0|RNH2B_MOUSE Ribonuclease H2 subunit B OS=Mus musculus (Mouse) OX=10090 GN=Rnaseh2b PE=1 SV=2	4370	0.502428	1.49729e-06	up
Ubiquitin carboxyl-terminal hydrolase 8	Usp8	Usp8	sp|Q80U87|UBP8_MOUSE Ubiquitin carboxyl-terminal hydrolase 8 OS=Mus musculus (Mouse) OX=10090 GN=Usp8 PE=1 SV=2	4211	0.335635	1.49968e-06	up
Golgi membrane protein 1	Golm1	Golm1	sp|Q91XA2|GOLM1_MOUSE Golgi membrane protein 1 OS=Mus musculus (Mouse) OX=10090 GN=Golm1 PE=1 SV=2	6221	0.461008	1.50248e-06	up
Alpha-tubulin N-acetyltransferase 1	Atat1	Atat1	sp|Q8K341|ATAT_MOUSE Alpha-tubulin N-acetyltransferase 1 OS=Mus musculus (Mouse) OX=10090 GN=Atat1 PE=1 SV=1	5557	0.383662	1.5086e-06	up
Synaptosomal-associated protein 47	Snap47	Snap47	sp|Q8R570|SNP47_MOUSE Synaptosomal-associated protein 47 OS=Mus musculus (Mouse) OX=10090 GN=Snap47 PE=1 SV=1	5833	0.345038	1.53371e-06	up
Kynurenine formamidase	Afmid	Afmid	sp|Q8K4H1|KFA_MOUSE Kynurenine formamidase OS=Mus musculus (Mouse) OX=10090 GN=Afmid PE=1 SV=1	5602	-0.724583	1.56512e-06	down
Glycerol kinase	Gk	Gk	sp|Q64516|GLPK_MOUSE Glycerol kinase OS=Mus musculus (Mouse) OX=10090 GN=Gk PE=1 SV=2	3555	-0.218753	1.57038e-06	na
Uncharacterized protein C19orf60 homolog		Rex1bd	sp|Q9CYZ6|REX1B_MOUSE Required for excision 1-B domain-containing protein OS=Mus musculus (Mouse) OX=10090 GN=Rex1bd PE=1 SV=1	7151	-0.365521	1.58196e-06	down
Ras-related protein Rab-13	Rab13	Rab13	sp|Q9DD03|RAB13_MOUSE Ras-related protein Rab-13 OS=Mus musculus (Mouse) OX=10090 GN=Rab13 PE=1 SV=1	7761	0.58796	1.64218e-06	up
Transmembrane 9 superfamily member 1	Tm9sf1	Tm9sf1	sp|Q9DBU0|TM9S1_MOUSE Transmembrane 9 superfamily member 1 OS=Mus musculus (Mouse) OX=10090 GN=Tm9sf1 PE=2 SV=2	7673	0.724411	1.66644e-06	up
Transmembrane protein 263	Tmem263	Tmem263	sp|Q9DAM7|TM263_MOUSE Transmembrane protein 263 OS=Mus musculus (Mouse) OX=10090 GN=Tmem263 PE=1 SV=1	7583	0.356967	1.66887e-06	up
Probable glutamate--tRNA ligase, mitochondrial	Ears2	Ears2	sp|Q9CXJ1|SYEM_MOUSE Probable glutamate--tRNA ligase, mitochondrial OS=Mus musculus (Mouse) OX=10090 GN=Ears2 PE=1 SV=1	7083	-0.356844	1.67795e-06	down
Origin recognition complex subunit 2	Orc2	Orc2	sp|Q60862|ORC2_MOUSE Origin recognition complex subunit 2 OS=Mus musculus (Mouse) OX=10090 GN=Orc2 PE=1 SV=1	3214	-0.450931	1.69415e-06	down
Zinc finger SWIM domain-containing protein 8	Zswim8	Zswim8	sp|Q3UHH1|ZSWM8_MOUSE Zinc finger SWIM domain-containing protein 8 OS=Mus musculus (Mouse) OX=10090 GN=Zswim8 PE=1 SV=1	2800	0.191453	1.70019e-06	na
Calponin-1	Cnn1	Cnn1	sp|Q08091|CNN1_MOUSE Calponin-1 OS=Mus musculus (Mouse) OX=10090 GN=Cnn1 PE=1 SV=1	2491	0.740126	1.70186e-06	up
Paladin	Pald1	Pald1	sp|P70261|PALD_MOUSE Paladin OS=Mus musculus (Mouse) OX=10090 GN=Pald1 PE=1 SV=1	2176	0.399389	1.70334e-06	up
NEDD8	Nedd8	Nedd8	sp|P29595|NEDD8_MOUSE NEDD8 OS=Mus musculus (Mouse) OX=10090 GN=Nedd8 PE=1 SV=2	1474	0.269583	1.72069e-06	na
Inactive ubiquitin carboxyl-terminal hydrolase 53	Usp53	Usp53	sp|P15975|UBP53_MOUSE Inactive ubiquitin carboxyl-terminal hydrolase 53 OS=Mus musculus (Mouse) OX=10090 GN=Usp53 PE=1 SV=2	1267	-0.346534	1.72639e-06	down
2-5-oligoadenylate synthase 2	Oas2	Oas2	sp|E9Q9A9|OAS2_MOUSE 2-5-oligoadenylate synthase 2 OS=Mus musculus (Mouse) OX=10090 GN=Oas2 PE=1 SV=1	489	0.692813	1.7532e-06	up
BCL2/adenovirus E1B 19 kDa protein-interacting protein 3-like	Bnip3l	Bnip3l	sp|Q9Z2F7|BNI3L_MOUSE BCL2/adenovirus E1B 19 kDa protein-interacting protein 3-like OS=Mus musculus (Mouse) OX=10090 GN=Bnip3l PE=1 SV=1	8614	0.599732	1.7876e-06	up
Beta-hexosaminidase subunit beta	Hexb	Hexb	sp|P20060|HEXB_MOUSE Beta-hexosaminidase subunit beta OS=Mus musculus (Mouse) OX=10090 GN=Hexb PE=1 SV=2	1333	0.630946	1.78974e-06	up
Protein TMED8	Tmed8	Tmed8	sp|Q3UHI4|TMED8_MOUSE Protein TMED8 OS=Mus musculus (Mouse) OX=10090 GN=Tmed8 PE=2 SV=1	2803	-0.320149	1.79141e-06	down
Activator of 90 kDa heat shock protein ATPase homolog 1	Ahsa1	Ahsa1	sp|Q8BK64|AHSA1_MOUSE Activator of 90 kDa heat shock protein ATPase homolog 1 OS=Mus musculus (Mouse) OX=10090 GN=Ahsa1 PE=1 SV=2	4638	-0.319254	1.79869e-06	down
Ras-related GTP-binding protein A;Ras-related GTP-binding protein B	Rraga;Rragb	Rraga	sp|Q80X95|RRAGA_MOUSE Ras-related GTP-binding protein A OS=Mus musculus (Mouse) OX=10090 GN=Rraga PE=1 SV=1;sp|Q6NTA4|RRAGB_MOUSE Ras-related GTP-binding protein B OS=Mus musculus (Mouse) OX=10090 GN=Rragb PE=1 SV=1	4303	-0.277366	1.81342e-06	na
Voltage-gated hydrogen channel 1	Hvcn1	Hvcn1	sp|Q3U2S8|HVCN1_MOUSE Voltage-gated hydrogen channel 1 OS=Mus musculus (Mouse) OX=10090 GN=Hvcn1 PE=1 SV=2	2718	1.15523	1.88243e-06	up
Mitochondrial dynamics protein MID51	Mief1	Mief1	sp|Q8BGV8|MID51_MOUSE Mitochondrial dynamics protein MID51 OS=Mus musculus (Mouse) OX=10090 GN=Mief1 PE=1 SV=1	4496	0.316514	1.88558e-06	up
Cysteine and glycine-rich protein 1	Csrp1	Csrp1	sp|P97315|CSRP1_MOUSE Cysteine and glycine-rich protein 1 OS=Mus musculus (Mouse) OX=10090 GN=Csrp1 PE=1 SV=3	2285	0.503063	1.92901e-06	up
Nischarin	Nisch	Nisch	sp|Q80TM9|NISCH_MOUSE Nischarin OS=Mus musculus (Mouse) OX=10090 GN=Nisch PE=1 SV=2	4185	0.260929	1.93175e-06	na
Ceroid-lipofuscinosis neuronal protein 5 homolog	Cln5	Cln5	sp|Q3UMW8|CLN5_MOUSE Ceroid-lipofuscinosis neuronal protein 5 homolog OS=Mus musculus (Mouse) OX=10090 GN=Cln5 PE=1 SV=1	2854	0.649649	1.96406e-06	up
Cyclin-dependent kinase 18	Cdk18	Cdk18	sp|Q04899|CDK18_MOUSE Cyclin-dependent kinase 18 OS=Mus musculus (Mouse) OX=10090 GN=Cdk18 PE=1 SV=1	2455	0.360367	1.99597e-06	up
T-cell activation inhibitor, mitochondrial	TCAIM	TCAIM	sp|Q66JZ4|TCAIM_MOUSE T-cell activation inhibitor, mitochondrial OS=Mus musculus (Mouse) OX=10090 GN=TCAIM PE=1 SV=1	3581	-0.451915	2.04505e-06	down
USP6 N-terminal-like protein	Usp6nl	Usp6nl	sp|Q80XC3|US6NL_MOUSE USP6 N-terminal-like protein OS=Mus musculus (Mouse) OX=10090 GN=Usp6nl PE=1 SV=2	4306	0.320895	2.0707e-06	up
UPF0711 protein C18orf21 homolog		MGI:1915296	sp|Q5XFZ0|CR021_MOUSE UPF0711 protein C18orf21 homolog OS=Mus musculus (Mouse) OX=10090 GN=MGI:1915296 PE=2 SV=2	3148	-0.402999	2.09547e-06	down
Cathepsin B;Cathepsin B light chain;Cathepsin B heavy chain	Ctsb	Ctsb	sp|P10605|CATB_MOUSE Cathepsin B OS=Mus musculus (Mouse) OX=10090 GN=Ctsb PE=1 SV=2	1174	0.415982	2.1233e-06	up
Cadherin-3;Cadherin-1;E-Cad/CTF1;E-Cad/CTF2;E-Cad/CTF3	Cdh3;Cdh1	Cdh3	sp|P10287|CADH3_MOUSE Cadherin-3 OS=Mus musculus (Mouse) OX=10090 GN=Cdh3 PE=1 SV=2;sp|P09803|CADH1_MOUSE Cadherin-1 OS=Mus musculus (Mouse) OX=10090 GN=Cdh1 PE=1 SV=1	1170	0.80253	2.13545e-06	up
Calcium uptake protein 2, mitochondrial	Micu2	Micu2	sp|Q8CD10|MICU2_MOUSE Calcium uptake protein 2, mitochondrial OS=Mus musculus (Mouse) OX=10090 GN=Micu2 PE=1 SV=2	5196	0.321	2.14565e-06	up
Transmembrane protein 119	Tmem119	Tmem119	sp|Q8R138|TM119_MOUSE Transmembrane protein 119 OS=Mus musculus (Mouse) OX=10090 GN=Tmem119 PE=1 SV=1	5685	1.10541	2.16657e-06	up
39S ribosomal protein L43, mitochondrial	Mrpl43	Mrpl43	sp|Q99N89|RM43_MOUSE 39S ribosomal protein L43, mitochondrial OS=Mus musculus (Mouse) OX=10090 GN=Mrpl43 PE=1 SV=1	6692	-0.292725	2.18183e-06	na
Delta-1-pyrroline-5-carboxylate synthase;Glutamate 5-kinase;Gamma-glutamyl phosphate reductase	Aldh18a1	Aldh18a1	sp|Q9Z110|P5CS_MOUSE Delta-1-pyrroline-5-carboxylate synthase OS=Mus musculus (Mouse) OX=10090 GN=Aldh18a1 PE=1 SV=2	8530	0.382273	2.20388e-06	up
Beta-1,4-galactosyltransferase 1;Lactose synthase A protein;N-acetyllactosamine synthase;Beta-N-acetylglucosaminylglycopeptide beta-1,4-galactosyltransferase;Beta-N-acetylglucosaminyl-glycolipid beta-1,4-galactosyltransferase;Processed beta-1,4-galactosyltransferase 1	B4galt1	B4galt1	sp|P15535|B4GT1_MOUSE Beta-1,4-galactosyltransferase 1 OS=Mus musculus (Mouse) OX=10090 GN=B4galt1 PE=1 SV=1	1261	0.580482	2.2222e-06	up
Kinesin light chain 3	Klc3	Klc3	sp|Q91W40|KLC3_MOUSE Kinesin light chain 3 OS=Mus musculus (Mouse) OX=10090 GN=Klc3 PE=1 SV=1	6143	0.83073	2.25394e-06	up
Chromatin accessibility complex protein 1	Chrac1	Chrac1	sp|Q9JKP8|CHRC1_MOUSE Chromatin accessibility complex protein 1 OS=Mus musculus (Mouse) OX=10090 GN=Chrac1 PE=1 SV=1	8066	-0.430559	2.26422e-06	down
Tyrosyl-DNA phosphodiesterase 2	Tdp2	Tdp2	sp|Q9JJX7|TYDP2_MOUSE Tyrosyl-DNA phosphodiesterase 2 OS=Mus musculus (Mouse) OX=10090 GN=Tdp2 PE=1 SV=1	8034	-0.598856	2.27046e-06	down
Ubiquitin-associated and SH3 domain-containing protein B	Ubash3b	Ubash3b	sp|Q8BGG7|UBS3B_MOUSE Ubiquitin-associated and SH3 domain-containing protein B OS=Mus musculus (Mouse) OX=10090 GN=Ubash3b PE=1 SV=1	4466	-0.460799	2.27808e-06	down
39S ribosomal protein L53, mitochondrial	Mrpl53	Mrpl53	sp|Q9D1H8|RM53_MOUSE 39S ribosomal protein L53, mitochondrial OS=Mus musculus (Mouse) OX=10090 GN=Mrpl53 PE=1 SV=1	7314	-0.261974	2.28572e-06	na
Interferon-induced transmembrane protein 3	Ifitm3	Ifitm3	sp|Q9CQW9|IFM3_MOUSE Interferon-induced transmembrane protein 3 OS=Mus musculus (Mouse) OX=10090 GN=Ifitm3 PE=1 SV=1	6904	0.678746	2.31068e-06	up
EH domain-containing protein 4	Ehd4	Ehd4	sp|Q9EQP2|EHD4_MOUSE EH domain-containing protein 4 OS=Mus musculus (Mouse) OX=10090 GN=Ehd4 PE=1 SV=1	7821	0.477506	2.31811e-06	up
MKI67 FHA domain-interacting nucleolar phosphoprotein	Nifk	Nifk	sp|Q91VE6|MK67I_MOUSE MKI67 FHA domain-interacting nucleolar phosphoprotein OS=Mus musculus (Mouse) OX=10090 GN=Nifk PE=1 SV=1	6098	-0.284542	2.3391e-06	na
Non-syndromic hearing impairment protein 5 homolog	Dfna5	Gsdme	sp|Q9Z2D3|GSDME_MOUSE Gasdermin-E OS=Mus musculus (Mouse) OX=10090 GN=Gsdme PE=1 SV=1	8608	0.604823	2.35488e-06	up
tRNA-splicing ligase RtcB homolog	Rtcb	Rtcb	sp|Q99LF4|RTCB_MOUSE RNA-splicing ligase RtcB homolog OS=Mus musculus (Mouse) OX=10090 GN=Rtcb PE=1 SV=1	6611	-0.222228	2.37291e-06	na
Multidrug resistance protein 1B	Abcb1b	Abcb1b	sp|P06795|MDR1B_MOUSE ATP-dependent translocase ABCB1 OS=Mus musculus (Mouse) OX=10090 GN=Abcb1b PE=1 SV=1	1106	-0.378634	2.37468e-06	down
Nucleoredoxin	Nxn	Nxn	sp|P97346|NXN_MOUSE Nucleoredoxin OS=Mus musculus (Mouse) OX=10090 GN=Nxn PE=1 SV=1	2290	0.561909	2.38254e-06	up
Surfeit locus protein 4	Surf4	Surf4	sp|Q64310|SURF4_MOUSE Surfeit locus protein 4 OS=Mus musculus (Mouse) OX=10090 GN=Surf4 PE=1 SV=1	3525	0.521937	2.38351e-06	up
SH3 domain-binding protein 1	Sh3bp1	Sh3bp1	sp|P55194|3BP1_MOUSE SH3 domain-binding protein 1 OS=Mus musculus (Mouse) OX=10090 GN=Sh3bp1 PE=1 SV=3	1835	0.451507	2.39271e-06	up
Epoxide hydrolase 1	Ephx1	Ephx1	sp|Q9D379|HYEP_MOUSE Epoxide hydrolase 1 OS=Mus musculus (Mouse) OX=10090 GN=Ephx1 PE=1 SV=2	7380	0.809615	2.39829e-06	up
COUP transcription factor 2	Nr2f2	Nr2f2	sp|P43135|COT2_MOUSE COUP transcription factor 2 OS=Mus musculus (Mouse) OX=10090 GN=Nr2f2 PE=1 SV=2	1611	-0.604314	2.41036e-06	down
Protein CASC3	Casc3	Casc3	sp|Q8K3W3|CASC3_MOUSE Protein CASC3 OS=Mus musculus (Mouse) OX=10090 GN=Casc3 PE=1 SV=3	5586	-0.215479	2.41669e-06	na
ATP-dependent 6-phosphofructokinase, muscle type	Pfkm	Pfkm	sp|P47857|PFKAM_MOUSE ATP-dependent 6-phosphofructokinase, muscle type OS=Mus musculus (Mouse) OX=10090 GN=Pfkm PE=1 SV=3	1660	0.367254	2.44793e-06	up
Eukaryotic translation initiation factor 1	Eif1	Eif1	sp|P48024|EIF1_MOUSE Eukaryotic translation initiation factor 1 OS=Mus musculus (Mouse) OX=10090 GN=Eif1 PE=1 SV=2	1674	-0.298379	2.45905e-06	na
OTU domain-containing protein 6B	Otud6b	Otud6b	sp|Q8K2H2|OTU6B_MOUSE Deubiquitinase OTUD6B OS=Mus musculus (Mouse) OX=10090 GN=Otud6b PE=1 SV=1	5516	-0.289581	2.51012e-06	na
Hsp70-binding protein 1	Hspbp1	Hspbp1	sp|Q99P31|HPBP1_MOUSE Hsp70-binding protein 1 OS=Mus musculus (Mouse) OX=10090 GN=Hspbp1 PE=1 SV=1	6707	-0.402963	2.55908e-06	down
L-aminoadipate-semialdehyde dehydrogenase-phosphopantetheinyl transferase	Aasdhppt	Aasdhppt	sp|Q9CQF6|ADPPT_MOUSE L-aminoadipate-semialdehyde dehydrogenase-phosphopantetheinyl transferase OS=Mus musculus (Mouse) OX=10090 GN=Aasdhppt PE=1 SV=1	6842	-0.358638	2.56824e-06	down
Fibronectin type III and SPRY domain-containing protein 1	Fsd1	Fsd1	sp|Q7TPM6|FSD1_MOUSE Fibronectin type III and SPRY domain-containing protein 1 OS=Mus musculus (Mouse) OX=10090 GN=Fsd1 PE=1 SV=1	4106	0.884856	2.61006e-06	up
Glucose 1,6-bisphosphate synthase	Pgm2l1	Pgm2l1	sp|Q8CAA7|PGM2L_MOUSE Glucose 1,6-bisphosphate synthase OS=Mus musculus (Mouse) OX=10090 GN=Pgm2l1 PE=1 SV=1	5153	-0.676038	2.6228e-06	down
Threonine--tRNA ligase, cytoplasmic	Tars	Tars1	sp|Q9D0R2|SYTC_MOUSE Threonine--tRNA ligase 1, cytoplasmic OS=Mus musculus (Mouse) OX=10090 GN=Tars1 PE=1 SV=2	7267	0.391197	2.63538e-06	up
Bone morphogenetic protein receptor type-1A;Bone morphogenetic protein receptor type-1B	Bmpr1a;Bmpr1b	Bmpr1a	sp|P36895|BMR1A_MOUSE Bone morphogenetic protein receptor type-1A OS=Mus musculus (Mouse) OX=10090 GN=Bmpr1a PE=1 SV=1;sp|P36898|BMR1B_MOUSE Bone morphogenetic protein receptor type-1B OS=Mus musculus (Mouse) OX=10090 GN=Bmpr1b PE=1 SV=1	1557	0.348607	2.69132e-06	up
Bifunctional lysine-specific demethylase and histidyl-hydroxylase NO66	No66	Riox1	sp|Q9JJF3|RIOX1_MOUSE Ribosomal oxygenase 1 OS=Mus musculus (Mouse) OX=10090 GN=Riox1 PE=1 SV=2	8012	-0.398974	2.69859e-06	down
Exostosin-like 3	Extl3	Extl3	sp|Q9WVL6|EXTL3_MOUSE Exostosin-like 3 OS=Mus musculus (Mouse) OX=10090 GN=Extl3 PE=1 SV=2	8482	0.488662	2.6987e-06	up
Transient receptor potential cation channel subfamily M member 7	Trpm7	Trpm7	sp|Q923J1|TRPM7_MOUSE Transient receptor potential cation channel subfamily M member 7 OS=Mus musculus (Mouse) OX=10090 GN=Trpm7 PE=1 SV=1	6439	0.256486	2.70074e-06	na
Beta-arrestin-2	Arrb2	Arrb2	sp|Q91YI4|ARRB2_MOUSE Beta-arrestin-2 OS=Mus musculus (Mouse) OX=10090 GN=Arrb2 PE=1 SV=1	6258	0.261826	2.7186e-06	na
Histidine triad nucleotide-binding protein 3	Hint3	Hint3	sp|Q9CPS6|HINT3_MOUSE Histidine triad nucleotide-binding protein 3 OS=Mus musculus (Mouse) OX=10090 GN=Hint3 PE=1 SV=1	6746	-0.223209	2.74022e-06	na
GRB2-associated-binding protein 1	Gab1	Gab1	sp|Q9QYY0|GAB1_MOUSE GRB2-associated-binding protein 1 OS=Mus musculus (Mouse) OX=10090 GN=Gab1 PE=1 SV=2	8237	0.35032	2.75369e-06	up
Ribosomal L1 domain-containing protein 1	Rsl1d1	Rsl1d1	sp|Q8BVY0|RL1D1_MOUSE Ribosomal L1 domain-containing protein 1 OS=Mus musculus (Mouse) OX=10090 GN=Rsl1d1 PE=1 SV=1	4887	-0.3543	2.76676e-06	down
Magnesium transporter NIPA3	Nipal1	Nipal1	sp|Q8BMW7|NIPA3_MOUSE Magnesium transporter NIPA3 OS=Mus musculus (Mouse) OX=10090 GN=Nipal1 PE=1 SV=2	4722	-0.342141	2.78248e-06	down
Cell surface glycoprotein MUC18	Mcam	Mcam	sp|Q8R2Y2|MUC18_MOUSE Cell surface glycoprotein MUC18 OS=Mus musculus (Mouse) OX=10090 GN=Mcam PE=1 SV=1	5752	0.672095	2.83632e-06	up
Beta-enolase	Eno3	Eno3	sp|P21550|ENOB_MOUSE Beta-enolase OS=Mus musculus (Mouse) OX=10090 GN=Eno3 PE=1 SV=3	1351	0.780901	2.89627e-06	up
FAST kinase domain-containing protein 2	Fastkd2	Fastkd2	sp|Q922E6|FAKD2_MOUSE FAST kinase domain-containing protein 2, mitochondrial OS=Mus musculus (Mouse) OX=10090 GN=Fastkd2 PE=2 SV=2	6393	-0.280943	2.91003e-06	na
Caspase-7;Caspase-7 subunit p20;Caspase-7 subunit p11	Casp7	Casp7	sp|P97864|CASP7_MOUSE Caspase-7 OS=Mus musculus (Mouse) OX=10090 GN=Casp7 PE=1 SV=2	2368	0.317282	2.92457e-06	up
Glycerol-3-phosphate dehydrogenase 1-like protein	Gpd1l	Gpd1l	sp|Q3ULJ0|GPD1L_MOUSE Glycerol-3-phosphate dehydrogenase 1-like protein OS=Mus musculus (Mouse) OX=10090 GN=Gpd1l PE=1 SV=2	2833	0.275595	3.00738e-06	na
Acetyl-coenzyme A transporter 1	Slc33a1	Slc33a1	sp|Q99J27|ACATN_MOUSE Acetyl-coenzyme A transporter 1 OS=Mus musculus (Mouse) OX=10090 GN=Slc33a1 PE=1 SV=1	6486	0.441168	3.01748e-06	up
Multivesicular body subunit 12A	Mvb12a	Mvb12a	sp|Q78HU3|MB12A_MOUSE Multivesicular body subunit 12A OS=Mus musculus (Mouse) OX=10090 GN=Mvb12a PE=1 SV=1	4026	-0.248302	3.05402e-06	na
	Snx21	Snx21	sp|Q3UR97|SNX21_MOUSE Sorting nexin-21 OS=Mus musculus (Mouse) OX=10090 GN=Snx21 PE=1 SV=1	2872	0.506346	3.05478e-06	up
Phosphomannomutase 1	Pmm1	Pmm1	sp|O35621|PMM1_MOUSE Phosphomannomutase 1 OS=Mus musculus (Mouse) OX=10090 GN=Pmm1 PE=1 SV=1	737	0.229386	3.05635e-06	na
Protein S100-A13	S100a13	S100a13	sp|P97352|S10AD_MOUSE Protein S100-A13 OS=Mus musculus (Mouse) OX=10090 GN=S100a13 PE=1 SV=1	2293	1.35367	3.06117e-06	up
Protein FAM160B2	Fam160b2	Fam160b2	sp|Q80YR2|F16B2_MOUSE Protein FAM160B2 OS=Mus musculus (Mouse) OX=10090 GN=Fam160b2 PE=1 SV=2	4341	0.466061	3.06858e-06	up
Queuine tRNA-ribosyltransferase subunit QTRTD1	Qtrtd1	Qtrt2	sp|B8ZXI1|QTRT2_MOUSE Queuine tRNA-ribosyltransferase accessory subunit 2 OS=Mus musculus (Mouse) OX=10090 GN=Qtrt2 PE=1 SV=2	231	-0.350306	3.12648e-06	down
Tapasin	Tapbp	Tapbp	sp|Q9R233|TPSN_MOUSE Tapasin OS=Mus musculus (Mouse) OX=10090 GN=Tapbp PE=1 SV=2	8365	0.519036	3.16913e-06	up
Serine/threonine-protein phosphatase 4 regulatory subunit 3A	Smek1	Ppp4r3a	sp|Q6P2K6|P4R3A_MOUSE Serine/threonine-protein phosphatase 4 regulatory subunit 3A OS=Mus musculus (Mouse) OX=10090 GN=Ppp4r3a PE=1 SV=1	3758	-0.250566	3.22183e-06	na
Glutathione peroxidase 7	Gpx7	Gpx7	sp|Q99LJ6|GPX7_MOUSE Glutathione peroxidase 7 OS=Mus musculus (Mouse) OX=10090 GN=Gpx7 PE=1 SV=1	6627	1.43944	3.26805e-06	up
Eukaryotic translation initiation factor 5B	Eif5b	Eif5b	sp|Q05D44|IF2P_MOUSE Eukaryotic translation initiation factor 5B OS=Mus musculus (Mouse) OX=10090 GN=Eif5b PE=1 SV=2	2470	-0.29387	3.29257e-06	na
Calpain-1 catalytic subunit	Capn1	Capn1	sp|O35350|CAN1_MOUSE Calpain-1 catalytic subunit OS=Mus musculus (Mouse) OX=10090 GN=Capn1 PE=1 SV=1	703	0.67112	3.30964e-06	up
Tumor necrosis factor alpha-induced protein 8	Tnfaip8	Tnfaip8	sp|Q921Z5|TFIP8_MOUSE Tumor necrosis factor alpha-induced protein 8 OS=Mus musculus (Mouse) OX=10090 GN=Tnfaip8 PE=1 SV=1	6384	0.454723	3.3611e-06	up
Phospholysine phosphohistidine inorganic pyrophosphate phosphatase	Lhpp	Lhpp	sp|Q9D7I5|LHPP_MOUSE Phospholysine phosphohistidine inorganic pyrophosphate phosphatase OS=Mus musculus (Mouse) OX=10090 GN=Lhpp PE=1 SV=1	7473	-0.508149	3.37354e-06	down
tRNA-specific adenosine deaminase 2	Adat2	Adat2	sp|Q6P6J0|ADAT2_MOUSE tRNA-specific adenosine deaminase 2 OS=Mus musculus (Mouse) OX=10090 GN=Adat2 PE=1 SV=1	3792	-0.331686	3.37656e-06	down
Chloride intracellular channel protein 1	Clic1	Clic1	sp|Q9Z1Q5|CLIC1_MOUSE Chloride intracellular channel protein 1 OS=Mus musculus (Mouse) OX=10090 GN=Clic1 PE=1 SV=3	8568	0.320892	3.466e-06	up
E3 ubiquitin-protein ligase MYCBP2	Mycbp2	Mycbp2	sp|Q7TPH6|MYCB2_MOUSE E3 ubiquitin-protein ligase MYCBP2 OS=Mus musculus (Mouse) OX=10090 GN=Mycbp2 PE=1 SV=3	4104	0.268696	3.4715e-06	na
Tropomyosin beta chain	Tpm2	Tpm2	sp|P58774|TPM2_MOUSE Tropomyosin beta chain OS=Mus musculus (Mouse) OX=10090 GN=Tpm2 PE=1 SV=1	1911	0.931537	3.47376e-06	up
UPF0565 protein C2orf69 homolog		MGI:1920717	sp|Q9D9H8|CB069_MOUSE UPF0565 protein C2orf69 homolog OS=Mus musculus (Mouse) OX=10090 GN=MGI:1920717 PE=2 SV=3	7565	-0.26677	3.49512e-06	na
				259	-0.742738	3.51799e-06	down
Calpain small subunit 1	Capns1	Capns1	sp|O88456|CPNS1_MOUSE Calpain small subunit 1 OS=Mus musculus (Mouse) OX=10090 GN=Capns1 PE=1 SV=1	954	-0.300577	3.5629e-06	down
Prolyl endopeptidase-like	Prepl	Prepl	sp|Q8C167|PPCEL_MOUSE Prolyl endopeptidase-like OS=Mus musculus (Mouse) OX=10090 GN=Prepl PE=1 SV=1	5038	0.537719	3.57108e-06	up
Trans-2-enoyl-CoA reductase, mitochondrial	Mecr	Mecr	sp|Q9DCS3|MECR_MOUSE Enoyl-[acyl-carrier-protein] reductase, mitochondrial OS=Mus musculus (Mouse) OX=10090 GN=Mecr PE=1 SV=2	7745	-0.495493	3.57937e-06	down
Tricarboxylate transport protein, mitochondrial	Slc25a1	Slc25a1	sp|Q8JZU2|TXTP_MOUSE Tricarboxylate transport protein, mitochondrial OS=Mus musculus (Mouse) OX=10090 GN=Slc25a1 PE=1 SV=1	5393	-0.31074	3.58787e-06	down
Protein kinase C delta type;Protein kinase C delta type regulatory subunit;Protein kinase C delta type catalytic subunit	Prkcd	Prkcd	sp|P28867|KPCD_MOUSE Protein kinase C delta type OS=Mus musculus (Mouse) OX=10090 GN=Prkcd PE=1 SV=3	1464	0.623711	3.60521e-06	up
Dimethyladenosine transferase 2, mitochondrial	Tfb2m	Tfb2m	sp|Q3TL26|TFB2M_MOUSE Dimethyladenosine transferase 2, mitochondrial OS=Mus musculus (Mouse) OX=10090 GN=Tfb2m PE=2 SV=1	2630	-0.434102	3.62089e-06	down
Cyclic AMP-dependent transcription factor ATF-6 beta;Processed cyclic AMP-dependent transcription factor ATF-6 beta	Atf6b	Atf6b	sp|O35451|ATF6B_MOUSE Cyclic AMP-dependent transcription factor ATF-6 beta OS=Mus musculus (Mouse) OX=10090 GN=Atf6b PE=1 SV=1	717	-0.391742	3.6331e-06	down
Golgi phosphoprotein 3	Golph3	Golph3	sp|Q9CRA5|GOLP3_MOUSE Golgi phosphoprotein 3 OS=Mus musculus (Mouse) OX=10090 GN=Golph3 PE=1 SV=1	6969	0.386258	3.63392e-06	up
Docking protein 1	Dok1	Dok1	sp|P97465|DOK1_MOUSE Docking protein 1 OS=Mus musculus (Mouse) OX=10090 GN=Dok1 PE=1 SV=2	2327	0.291184	3.64111e-06	na
Replication factor C subunit 1	Rfc1	Rfc1	sp|P35601|RFC1_MOUSE Replication factor C subunit 1 OS=Mus musculus (Mouse) OX=10090 GN=Rfc1 PE=1 SV=2	1539	-0.25192	3.64363e-06	na
Phosducin-like protein 3	Pdcl3	Pdcl3	sp|Q8BVF2|PDCL3_MOUSE Phosducin-like protein 3 OS=Mus musculus (Mouse) OX=10090 GN=Pdcl3 PE=1 SV=1	4874	-0.339351	3.68397e-06	down
Protein LTV1 homolog	Ltv1	Ltv1	sp|Q6NSQ7|LTV1_MOUSE Protein LTV1 homolog OS=Mus musculus (Mouse) OX=10090 GN=Ltv1 PE=1 SV=2	3700	-0.312826	3.70483e-06	down
Fos-related antigen 2	Fosl2	Fosl2	sp|P47930|FOSL2_MOUSE Fos-related antigen 2 OS=Mus musculus (Mouse) OX=10090 GN=Fosl2 PE=1 SV=2	1665	-0.247799	3.71693e-06	na
Serine/threonine-protein kinase WNK1	Wnk1	Wnk1	sp|P83741|WNK1_MOUSE Serine/threonine-protein kinase WNK1 OS=Mus musculus (Mouse) OX=10090 GN=Wnk1 PE=1 SV=2	2254	0.271766	3.71745e-06	na
CD97 antigen	Cd97	Cd97	sp|Q9Z0M6|CD97_MOUSE CD97 antigen OS=Mus musculus (Mouse) OX=10090 GN=Cd97 PE=1 SV=2	8505	0.506969	3.72817e-06	up
Exostosin-1	Ext1	Ext1	sp|P97464|EXT1_MOUSE Exostosin-1 OS=Mus musculus (Mouse) OX=10090 GN=Ext1 PE=1 SV=1	2326	0.371596	3.75319e-06	up
Gamma-tubulin complex component 5	Tubgcp5	Tubgcp5	sp|Q8BKN5|GCP5_MOUSE Gamma-tubulin complex component 5 OS=Mus musculus (Mouse) OX=10090 GN=Tubgcp5 PE=2 SV=2	4650	-0.2291	3.77939e-06	na
Lactation elevated protein 1	Lace1	Afg1l	sp|Q3V384|AFG1L_MOUSE AFG1-like ATPase OS=Mus musculus (Mouse) OX=10090 GN=Afg1l PE=1 SV=1	2932	-0.356228	3.78488e-06	down
DmX-like protein 1	Dmxl1	Dmxl1	sp|Q6PNC0|DMXL1_MOUSE DmX-like protein 1 OS=Mus musculus (Mouse) OX=10090 GN=Dmxl1 PE=1 SV=1	3921	0.169279	3.83296e-06	na
Pumilio domain-containing protein KIAA0020	Kiaa0020	Pum3	sp|Q8BKS9|PUM3_MOUSE Pumilio homolog 3 OS=Mus musculus (Mouse) OX=10090 GN=Pum3 PE=1 SV=2	4652	-0.2901	3.91623e-06	na
LMBR1 domain-containing protein 2	Lmbrd2	Lmbrd2	sp|Q8C561|LMBD2_MOUSE G-protein coupled receptor-associated protein LMBRD2 OS=Mus musculus (Mouse) OX=10090 GN=Lmbrd2 PE=1 SV=1	5097	0.335293	3.92107e-06	up
DDB1- and CUL4-associated factor 11	Dcaf11	Dcaf11	sp|Q91VU6|DCA11_MOUSE DDB1- and CUL4-associated factor 11 OS=Mus musculus (Mouse) OX=10090 GN=Dcaf11 PE=1 SV=1	6129	0.317273	3.92733e-06	up
Armadillo repeat-containing protein 6	Armc6	Armc6	sp|Q8BNU0|ARMC6_MOUSE Armadillo repeat-containing protein 6 OS=Mus musculus (Mouse) OX=10090 GN=Armc6 PE=1 SV=1	4735	-0.273231	3.9742e-06	na
Tetratricopeptide repeat protein 39C	Ttc39c	Ttc39c	sp|Q8VE09|TT39C_MOUSE Tetratricopeptide repeat protein 39C OS=Mus musculus (Mouse) OX=10090 GN=Ttc39c PE=1 SV=2	5976	0.481704	3.97446e-06	up
Mitochondrial import receptor subunit TOM22 homolog	Tomm22	Tomm22	sp|Q9CPQ3|TOM22_MOUSE Mitochondrial import receptor subunit TOM22 homolog OS=Mus musculus (Mouse) OX=10090 GN=Tomm22 PE=1 SV=3	6738	-0.272546	3.98147e-06	na
TBC1 domain family member 1	Tbc1d1	Tbc1d1	sp|Q60949|TBCD1_MOUSE TBC1 domain family member 1 OS=Mus musculus (Mouse) OX=10090 GN=Tbc1d1 PE=1 SV=3	3228	0.282937	4.01211e-06	na
COMM domain-containing protein 7	Commd7	Commd7	sp|Q8BG94|COMD7_MOUSE COMM domain-containing protein 7 OS=Mus musculus (Mouse) OX=10090 GN=Commd7 PE=1 SV=1	4443	0.234656	4.01444e-06	na
	Gtf3c3	Gtf3c3	tr|Q3TMP1|Q3TMP1_MOUSE General transcription factor IIIC, polypeptide 3 OS=Mus musculus (Mouse) OX=10090 GN=Gtf3c3 PE=1 SV=1	2638	-0.287459	4.01724e-06	na
Adenylosuccinate synthetase isozyme 1	Adssl1	Adss1	sp|P28650|PURA1_MOUSE Adenylosuccinate synthetase isozyme 1 OS=Mus musculus (Mouse) OX=10090 GN=Adss1 PE=1 SV=2	1447	0.916812	4.01746e-06	up
DNA-(apurinic or apyrimidinic site) lyase;DNA-(apurinic or apyrimidinic site) lyase, mitochondrial	Apex1	Apex1	sp|P28352|APEX1_MOUSE DNA-(apurinic or apyrimidinic site) lyase OS=Mus musculus (Mouse) OX=10090 GN=Apex1 PE=1 SV=2	1440	0.413356	4.02444e-06	up
Magnesium-dependent phosphatase 1	Mdp1	Mdp1	sp|Q9D967|MGDP1_MOUSE Magnesium-dependent phosphatase 1 OS=Mus musculus (Mouse) OX=10090 GN=Mdp1 PE=1 SV=1	7561	0.568988	4.16071e-06	up
Conserved oligomeric Golgi complex subunit 1	Cog1	Cog1	sp|Q9Z160|COG1_MOUSE Conserved oligomeric Golgi complex subunit 1 OS=Mus musculus (Mouse) OX=10090 GN=Cog1 PE=1 SV=3	8539	0.35263	4.17717e-06	up
Septin-6	Sep-06	Septin6	sp|Q9R1T4|SEPT6_MOUSE Septin-6 OS=Mus musculus (Mouse) OX=10090 GN=Septin6 PE=1 SV=4	8356	0.587221	4.23967e-06	up
Pericentrin	Pcnt	Pcnt	sp|P48725|PCNT_MOUSE Pericentrin OS=Mus musculus (Mouse) OX=10090 GN=Pcnt PE=1 SV=2	1687	-0.405352	4.24706e-06	down
			;;	308	-0.617882	4.28701e-06	down
	Dhx37	Dhx37	tr|Q6NZL1|Q6NZL1_MOUSE DEAH (Asp-Glu-Ala-His) box polypeptide 37 OS=Mus musculus (Mouse) OX=10090 GN=Dhx37 PE=1 SV=1	3736	-0.277945	4.29815e-06	na
Chromobox protein homolog 8	Cbx8	Cbx8	sp|Q9QXV1|CBX8_MOUSE Chromobox protein homolog 8 OS=Mus musculus (Mouse) OX=10090 GN=Cbx8 PE=1 SV=1	8193	0.228672	4.29873e-06	na
Exportin-7	Xpo7	Xpo7	sp|Q9EPK7|XPO7_MOUSE Exportin-7 OS=Mus musculus (Mouse) OX=10090 GN=Xpo7 PE=1 SV=3	7781	0.366751	4.34606e-06	up
Vitamin K-dependent gamma-carboxylase	Ggcx	Ggcx	sp|Q9QYC7|VKGC_MOUSE Vitamin K-dependent gamma-carboxylase OS=Mus musculus (Mouse) OX=10090 GN=Ggcx PE=1 SV=1	8217	0.446848	4.35434e-06	up
Ubiquitin carboxyl-terminal hydrolase 15	Usp15	Usp15	sp|Q8R5H1|UBP15_MOUSE Ubiquitin carboxyl-terminal hydrolase 15 OS=Mus musculus (Mouse) OX=10090 GN=Usp15 PE=1 SV=1	5842	-0.326776	4.36383e-06	down
Sialidase-1	Neu1	Neu1	sp|O35657|NEUR1_MOUSE Sialidase-1 OS=Mus musculus (Mouse) OX=10090 GN=Neu1 PE=1 SV=1	748	0.593274	4.48582e-06	up
Protein phosphatase 1B	Ppm1b	Ppm1b	sp|P36993|PPM1B_MOUSE Protein phosphatase 1B OS=Mus musculus (Mouse) OX=10090 GN=Ppm1b PE=1 SV=1	1559	0.258894	4.51102e-06	na
Dipeptidyl peptidase 2	Dpp7	Dpp7	sp|Q9ET22|DPP2_MOUSE Dipeptidyl peptidase 2 OS=Mus musculus (Mouse) OX=10090 GN=Dpp7 PE=1 SV=2	7907	0.61771	4.5178e-06	up
	Chd3	Chd3	tr|B1AR17|B1AR17_MOUSE Chromodomain helicase DNA-binding protein 3 OS=Mus musculus (Mouse) OX=10090 GN=Chd3 PE=1 SV=1	174	0.498199	4.5602e-06	up
Aprataxin and PNK-like factor	Aplf	Aplf	sp|Q9D842|APLF_MOUSE Aprataxin and PNK-like factor OS=Mus musculus (Mouse) OX=10090 GN=Aplf PE=1 SV=2	7499	0.386684	4.56542e-06	up
Kinesin-associated protein 3	Kifap3	Kifap3	sp|P70188|KIFA3_MOUSE Kinesin-associated protein 3 OS=Mus musculus (Mouse) OX=10090 GN=Kifap3 PE=1 SV=1	2161	0.278666	4.70364e-06	na
GPN-loop GTPase 1	Gpn1	Gpn1	sp|Q8VCE2|GPN1_MOUSE GPN-loop GTPase 1 OS=Mus musculus (Mouse) OX=10090 GN=Gpn1 PE=1 SV=1	5887	-0.258106	4.72637e-06	na
rRNA/tRNA 2-O-methyltransferase fibrillarin-like protein 1	Fbll1	Fbll1	sp|Q80WS3|FBLL1_MOUSE rRNA/tRNA 2-O-methyltransferase fibrillarin-like protein 1 OS=Mus musculus (Mouse) OX=10090 GN=Fbll1 PE=1 SV=1	4284	-0.364887	4.76612e-06	down
	Uggt2	Uggt2	tr|E9Q4X2|E9Q4X2_MOUSE UDP-glucose glycoprotein glucosyltransferase 2 OS=Mus musculus (Mouse) OX=10090 GN=Uggt2 PE=1 SV=1	448	0.599313	4.79448e-06	up
C-Jun-amino-terminal kinase-interacting protein 3	Mapk8ip3	Mapk8ip3	sp|Q9ESN9|JIP3_MOUSE C-Jun-amino-terminal kinase-interacting protein 3 OS=Mus musculus (Mouse) OX=10090 GN=Mapk8ip3 PE=1 SV=1	7892	0.659183	4.82314e-06	up
Zinc finger CCCH-type with G patch domain-containing protein	Zgpat	Zgpat	sp|Q8VDM1|ZGPAT_MOUSE Zinc finger CCCH-type with G patch domain-containing protein OS=Mus musculus (Mouse) OX=10090 GN=Zgpat PE=1 SV=1	5950	-0.248547	4.87275e-06	na
Transcription initiation factor TFIID subunit 11	Taf11	Taf11	sp|Q99JX1|TAF11_MOUSE Transcription initiation factor TFIID subunit 11 OS=Mus musculus (Mouse) OX=10090 GN=Taf11 PE=2 SV=1	6527	-0.237815	4.95677e-06	na
Carboxypeptidase Q	Cpq	Cpq	sp|Q9WVJ3|CBPQ_MOUSE Carboxypeptidase Q OS=Mus musculus (Mouse) OX=10090 GN=Cpq PE=1 SV=1	8475	0.637145	5.00547e-06	up
Growth arrest and DNA damage-inducible proteins-interacting protein 1	Gadd45gip1	Gadd45gip1	sp|Q9CR59|G45IP_MOUSE Growth arrest and DNA damage-inducible proteins-interacting protein 1 OS=Mus musculus (Mouse) OX=10090 GN=Gadd45gip1 PE=1 SV=1	6948	-0.312028	5.05307e-06	down
Synaptogyrin-2	Syngr2	Syngr2	sp|O55101|SNG2_MOUSE Synaptogyrin-2 OS=Mus musculus (Mouse) OX=10090 GN=Syngr2 PE=2 SV=1	843	-0.610671	5.05732e-06	down
DNA topoisomerase 3-beta-1	Top3b	Top3b	sp|Q9Z321|TOP3B_MOUSE DNA topoisomerase 3-beta-1 OS=Mus musculus (Mouse) OX=10090 GN=Top3b PE=1 SV=1	8652	0.176885	5.08123e-06	na
Abhydrolase domain-containing protein 16A	Abhd16a	Abhd16a	sp|Q9Z1Q2|ABHGA_MOUSE Phosphatidylserine lipase ABHD16A OS=Mus musculus (Mouse) OX=10090 GN=Abhd16a PE=1 SV=3	8567	0.317306	5.15929e-06	up
Zinc transporter ZIP10	Slc39a10	Slc39a10	sp|Q6P5F6|S39AA_MOUSE Zinc transporter ZIP10 OS=Mus musculus (Mouse) OX=10090 GN=Slc39a10 PE=1 SV=1	3786	-0.320542	5.16256e-06	down
Hydroxylysine kinase	Hykk	Hykk	sp|Q5U5V2|HYKK_MOUSE Hydroxylysine kinase OS=Mus musculus (Mouse) OX=10090 GN=Hykk PE=1 SV=2	3145	0.533212	5.25378e-06	up
Rho-related GTP-binding protein RhoC	Rhoc	Rhoc	sp|Q62159|RHOC_MOUSE Rho-related GTP-binding protein RhoC OS=Mus musculus (Mouse) OX=10090 GN=Rhoc PE=1 SV=2	3421	0.392784	5.28706e-06	up
Pyruvate dehydrogenase phosphatase regulatory subunit, mitochondrial	Pdpr	Pdpr	sp|Q7TSQ8|PDPR_MOUSE Pyruvate dehydrogenase phosphatase regulatory subunit, mitochondrial OS=Mus musculus (Mouse) OX=10090 GN=Pdpr PE=1 SV=1	4149	-0.332865	5.34618e-06	down
Focal adhesion kinase 1	Ptk2	Ptk2	sp|P34152|FAK1_MOUSE Focal adhesion kinase 1 OS=Mus musculus (Mouse) OX=10090 GN=Ptk2 PE=1 SV=4	1515	0.414029	5.42591e-06	up
Translation initiation factor eIF-2B subunit alpha	Eif2b1	Eif2b1	sp|Q99LC8|EI2BA_MOUSE Translation initiation factor eIF-2B subunit alpha OS=Mus musculus (Mouse) OX=10090 GN=Eif2b1 PE=1 SV=1	6604	-0.252672	5.43221e-06	na
				329	-0.670349	5.44746e-06	down
Protein SMG9	Smg9	Smg9	sp|Q9DB90|SMG9_MOUSE Protein SMG9 OS=Mus musculus (Mouse) OX=10090 GN=Smg9 PE=1 SV=1	7621	-0.206344	5.46005e-06	na
Atrophin-1	Atn1	Atn1	sp|O35126|ATN1_MOUSE Atrophin-1 OS=Mus musculus (Mouse) OX=10090 GN=Atn1 PE=1 SV=1	670	0.245039	5.68986e-06	na
E2/E3 hybrid ubiquitin-protein ligase UBE2O	Ube2o	Ube2o	sp|Q6ZPJ3|UBE2O_MOUSE (E3-independent) E2 ubiquitin-conjugating enzyme UBE2O OS=Mus musculus (Mouse) OX=10090 GN=Ube2o PE=1 SV=3	3964	-0.203771	5.69982e-06	na
Probable asparagine--tRNA ligase, mitochondrial	Nars2	Nars2	sp|Q8BGV0|SYNM_MOUSE Probable asparagine--tRNA ligase, mitochondrial OS=Mus musculus (Mouse) OX=10090 GN=Nars2 PE=1 SV=1	4494	-0.338021	5.72029e-06	down
Hippocalcin-like protein 1;Neuron-specific calcium-binding protein hippocalcin	Hpcal1;Hpca	Hpcal1	sp|P62748|HPCL1_MOUSE Hippocalcin-like protein 1 OS=Mus musculus (Mouse) OX=10090 GN=Hpcal1 PE=1 SV=2;sp|P84075|HPCA_MOUSE Neuron-specific calcium-binding protein hippocalcin OS=Mus musculus (Mouse) OX=10090 GN=Hpca PE=1 SV=2	2061	0.702431	5.75e-06	up
Beta-galactosidase	Glb1	Glb1	sp|P23780|BGAL_MOUSE Beta-galactosidase OS=Mus musculus (Mouse) OX=10090 GN=Glb1 PE=1 SV=1	1378	0.371992	5.75104e-06	up
AN1-type zinc finger protein 5	Zfand5	Zfand5	sp|O88878|ZFAN5_MOUSE AN1-type zinc finger protein 5 OS=Mus musculus (Mouse) OX=10090 GN=Zfand5 PE=1 SV=1	1018	0.282595	5.78628e-06	na
Estradiol 17-beta-dehydrogenase 11	Hsd17b11	Hsd17b11	sp|Q9EQ06|DHB11_MOUSE Estradiol 17-beta-dehydrogenase 11 OS=Mus musculus (Mouse) OX=10090 GN=Hsd17b11 PE=1 SV=1	7800	0.833681	5.81043e-06	up
Probable C-mannosyltransferase DPY19L1	Dpy19l1	Dpy19l1	sp|A6X919|D19L1_MOUSE Probable C-mannosyltransferase DPY19L1 OS=Mus musculus (Mouse) OX=10090 GN=Dpy19l1 PE=1 SV=1	165	-0.480865	5.83443e-06	down
Trinucleotide repeat-containing gene 6B protein	Tnrc6b	Tnrc6b	sp|Q8BKI2|TNR6B_MOUSE Trinucleotide repeat-containing gene 6B protein OS=Mus musculus (Mouse) OX=10090 GN=Tnrc6b PE=1 SV=2	4649	0.265559	5.85633e-06	na
Adenine phosphoribosyltransferase	Aprt	Aprt	sp|P08030|APT_MOUSE Adenine phosphoribosyltransferase OS=Mus musculus (Mouse) OX=10090 GN=Aprt PE=1 SV=2	1121	-0.292101	5.87714e-06	na
39S ribosomal protein L22, mitochondrial	Mrpl22	Mrpl22	sp|Q8BU88|RM22_MOUSE 39S ribosomal protein L22, mitochondrial OS=Mus musculus (Mouse) OX=10090 GN=Mrpl22 PE=1 SV=1	4847	-0.215927	5.91849e-06	na
Box C/D snoRNA protein 1	Znhit6	Znhit6	sp|Q3UFB2|BCD1_MOUSE Box C/D snoRNA protein 1 OS=Mus musculus (Mouse) OX=10090 GN=Znhit6 PE=1 SV=2	2768	-0.428855	5.93215e-06	down
Protein FAM160B1	Fam160b1	Fam160b1	sp|Q8CDM8|F16B1_MOUSE Protein FAM160B1 OS=Mus musculus (Mouse) OX=10090 GN=Fam160b1 PE=1 SV=2	5210	0.208516	5.96917e-06	na
Lysine-rich nucleolar protein 1	Knop1	Knop1	sp|Q9Z2Q2|KNOP1_MOUSE Lysine-rich nucleolar protein 1 OS=Mus musculus (Mouse) OX=10090 GN=Knop1 PE=1 SV=2	8631	-0.340546	5.98211e-06	down
Coiled-coil and C2 domain-containing protein 1A	Cc2d1a	Cc2d1a	sp|Q8K1A6|C2D1A_MOUSE Coiled-coil and C2 domain-containing protein 1A OS=Mus musculus (Mouse) OX=10090 GN=Cc2d1a PE=1 SV=2	5457	0.272837	5.98491e-06	na
Constitutive coactivator of PPAR-gamma-like protein 2	Fam120c	Fam120c	sp|Q8C3F2|F120C_MOUSE Constitutive coactivator of PPAR-gamma-like protein 2 OS=Mus musculus (Mouse) OX=10090 GN=Fam120c PE=1 SV=3	5070	0.324933	6.2026e-06	up
ADP-ribosylation factor-like protein 4C	Arl4c	Arl4c	sp|P61208|ARL4C_MOUSE ADP-ribosylation factor-like protein 4C OS=Mus musculus (Mouse) OX=10090 GN=Arl4c PE=2 SV=1	1980	-0.436046	6.30777e-06	down
Uridine diphosphate glucose pyrophosphatase	Nudt14	Nudt14	sp|Q9D142|NUD14_MOUSE Uridine diphosphate glucose pyrophosphatase NUDT14 OS=Mus musculus (Mouse) OX=10090 GN=Nudt14 PE=1 SV=1	7286	0.297501	6.36475e-06	na
Thiamine-triphosphatase	Thtpa	Thtpa	sp|Q8JZL3|THTPA_MOUSE Thiamine-triphosphatase OS=Mus musculus (Mouse) OX=10090 GN=Thtpa PE=1 SV=3	5381	0.274138	6.43819e-06	na
Inactive hydroxysteroid dehydrogenase-like protein 1	Hsdl1	Hsdl1	sp|Q8BTX9|HSDL1_MOUSE Inactive hydroxysteroid dehydrogenase-like protein 1 OS=Mus musculus (Mouse) OX=10090 GN=Hsdl1 PE=1 SV=1	4829	-0.405321	6.49129e-06	down
Oxysterol-binding protein-related protein 5	Osbpl5	Osbpl5	sp|Q9ER64|OSBL5_MOUSE Oxysterol-binding protein-related protein 5 OS=Mus musculus (Mouse) OX=10090 GN=Osbpl5 PE=1 SV=3	7838	-0.238628	6.52732e-06	na
Calpain-2 catalytic subunit	Capn2	Capn2	sp|O08529|CAN2_MOUSE Calpain-2 catalytic subunit OS=Mus musculus (Mouse) OX=10090 GN=Capn2 PE=1 SV=4	577	-0.308924	6.63282e-06	down
IgE-binding protein	Iap	Iap	sp|P03975|IGEB_MOUSE IgE-binding protein OS=Mus musculus (Mouse) OX=10090 GN=Iap PE=2 SV=1	1084	-0.347191	6.6619e-06	down
LIM domain-binding protein 1	Ldb1	Ldb1	sp|P70662|LDB1_MOUSE LIM domain-binding protein 1 OS=Mus musculus (Mouse) OX=10090 GN=Ldb1 PE=1 SV=2	2226	0.225709	6.77691e-06	na
Nuclear receptor subfamily 2 group F member 6	Nr2f6	Nr2f6	sp|P43136|NR2F6_MOUSE Nuclear receptor subfamily 2 group F member 6 OS=Mus musculus (Mouse) OX=10090 GN=Nr2f6 PE=1 SV=2	1612	0.426358	6.78093e-06	up
Zinc finger protein-like 1	Zfpl1	Zfpl1	sp|Q9DB43|ZFPL1_MOUSE Zinc finger protein-like 1 OS=Mus musculus (Mouse) OX=10090 GN=Zfpl1 PE=1 SV=1	7613	0.368581	6.79642e-06	up
Serine/threonine-protein kinase TAO3	Taok3	Taok3	sp|Q8BYC6|TAOK3_MOUSE Serine/threonine-protein kinase TAO3 OS=Mus musculus (Mouse) OX=10090 GN=Taok3 PE=1 SV=2	4955	0.316294	6.97844e-06	up
Putative tRNA pseudouridine synthase Pus10	Pus10	Pus10	sp|Q9D3U0|PUS10_MOUSE Putative tRNA pseudouridine synthase Pus10 OS=Mus musculus (Mouse) OX=10090 GN=Pus10 PE=1 SV=1	7392	-0.277379	6.98658e-06	na
Protein Hook homolog 3	Hook3	Hook3	sp|Q8BUK6|HOOK3_MOUSE Protein Hook homolog 3 OS=Mus musculus (Mouse) OX=10090 GN=Hook3 PE=1 SV=2	4853	0.256222	7.0407e-06	na
Protein Churchill	Churc1	Churc1	sp|Q6DG52|CHUR_MOUSE Protein Churchill OS=Mus musculus (Mouse) OX=10090 GN=Churc1 PE=3 SV=1	3662	-0.574449	7.0442e-06	down
Thrombospondin-3	Thbs3	Thbs3	sp|Q05895|TSP3_MOUSE Thrombospondin-3 OS=Mus musculus (Mouse) OX=10090 GN=Thbs3 PE=1 SV=2	2464	0.481549	7.05527e-06	up
Solute carrier family 2, facilitated glucose transporter member 1	Slc2a1	Slc2a1	sp|P17809|GTR1_MOUSE Solute carrier family 2, facilitated glucose transporter member 1 OS=Mus musculus (Mouse) OX=10090 GN=Slc2a1 PE=1 SV=4	1303	0.616688	7.1379e-06	up
Protein asteroid homolog 1	Aste1	Aste1	sp|Q8BIR2|ASTE1_MOUSE Protein asteroid homolog 1 OS=Mus musculus (Mouse) OX=10090 GN=Aste1 PE=2 SV=1	4595	-0.252599	7.26262e-06	na
	Ankrd50	Ankrd50	tr|A6H6J9|A6H6J9_MOUSE ANK_REP_REGION domain-containing protein OS=Mus musculus (Mouse) OX=10090 GN=Ankrd50 PE=1 SV=1	160	0.353817	7.27487e-06	up
Copper transport protein ATOX1	Atox1	Atox1	sp|O08997|ATOX1_MOUSE Copper transport protein ATOX1 OS=Mus musculus (Mouse) OX=10090 GN=Atox1 PE=1 SV=1	644	0.368392	7.28426e-06	up
				248	-0.557665	7.28725e-06	down
Suppressor of SWI4 1 homolog	Ppan	Ppan	sp|Q91YU8|SSF1_MOUSE Suppressor of SWI4 1 homolog OS=Mus musculus (Mouse) OX=10090 GN=Ppan PE=1 SV=2	6287	-0.34098	7.28886e-06	down
Eukaryotic translation initiation factor 2-alpha kinase 3	Eif2ak3	Eif2ak3	sp|Q9Z2B5|E2AK3_MOUSE Eukaryotic translation initiation factor 2-alpha kinase 3 OS=Mus musculus (Mouse) OX=10090 GN=Eif2ak3 PE=1 SV=1	8601	0.296146	7.31174e-06	na
Methionine aminopeptidase 2	Metap2	Metap2	sp|O08663|MAP2_MOUSE Methionine aminopeptidase 2 OS=Mus musculus (Mouse) OX=10090 GN=Metap2 PE=1 SV=1	596	-0.4169	7.33865e-06	down
Calcium homeostasis endoplasmic reticulum protein	Cherp	Cherp	sp|Q8CGZ0|CHERP_MOUSE Calcium homeostasis endoplasmic reticulum protein OS=Mus musculus (Mouse) OX=10090 GN=Cherp PE=1 SV=1	5286	-0.204593	7.35454e-06	na
Transcription factor A, mitochondrial	Tfam	Tfam	sp|P40630|TFAM_MOUSE Transcription factor A, mitochondrial OS=Mus musculus (Mouse) OX=10090 GN=Tfam PE=1 SV=2	1588	-0.227398	7.36913e-06	na
Dipeptidyl peptidase 1;Dipeptidyl peptidase 1 exclusion domain chain;Dipeptidyl peptidase 1 heavy chain;Dipeptidyl peptidase 1 light chain	Ctsc	Ctsc	sp|P97821|CATC_MOUSE Dipeptidyl peptidase 1 OS=Mus musculus (Mouse) OX=10090 GN=Ctsc PE=1 SV=1	2360	1.41124	7.37857e-06	up
[Pyruvate dehydrogenase (acetyl-transferring)] kinase isozyme 1, mitochondrial	Pdk1	Pdk1	sp|Q8BFP9|PDK1_MOUSE [Pyruvate dehydrogenase (acetyl-transferring)] kinase isozyme 1, mitochondrial OS=Mus musculus (Mouse) OX=10090 GN=Pdk1 PE=1 SV=2	4402	0.382574	7.431e-06	up
Protein transport protein Sec24A	Sec24a	Sec24a	sp|Q3U2P1|SC24A_MOUSE Protein transport protein Sec24A OS=Mus musculus (Mouse) OX=10090 GN=Sec24a PE=1 SV=1	2716	0.408685	7.56469e-06	up
AN1-type zinc finger protein 2A	Zfand2a	Zfand2a	sp|Q9JII7|ZFN2A_MOUSE AN1-type zinc finger protein 2A OS=Mus musculus (Mouse) OX=10090 GN=Zfand2a PE=2 SV=1	7972	-0.339871	7.5846e-06	down
Golgin subfamily A member 2	Golga2	Golga2	sp|Q921M4|GOGA2_MOUSE Golgin subfamily A member 2 OS=Mus musculus (Mouse) OX=10090 GN=Golga2 PE=1 SV=3	6363	0.282202	7.61758e-06	na
Bax inhibitor 1	Tmbim6	Tmbim6	sp|Q9D2C7|BI1_MOUSE Bax inhibitor 1 OS=Mus musculus (Mouse) OX=10090 GN=Tmbim6 PE=1 SV=1	7347	0.433386	7.68961e-06	up
Little elongation complex subunit 2	Ice2	Ice2	sp|Q3UZ18|ICE2_MOUSE Little elongation complex subunit 2 OS=Mus musculus (Mouse) OX=10090 GN=Ice2 PE=1 SV=2	2913	-0.285931	7.76911e-06	na
WD repeat-containing protein 48	Wdr48	Wdr48	sp|Q8BH57|WDR48_MOUSE WD repeat-containing protein 48 OS=Mus musculus (Mouse) OX=10090 GN=Wdr48 PE=1 SV=1	4518	-0.20432	7.94775e-06	na
Cell growth-regulating nucleolar protein	Lyar	Lyar	sp|Q08288|LYAR_MOUSE Cell growth-regulating nucleolar protein OS=Mus musculus (Mouse) OX=10090 GN=Lyar PE=1 SV=2	2494	-0.420643	8.07385e-06	down
		Gm50478	tr|A0A494BB10|A0A494BB10_MOUSE Uncharacterized protein OS=Mus musculus (Mouse) OX=10090 GN=Gm50478 PE=4 SV=1	37	-0.27351	8.08099e-06	na
Merlin	Nf2	Nf2	sp|P46662|MERL_MOUSE Merlin OS=Mus musculus (Mouse) OX=10090 GN=Nf2 PE=1 SV=2	1637	-0.237516	8.26292e-06	na
Cyclin-dependent kinase 16	Cdk16	Cdk16	sp|Q04735|CDK16_MOUSE Cyclin-dependent kinase 16 OS=Mus musculus (Mouse) OX=10090 GN=Cdk16 PE=1 SV=1	2448	0.382885	8.30149e-06	up
[truncated: 3,623 more rows]

## Sheet: Table S3
Patient nº	Diagnosis	Gender	Age at Diagnosis (years)	Gene altered	IHC HNRNPK (+)	% CD34+ HNRNPK+	HNRNPK level	Notes
Controls
[truncated: 49 more rows]

## Sheet: Table S4
																				MF									CC
[truncated: 684 more rows]

[truncated: 1 more sheets: Table S5]
