# Supplementary material for: The tumor suppressor HNRNPK induces p53-dependent nucleolar stress to drive ribosomopathies
Source: J Clin Invest. 2025 May 8;135(12):e183697. doi: 10.1172/JCI183697 (PMC12165811; doi:10.1172/JCI183697)
Supplement: Supporting data values [file jci-135-183697-s239.xlsx]

## Sheet: Fig. 1A
Figure 1A. Relative Hnrnpk expression				Figure 1A. Hnrnpk expression (densitometry)
Empty vector	HnrnpkSAM			Empty vector	HnrnpkSAM
1.0157	1.56971			0.665963	5.33632
1.0157	1.29271			1	7.82978
0.923361	1.29271
1.0157	1.20037
0.923361	2.21607
1.10803	1.84672

## Sheet: Fig. 1D
Figure 1D.
Translation efficiency (Area under the curve polysome/80S)
Empty vector	HnrnpkSAM
1.15984	0.275111
1.0242	0.27606
0.815956	0.30876

## Sheet: Fig. 1E
Figure 1E. Translation relative capacity (AU)
Empty vector	HnrnpkSAM		Empty vector	HnrnpkSAM
3695.13	2126.85		6368.4	3447.56
3740.54	2130.87		6567.23	3431.29
3758.87	2140.09		6654.27	3369.79
3767.38	2146.86		6693.87	3445.53
3770.6	2147.05		6500.79	3545.64
3771.24	2149.7		6896.61	3524.06
3774.29	2156.54
3791.59	2160.11
3800.18	2162.27
3816.12	2163.1
3823.46	2164.97
3853.53	2166.95
3880.32	2171.66
3889.6	2179.04
3891.35	2180.65
3892.39	2186.68
3893.46	2190.3
3901.75	2208.5
3907.96	2211.67
3908.92	2214.62
3919.11	2217.48
3926.34	2219.17
3928.04	2222.09
3930.12	2237.83
3930.31	2248.45
3933.85	2254.65
3934.36	2260.94
3937	2267.71
3937.86	2270.27
3940.81	2274.26
3959.07	2274.93
3964.09	2275.41
3964.89	2275.87
3974.28	2279.28
3979.56	2289.58
3984.03	2295.9
3989.14	2302.13
3998.8	2306.68
4003.04	2306.97
4011.58	2309.74
4013.35	2309.8
4032.77	2312.99
4035.2	2317.43
4035.44	2318.33
4046.02	2321.36
4049.26	2326.92
4052.69	2332.09
4053.98	2335.05
4059.27	2335.56
4064.46	2336.02
4066.62	2349.45
4074.12	2354.24
4077.8	2354.37
4082.94	2360.64
4087.55	2364.01
4087.6	2365.33
4093.5	2369.48
4094.07	2370.13
4094.56	2373.28
4105.85	2378.71
4107.79	2379.23
4114.59	2379.91
4115.79	2383.41
4119.97	2384.63
4127.42	2385.51
4142.23	2388.09
4150.13	2389.28
4150.43	2395.56
4152.47	2396.55
4155.28	2405.65
4163.26	2407.2
4164.79	2408.07
4165.43	2408.42
4169.41	2410.75
4170.25	2416.61
4173.49	2417.93
4179.45	2420.05
4181.14	2420.76
4186.3	2421.34
4214.12	2421.36
4214.51	2426.61
4220.49	2428.23
4220.87	2429.43
4223.44	2435.35
4226.17	2436.26
4226.51	2438.08
4228.63	2441.04
4233.7	2441.43
4270.35	2445.23
4272.35	2445.77
4272.75	2446.39
4274.31	2448.22
4280.23	2448.47
4283.65	2450.58
4286.66	2451.29
4287.71	2452.37
4290.9	2454.4
4293.56	2457.1
4298.59	2458.3
4305.29	2458.9
4305.81	2460.76
4313.94	2460.89
4318.65	2462.79
4318.98	2466.61
4324.43	2469.24
4328.02	2470.73
4337.08	2470.97
4348.74	2471.1
4357.61	2473.56
4360.89	2478.39
4365.07	2478.55
4366.46	2484.96
4367.58	2489.95
4370.82	2489.96
4381.89	2490.29
4383.71	2491.05
4395.51	2492.95
4398.84	2494.97
4400.34	2495.12
4406.21	2496.27
4412.54	2497.12
4415.01	2497.49
4418.73	2499.28
4419.02	2502.51
4421.96	2502.72
4430.06	2508.11
4433.54	2509.77
4440.47	2510.64
4444.93	2512.34
4449.41	2512.41
4458.99	2512.49
4460.24	2513.26
4495.88	2513.99
4504.16	2514.51
4504.64	2519.12
4510.33	2522.32
4511.54	2522.36
4515.34	2524.15
4518.38	2524.35
4521.71	2525.88
4523.43	2527.78
4525.42	2527.83
4529.91	2529.12
4531.03	2531.46
4531.96	2532.77
4542.28	2533.93
4545.24	2534.21
4560.71	2537.56
4563.62	2538.39
4565.97	2538.91
4566.56	2538.93
4568.86	2541.09
4571.46	2541.11
4575.76	2541.52
4582.12	2542.49
4590.1	2548.15
4593.16	2550.27
4596.62	2550.71
4598.02	2551.82
4605.32	2552.69
4605.41	2553.08
4605.57	2555.48
4606.42	2557.82
4607.95	2560.73
4612.69	2560.9
4614.07	2561.88
4619.7	2562.39
4623.75	2565.24
4625.69	2565.71
4640.49	2567.07
4640.8	2568.69
4641.47	2569.36
4645.42	2570.14
4645.84	2571.04
4646.98	2571.73
4647.53	2573.72
4651.02	2574.8
4656.5	2575.56
4656.89	2576.49
4658.19	2577.09
4663.51	2577.63
4663.53	2578.45
4667.23	2579.48
4671.72	2582.93
4673.16	2584.45
4675.71	2584.77
4680.01	2586.11
4681.83	2586.53
4682.4	2587.78
4684.61	2591.6
4689.36	2598.47
4689.84	2599.5
4691.88	2599.67
4692.61	2600.57
4696.81	2602.12
4699.64	2602.26
4701.74	2604.05
4704.23	2605.06
4704.69	2606.04
4707.37	2606.86
4707.89	2607.3
4711.16	2607.65
4716.71	2610.17
4721.48	2611.31
4726.32	2612.14
4728.62	2615.09
4728.91	2615.34
4730.24	2616.15
4730.4	2616.41
4733.49	2617.34
4734	2617.72
4735.28	2618.28
4736.87	2619
4737.64	2619.98
4741.88	2621.21
4744.52	2622.15
4745.86	2622.18
4746.61	2624.61
4748.47	2624.85
4751.12	2625.67
4751.91	2625.98
4752.1	2629.83
4752.78	2630.97
4752.95	2633.68
4754.58	2636.19
4755.81	2637.79
4757	2638.37
4757.71	2639.92
4759.73	2640.54
4759.96	2641.14
4761.14	2641.98
4761.21	2642.25
4767.14	2644.21
4769.13	2644.4
4777.47	2644.95
4778.81	2645.46
4781.62	2645.8
4782.56	2646.9
4784.88	2646.93
4787.68	2648.73
4788.46	2648.94
4792.16	2651.08
4793.68	2651.2
4796.45	2651.75
4798.44	2652.63
4802.98	2652.68
4805.44	2652.85
4805.74	2652.86
4806.79	2653.44
4814.6	2656.81
4815.24	2657.02
4817.89	2657.12
4819.23	2657.5
4820.58	2657.51
4825.91	2659.72
4826.36	2660.9
4835.09	2661.54
4839.33	2661.55
4842.37	2662.71
4843.04	2665.47
4844.19	2666.46
4845.64	2669.68
4847.94	2669.69
4851.74	2671.22
4856.35	2671.99
4857.73	2672.79
4859.49	2672.85
4859.64	2674.03
4860.08	2675.11
4863.71	2675.16
4865.47	2675.41
4866.27	2676.62
4867.04	2678.51
4871.02	2680.53
4871.2	2680.98
4875.97	2681.05
4880.46	2682.27
4882.63	2682.79
4892.77	2685.34
4893.55	2686.62
4896.39	2686.87
4896.7	2686.9
4897.14	2688.87
4899.11	2689.72
4901.11	2690.1
4904.71	2691.11
4905.2	2692.71
4905.27	2693.39
4905.75	2693.47
4907.64	2696.51
4910.41	2696.55
4910.55	2696.87
4910.97	2699.46
4911.56	2699.74
4919.04	2700.42
4919.47	2702.44
4923.28	2703.82
4924.36	2704.58
4924.51	2705.4
4927.26	2705.85
4933.59	2706.24
4934.43	2706.64
4939.62	2707.23
4941.57	2707.99
4942.36	2709.38
4942.67	2709.51
4943.03	2710.26
4943.53	2710.57
4944.3	2712.42
4947.37	2712.69
4950.83	2712.86
4950.87	2713.39
4951.66	2715.63
4951.73	2715.65
4954.46	2717.52
4956.42	2717.97
4959.33	2718.58
4961.41	2720.2
4961.97	2721.47
4962.69	2721.75
4968.9	2721.78
4969.7	2723.17
4974.2	2724
4975.04	2724.7
4975.47	2724.96
4976.25	2727.45
4977.13	2728.15
4977.42	2728.29
4979.49	2729.01
4979.85	2731.2
4985.61	2732.96
4985.84	2733.03
4990.7	2733.18
4992.44	2733.82
4994.97	2735.06
4996.39	2737.02
4996.44	2737.18
4997.12	2737.51
5000.47	2738.79
5002.54	2739.73
5004.45	2739.78
5006.93	2741.4
5007.71	2743.41
5007.91	2743.55
5009.65	2746.18
5009.8	2747.26
5010.9	2747.44
5014.68	2748.03
5015.94	2749.47
5018.52	2749.71
5023.61	2749.87
5025.36	2750.8
5027.19	2751.42
5027.63	2752.27
5028.12	2752.31
5031.3	2754.97
5031.84	2755.27
5034.26	2755.5
5037.69	2756.94
5039.99	2758.4
5040.71	2758.64
5041.56	2759.6
5047.67	2761.77
5051	2762.17
5051.04	2762.93
5052.64	2763.66
5055.07	2763.81
5055.46	2764.89
5056.4	2766.14
5057.83	2766.36
5059.26	2770.17
5059.79	2770.24
5059.95	2770.36
5060.39	2770.41
5063.19	2772.25
5064.83	2773.02
5070.26	2773.55
5070.73	2774.24
5074.83	2774.49
5076.99	2775.4
5078.94	2776.93
5079.8	2777.69
5080.41	2778.12
5080.9	2779.98
5082.31	2780.06
5087.59	2780.12
5088.25	2780.68
5091.88	2781.43
5092.84	2781.87
5094.3	2782.76
5099.04	2782.89
5099.35	2783.19
5100.03	2783.6
5100.76	2783.69
5103.81	2784.65
5106.66	2785.03
5107.65	2786.81
5108.18	2787.78
5110.41	2787.95
5111.8	2788.02
5114.59	2788.04
5118.35	2788.75
5120.01	2788.79
5120.35	2789.04
5121.28	2789.61
5121.3	2789.86
5122.23	2790.08
5122.26	2790.91
5122.45	2791.38
5124.67	2791.87
5126.54	2791.95
5128.47	2792.04
5128.76	2793.28
5131.08	2793.32
5134.39	2793.71
5136.05	2794.1
5138.34	2796.27
5143.74	2796.63
5143.88	2797.04
5146.69	2797.09
5148	2797.09
5154.08	2798.09
5154.62	2800.12
5157.1	2800.29
5157.13	2800.45
5157.3	2800.89
5159.16	2801.24
5160.92	2802.53
5162.12	2802.81
5164.1	2804.94
5166.24	2806.54
5166.56	2806.58
5167.43	2807.58
5168.87	2808.44
5172.02	2809.06
5173.67	2809.11
5173.99	2809.23
5175.52	2809.3
5176.87	2810.56
5178.36	2811.16
5179.15	2811.55
5180.53	2812.4
5180.76	2813.37
5181.43	2813.71
5181.81	2814.33
5183.96	2815.34
5184.19	2816.37
5188.21	2816.56
5188.66	2816.61
5189.98	2817.39
5190.77	2817.89
5190.8	2819.75
5192.41	2820.02
5193.36	2821.33
5194.67	2821.43
5195.88	2821.78
5196.52	2822.03
5197.5	2822.27
5199.01	2822.32
5203.65	2823.14
5204.58	2823.15
5205.53	2823.51
5206.54	2824.27
5208.43	2824.79
5211.13	2827.94
5212.99	2828.08
5215.33	2828.91
5216.09	2830.12
5216.2	2830.87
5220.17	2831.18
5220.52	2831.22
5222.23	2832.15
5223.62	2833.17
5223.73	2834.42
5223.97	2834.79
5226.66	2835.46
5227.6	2838.64
5229.22	2839.23
5229.44	2839.56
5229.62	2839.77
5230.53	2840.31
5233.07	2841.98
5234.71	2842.46
5235.21	2842.8
5235.73	2844.12
5236.27	2845.46
5237.23	2845.58
5241.18	2846.42
5241.56	2846.56
5244.06	2846.69
5244.08	2846.75
5244.76	2846.94
5246.7	2847.22
5246.89	2847.61
5249.32	2847.71
5251.67	2849.17
5253.73	2849.42
5255.34	2849.58
5255.79	2850.68
5256.36	2851.25
5256.75	2853.84
5258.54	2854.07
5259.2	2854.6
5259.46	2854.98
5260.56	2856.05
5266.16	2856.09
5266.29	2856.34
5266.7	2857.35
5267.85	2857.83
5269.59	2858.08
5271.63	2858.36
5272.55	2858.66
5273.26	2859.08
5274.37	2859.45
5274.44	2859.79
5276.37	2859.96
5277.73	2860.68
5280.78	2860.77
5282.17	2861.32
5283.91	2862.52
5284.14	2863.43
5284.35	2863.55
5285.19	2863.89
5285.33	2864.21
5286.41	2864.21
5289.1	2864.62
5289.43	2865.58
5289.54	2866.26
5289.79	2867.1
5292.12	2867.52
5294.74	2868.87
5296.43	2869
5296.69	2869.16
5298.65	2870.34
5300.87	2871.16
5303.09	2871.43
5304.97	2871.71
5305.32	2872.15
5305.64	2872.2
5307.13	2872.61
5308.09	2872.76
5311.71	2872.98
5311.72	2873.34
5312.32	2873.94
5312.63	2876.17
5312.83	2876.82
5314.53	2877.02
5314.68	2877.02
5315.92	2877.53
5316.94	2878.81
5317.25	2879.68
5322.48	2880.86
5323.57	2881.13
5324.05	2881.3
5324.1	2881.45
5325.35	2882.66
5326.21	2883.14
5327.28	2883.35
5327.47	2884.18
5327.51	2885.26
5331.52	2885.39
5333.87	2885.49
5334.04	2885.72
5334.32	2885.95
5340.46	2886.03
5341.5	2887.23
5344.85	2887.55
5346.31	2888.62
5348.33	2889.07
5349.81	2889.23
5351.35	2889.71
5352.08	2890.58
5353.07	2890.82
5353.07	2891.11
5355.03	2891.77
5355.28	2892.18
5357.18	2892.56
5357.41	2892.98
5358.12	2893.22
5360.86	2893.45
5361.2	2893.61
5362.47	2894.02
5362.74	2894.91
5364.04	2895.09
5364.34	2897
5364.95	2897.3
5366.15	2898.34
5366.77	2898.53
5367.01	2898.73
5367.18	2900.14
5367.36	2901.36
5371.29	2901.61
5376.61	2901.64
5376.91	2902.54
5377.45	2903.95
5377.49	2905.84
5377.79	2906.44
5378.14	2906.6
5380.32	2906.68
5380.44	2906.96
5381.81	2906.96
5382.07	2907.64
5382.61	2907.67
5382.66	2908.06
5384.33	2908.12
5387.86	2908.38
5388.55	2908.92
5389.73	2909.07
5390.5	2909.64
5391.08	2910
5392.49	2910.04
5393.59	2910.17
5395.77	2910.4
5396.03	2910.59
5396.84	2910.74
5397.81	2912.21
5398.87	2912.23
5399.37	2912.59
5399.8	2913.18
5400.43	2914.69
5400.84	2915.39
5402.92	2916.5
5403.33	2917.19
5404.53	2917.28
5409.57	2917.55
5411.46	2917.96
5412.59	2918.9
5413.33	2919.03
5413.59	2919.24
5415.72	2919.42
5415.96	2919.9
5417.46	2920.4
5417.69	2921.19
5418.23	2921.25
5418.81	2921.97
5418.91	2922.82
5420.27	2923.53
5420.47	2924.15
5421.63	2924.74
5422.61	2924.89
5426.22	2926.06
5426.67	2927.05
5428.41	2927.21
5428.56	2928.47
5428.67	2928.72
5428.95	2928.78
5432.72	2928.86
5433.17	2930
5434.98	2932.31
5437.64	2933.62
5439.5	2934.36
5439.85	2934.96
5440.36	2935.36
5440.61	2935.58
5443.99	2936.5
5444.51	2936.53
5444.66	2936.91
5445.06	2937.53
5445.66	2937.66
5445.79	2937.81
5446.03	2937.98
5449.55	2939.77
5452.71	2940.13
5454.72	2940.47
5454.93	2940.52
5455.71	2940.52
5456.15	2940.81
5456.47	2940.87
5458.78	2942.35
5458.91	2942.63
5459.01	2942.79
5460.25	2943.35
5462.97	2944.35
5463.03	2944.66
5463.46	2944.88
5464.53	2945.19
5467.45	2945.5
5468.97	2946.06
5469.78	2946.9
5471.03	2947.16
5471.91	2947.76
5473.38	2948
5473.63	2949.11
5476.35	2950.07
5478.01	2950.13
5478.25	2950.73
5478.33	2950.75
5479.08	2952.76
5479.69	2954.13
5482.18	2954.63
5482.61	2956
5485.31	2956.22
5485.52	2956.82
5485.77	2957.21
5489.46	2957.48
5490.67	2957.56
5492.74	2958.09
5495.66	2958.11
5497.19	2958.22
5497.75	2959.67
5497.94	2960.12
5498.8	2960.74
5499.51	2960.88
5499.97	2960.97
5503.06	2961.17
5504.04	2961.23
5507.28	2961.98
5507.36	2962.35
5507.61	2963.04
5508.61	2963.23
5509.52	2963.67
5511.62	2964.02
5511.72	2964.03
5512.7	2964.5
5513.62	2964.75
5515.84	2965.4
5516.45	2966.49
5516.67	2967.4
5517.5	2967.65
5517.56	2967.87
5518.14	2969.44
5518.35	2969.74
5521.4	2969.79
5522.02	2970.15
5524.78	2970.47
5525.21	2971.32
5525.41	2972.35
5525.6	2972.91
5525.94	2973.12
5526.31	2973.2
5527.73	2973.83
5527.88	2975.11
5528.14	2975.29
5528.24	2975.52
5530.07	2975.75
5530.85	2975.8
5536.94	2975.9
5538.82	2976.01
5539	2976.38
5542.28	2977.79
5543.4	2978.37
5547.89	2978.48
5550.54	2978.66
5553.98	2978.98
5557.32	2979.24
5559.58	2979.56
5559.91	2980.17
5563.48	2981.31
5564.81	2981.71
5564.89	2982.2
5566.75	2983.42
5566.83	2984.23
5567.15	2985.24
5567.47	2985.78
5568.15	2985.91
5571.18	2986.49
5572.24	2986.67
5573.94	2986.74
5575.62	2988.28
5576.79	2988.32
5578.77	2988.39
5578.78	2988.42
5578.83	2990.58
5579.49	2990.85
5581.49	2991.29
5583.54	2991.75
5583.75	2992.27
5586.48	2992.89
5586.95	2993.3
5588.18	2993.48
5589.82	2993.58
5593.96	2994.35
5594.36	2994.9
5594.96	2995.05
5596.36	2995.49
5596.97	2996.37
5597.08	2996.85
5598.22	2996.87
5600.6	2997.64
5601.95	2997.64
5602.69	2998.36
5604.1	2999.31
5604.13	3000.62
5606.57	3000.94
5606.64	3001.7
5608.1	3001.93
5608.51	3002.68
5611.57	3002.68
5612.35	3003.81
5612.52	3003.86
5612.66	3003.87
5613.51	3004.05
5614.08	3004.39
5614.77	3004.55
5614.92	3004.94
5616.02	3005.74
5618.06	3006.56
5618.3	3006.64
5618.7	3007.19
5619.07	3007.28
5619.69	3007.4
5620	3007.59
5620.2	3007.84
5621.59	3008.27
5622.3	3008.72
5622.91	3008.84
5624.74	3009.29
5625.97	3010.12
5627.72	3010.91
5628.97	3011.04
5629	3011.71
5629.26	3012.88
5629.6	3013.26
5629.84	3014.08
5629.94	3014.17
5630.81	3014.33
5632.88	3014.94
5633.58	3015.19
5635.4	3015.26
5637.8	3015.59
5638.77	3016.11
5641.58	3018.1
5641.72	3019.58
5642.25	3020.16
5642.78	3020.3
5644.19	3020.88
5646.63	3020.93
5646.7	3020.93
5646.73	3021.13
5647.13	3021.39
5647.59	3022.68
5648.2	3023.3
5649.42	3023.52
5649.76	3023.84
5650.54	3024.05
5650.64	3024.22
5652.39	3024.24
5652.64	3025.3
5652.93	3025.34
5654.75	3025.47
5654.78	3025.76
5655.23	3025.87
5655.71	3026.08
5658.43	3027.08
5658.66	3027.52
5659.56	3028.22
5662.09	3028.64
5663.04	3029.69
5663.45	3029.91
5664.24	3030.38
5664.94	3031.25
5665.33	3031.5
5665.4	3031.87
5666.73	3035.06
5668.91	3035.21
5671.75	3035.29
5672.3	3035.47
5673.46	3036.1
5675.47	3037.15
5675.92	3037.8
5675.92	3038.12
5676.38	3038.14
5676.76	3038.71
5677.12	3039.05
5678.89	3039.21
5679.24	3039.97
5683.52	3040.05
5685.24	3040.33
5685.83	3040.34
5685.96	3040.51
5686.84	3041.28
5686.88	3041.64
5687.28	3041.94
5687.84	3042.48
5687.97	3042.88
5688.79	3043
5689.08	3043.59
5690.65	3043.8
5690.97	3044.32
5692.16	3044.59
5692.43	3044.61
5693.09	3046.2
5693.43	3046.38
5693.59	3047.05
5694.08	3047.34
5695.03	3047.75
5696.47	3047.85
5698.04	3048.22
5698.11	3048.34
5698.67	3048.95
5699.16	3049.31
5700.6	3050.27
5701.01	3050.78
5701.8	3050.81
5701.82	3051.03
5703.17	3051.25
5703.47	3051.46
5704.7	3051.65
5705.29	3052.05
5705.75	3052.56
5705.96	3052.57
5706.4	3053.42
5707.66	3053.53
5708.65	3054.63
5709.13	3054.77
5710.04	3055.08
5710.53	3055.46
5711.88	3055.83
5712.33	3055.87
5715.03	3056.18
5718.51	3056.72
5719.48	3056.91
5720.58	3056.92
5721.18	3057
5722.5	3057.65
5722.89	3058.05
5723.29	3058.06
5724	3058.81
5724.2	3059
5725.68	3059.39
5726.11	3059.41
5726.34	3059.52
5726.49	3062.33
5727.65	3062.76
5730.98	3063.08
5732.36	3063.1
5732.7	3063.35
5732.78	3063.78
5732.83	3064.5
5734.41	3064.55
5735.91	3064.6
5736.16	3064.68
5737.59	3065.09
5737.88	3065.25
5738.36	3065.61
5738.75	3066.17
5741.2	3066.46
5741.72	3066.64
5744.32	3066.69
5744.37	3067.03
5745.24	3068.38
5746.06	3068.92
5746.73	3068.96
5746.84	3069.63
5747.64	3069.82
5747.88	3070.03
5748.17	3070.19
5753.38	3070.35
5753.9	3071.36
5755.96	3071.45
5756.46	3071.45
5757.16	3072.35
5759.05	3072.48
5760.19	3072.98
5761.21	3073.17
5762.56	3073.85
5763.61	3074
5763.88	3074.06
5764.8	3074.23
5765.03	3076.5
5766.65	3076.65
5767.17	3077.2
5767.2	3078.43
5767.36	3079.22
5767.57	3079.31
5771.78	3079.52
5771.92	3079.88
5772.52	3079.93
5773.27	3080.26
5773.71	3080.98
5774.27	3081.46
5775.61	3081.92
5776.38	3082
5776.56	3083.08
5776.68	3083.26
5778.03	3083.56
5778.03	3083.69
5778.71	3083.8
5780.38	3083.98
5780.56	3084.71
5781.05	3085.05
5783.34	3085.18
5784.13	3085.57
5785.71	3086.01
5787.47	3086.16
5787.96	3086.94
5789.71	3088.09
5789.73	3088.81
5790.11	3090.12
5791.92	3090.48
5793.3	3090.6
5794.78	3090.82
5795.42	3090.93
5796.58	3090.97
5796.88	3091.33
5797.68	3091.52
5798.06	3092.23
5799.24	3092.49
5800.35	3092.85
5800.97	3093
5801.1	3094.78
5802.3	3095.13
5803.09	3095.37
5804.29	3095.61
5805.08	3096.42
5805.33	3096.87
5808.2	3097.06
5810.14	3097.29
5810.31	3097.57
5810.94	3097.82
5812.09	3097.92
5812.38	3098.48
5815.69	3098.68
5815.71	3099.39
5816.88	3099.83
5820.48	3100.29
5822.23	3100.47
5822.3	3100.72
5822.78	3100.74
5823.13	3100.82
5823.53	3101.26
5828.12	3101.42
5828.5	3103.18
5829.01	3103.31
5829.23	3104.11
5829.78	3104.14
5831.02	3105.36
5831.11	3105.77
5832.46	3105.8
5834.09	3106
5834.28	3106.31
5835.59	3106.42
5835.85	3106.63
5837.23	3106.74
5837.3	3107.81
5839.91	3108.06
5841.56	3108.29
5843.18	3108.35
5843.69	3108.47
5845.55	3109.8
5847.56	3110.12
5851.34	3110.22
5851.71	3110.22
5852.01	3110.47
5852.13	3110.58
5852.37	3110.76
5853.08	3112.21
5853.31	3112.72
5855.36	3112.84
5855.97	3114.36
5855.97	3114.63
5856.31	3114.84
5856.58	3114.96
5858.85	3115.38
5860.39	3115.98
5861.14	3116.41
5861.19	3116.7
5863.08	3117.69
5864.76	3119.24
5865.16	3119.58
5866.04	3119.78
5867.49	3120.01
5867.53	3121.39
5867.8	3121.92
5868.65	3123.08
5869.23	3123.83
5869.33	3123.98
5869.57	3124.79
5871	3124.9
5872.22	3125.28
5872.4	3125.45
5873.92	3126.16
5875.1	3126.72
5875.53	3127.49
5876.48	3127.9
5876.84	3128.57
5877.02	3128.69
5878.74	3129.04
5880.52	3129.95
5881.17	3129.96
5881.34	3130.5
5881.54	3131.02
5881.57	3131.32
5882.36	3131.47
5883.23	3132.29
5886.31	3132.3
5888.65	3132.67
5889.81	3133.34
5891.83	3133.66
5891.99	3134.37
5893.7	3134.47
5894.33	3134.76
5894.93	3134.82
5895.11	3134.84
5895.4	3134.89
5895.72	3135.37
5895.85	3135.68
5896.71	3135.89
5896.96	3135.97
5897.51	3137.16
5897.51	3137.55
5898.19	3137.71
5899.72	3138.49
5900.12	3138.54
5900.89	3138.89
5904.25	3139.14
5905.68	3139.5
5906.07	3139.51
5906.97	3140.77
5907.45	3140.94
5907.5	3141.97
5908.54	3142.59
5908.64	3143.48
5909.6	3143.69
5911.07	3143.8
5914.87	3144.42
5916.16	3144.97
5917.05	3145.39
5918.6	3145.55
5919.31	3146.49
5921.98	3148.18
5922.14	3149.75
5922.33	3150.02
5922.46	3151.01
5922.5	3151.07
5922.99	3151.21
5923.34	3151.55
5925.9	3151.61
5926.68	3151.8
5927.66	3152.41
5927.66	3152.73
5928.25	3152.99
5929	3153.16
5930.35	3153.24
5930.51	3153.24
5930.86	3153.75
5931.87	3154.11
5933.19	3154.63
5933.48	3155.14
5935.48	3155.34
5935.88	3155.38
5936.09	3156.25
5936.31	3156.31
5936.93	3156.92
5937.05	3157.5
5937.17	3157.92
5937.23	3158.48
5937.45	3158.56
5937.47	3159.05
5937.85	3159.31
5938.26	3159.55
5938.45	3159.55
5939.05	3160.06
5939.18	3160.09
5939.39	3160.22
5941.4	3160.58
5941.68	3160.63
5942.71	3160.8
5943.19	3161.5
5943.83	3161.7
5943.92	3161.98
5944.33	3162.43
5944.35	3162.51
5945.34	3162.57
5946.38	3162.84
5948.04	3163.23
5948.13	3163.87
5948.94	3164.64
5949.11	3165.38
5950.41	3165.62
5952.28	3166.38
5952.87	3166.67
5952.96	3167.88
5953.55	3169.18
5955.22	3169.86
5955.67	3170.15
5956.04	3170.17
5956.88	3170.21
5956.91	3170.3
5957.18	3170.58
5957.6	3171.9
5957.73	3171.95
5957.8	3172.07
5958.02	3172.68
5958.48	3173.01
5958.61	3173.13
5959.41	3173.42
5959.52	3173.95
5960.45	3174.45
5960.67	3174.67
5961.09	3174.89
5964.65	3175.2
5965.44	3175.5
5965.47	3175.67
5965.94	3176.05
5966.61	3176.58
5966.62	3177.15
5967	3177.56
5967.03	3178.02
5968.1	3178.04
5968.17	3178.1
5969.7	3178.26
5969.73	3178.34
5970.16	3179.47
5972.13	3179.91
5973.03	3180.14
5973.2	3180.26
5973.67	3180.63
5975.26	3181.4
5976.41	3181.41
5976.97	3181.68
5977.17	3181.99
5978.75	3182.01
5978.87	3182.2
5980.91	3182.49
5982.43	3182.67
5983.27	3182.69
5984.65	3182.76
5985.57	3183.31
5985.65	3183.37
5986.19	3183.56
5986.27	3183.61
5986.3	3183.67
5986.66	3183.74
5988.2	3184.13
5988.29	3184.21
5990.05	3184.27
5991.2	3184.49
5992.83	3184.89
5992.92	3185.06
5993.28	3185.12
5993.9	3185.58
5994.16	3185.88
5994.17	3186.99
5996.42	3188.05
5996.63	3188.41
5998.38	3188.45
5999.31	3188.47
6000.78	3189.91
6000.87	3190.53
6002.19	3190.61
6003.3	3191.09
6004.02	3191.22
6004.39	3191.36
6006.48	3191.54
6006.82	3191.68
6007.39	3192.18
6008.72	3192.18
6008.81	3192.63
6010.13	3192.63
6010.4	3193.16
6011.13	3193.3
6011.76	3193.79
6012.04	3193.89
6012.43	3194.23
6013.39	3195.08
6014.49	3195.25
6016.08	3195.46
6018.35	3196.53
6019.27	3196.7
6019.58	3197.36
6019.84	3197.78
6020.38	3198.1
6023.33	3198.32
6023.48	3198.41
6025.41	3199.03
6026.36	3199.09
6027.47	3199.28
6027.85	3199.95
6028.27	3200.22
6031.34	3200.33
6031.76	3200.67
6032.04	3201.23
6034.06	3201.34
6037.59	3201.41
6038.49	3201.52
6038.76	3201.65
6040.02	3202.18
6041.7	3202.39
6043.08	3203.57
6044.8	3203.69
6045.05	3204.78
6047.77	3205.04
6047.87	3205.41
6048.07	3205.75
6048.11	3205.77
6049.52	3205.77
6049.97	3205.77
6050.81	3206.15
6054.05	3206.19
6054.16	3207.89
6054.2	3208.38
6054.21	3208.38
6054.49	3209.35
6055.67	3209.5
6057.42	3209.94
6057.81	3210.03
6058.5	3210.49
6058.86	3211.09
6059.73	3211.2
6059.77	3211.21
6060.79	3213.42
6061.09	3214.57
6061.16	3214.6
6062.83	3214.84
6063.37	3215.37
6063.68	3216.59
6065.39	3216.93
6065.73	3217.14
6066.14	3219.3
6067.48	3219.61
6068.01	3219.79
6069.22	3220.9
6070.46	3222.16
6071.44	3222.38
6073.76	3222.73
6074.5	3222.87
6074.58	3223
6075.28	3223.07
6075.5	3223.57
6075.54	3223.66
6076.28	3223.78
6076.34	3224.04
6077.42	3224.1
6078.36	3224.48
6079.93	3224.69
6080.18	3224.79
6080.39	3225.34
6081.62	3225.43
6082.22	3225.56
6082.65	3226.38
6082.91	3226.44
6083.68	3226.61
6084.36	3227.39
6085.03	3227.52
6086.45	3227.59
6086.81	3228.64
6087.25	3229.31
6087.49	3230.39
6087.71	3230.52
6087.76	3230.56
6088.26	3231.41
6088.81	3231.79
6089.01	3232.26
6089.51	3232.57
6089.67	3232.98
6090.5	3233.52
6091.27	3233.77
6091.47	3234.07
6091.88	3234.13
6092.91	3234.24
6099.13	3234.35
6100.32	3234.54
6100.7	3234.91
6102.22	3235
6103.08	3235.56
6104.81	3235.84
6105.96	3236.29
6106.39	3236.68
6106.47	3237.16
6106.89	3237.33
6109.41	3237.35
6109.53	3237.93
6112.42	3238.69
6112.47	3239.48
6112.97	3239.56
6113.48	3239.64
6113.66	3239.81
6114.86	3240.01
6115.45	3240.55
6116.5	3241.17
6117.24	3243.53
6117.81	3245.11
6117.84	3245.71
6119.51	3245.98
6120.65	3246.06
6120.84	3246.37
6122.31	3246.44
6123.62	3246.49
6124.07	3247.25
6124.73	3247.25
6124.87	3247.49
6125.4	3247.75
6127.82	3247.8
6127.83	3248.03
6127.88	3248.48
6128.77	3248.81
6129.47	3249.34
6130.17	3249.48
6131.64	3249.65
6131.66	3250.44
6132.39	3251.09
6132.64	3251.6
6135.12	3251.68
6135.84	3251.97
6136.18	3252.35
6136.54	3252.96
6136.64	3253.18
6136.78	3253.5
6137.09	3253.56
6137.82	3254.17
6139.11	3254.28
6140.03	3254.36
6140.79	3254.48
6140.98	3254.79
6141.87	3254.98
6142.89	3255.21
6143.49	3256.3
6144.25	3256.59
6145.18	3256.72
6146.98	3257.21
6147.73	3257.25
6149.45	3257.67
6150.58	3257.86
6155.03	3258.16
6155.44	3259.51
6155.81	3259.55
6157.88	3259.79
6158.1	3259.91
6158.88	3259.99
6158.94	3260.19
6159.88	3260.32
6160.35	3260.47
6161.47	3260.82
6161.51	3261.94
6161.65	3262
6162.03	3263
6162.84	3263.18
6163.81	3263.52
6164.17	3263.57
6164.97	3263.6
6165.27	3264.53
6165.48	3264.69
6166.91	3264.84
6167.23	3264.9
6168.39	3265
6169.97	3265.35
6170.12	3265.43
6171.38	3265.88
6172.85	3266.99
6175.03	3267.77
6175.78	3268.26
6177.14	3268.68
6177.54	3270.03
6178.18	3270.64
6178.6	3271.21
6179.06	3271.37
6179.15	3271.44
6179.67	3271.57
6180.35	3271.72
6181.67	3271.89
6181.82	3272.56
6181.95	3272.59
6183.45	3272.67
6183.97	3273.29
6184.94	3275.4
6186.04	3276.03
6186.18	3276.07
6186.18	3276.92
6186.69	3277.4
6186.78	3277.86
6186.84	3278.43
6187	3278.75
6187.06	3280.1
6187.97	3280.48
6189.46	3280.54
6189.71	3281.07
6189.75	3281.34
6193.21	3281.77
6193.22	3281.79
6193.45	3282.43
6194.46	3282.45
6194.86	3282.64
6195.57	3283.78
6195.98	3284.11
6196.54	3284.93
6197.69	3285.01
6197.78	3285.17
6197.99	3285.68
6198.22	3287.56
6200.55	3287.61
6200.56	3287.69
6200.69	3287.69
6201.19	3288.49
6201.51	3288.75
6201.76	3288.76
6202	3288.76
6202.66	3289.22
6203	3289.47
6203.33	3290.06
6206.6	3290.91
6207.4	3291.35
6207.8	3291.64
6208.37	3292.44
6210.09	3292.97
6211.01	3293.05
6213.52	3293.15
6214.4	3294.08
6215.45	3294.34
6216.47	3294.42
6217.58	3294.51
6217.64	3294.61
6218.69	3294.81
6219.54	3295.01
6220.6	3295.49
6221.17	3296.05
6222.89	3296.07
6225.05	3296.15
6225.18	3296.55
6228.75	3297.61
6228.88	3297.63
6230.15	3298.18
6230.32	3298.35
6231.43	3298.68
6231.44	3299.52
6232.79	3299.86
6232.89	3300.74
6232.98	3300.87
6234.22	3301.65
6235.52	3301.66
6235.83	3302.29
6237.03	3302.33
6237.15	3302.78
6237.37	3303.04
6237.44	3303.4
6237.69	3303.62
6238.89	3303.64
6239.49	3303.65
6239.66	3303.74
6240.48	3303.77
6240.67	3303.83
6241.26	3304.43
6241.27	3304.51
6241.86	3304.7
6242.6	3305.43
6242.76	3305.47
6245.56	3305.75
6246	3306.08
6246.59	3306.28
6247.52	3306.81
6248.26	3307.11
6249.5	3307.99
6249.62	3308.02
6250	3308.45
6250.27	3309.21
6250.62	3309.61
6251.22	3310.31
6251.52	3312.34
6252.01	3312.71
6252.05	3313.61
6252.27	3313.8
6252.52	3314.81
6254.18	3315
6255.68	3315.01
6255.82	3315.1
6256.51	3315.3
6259.79	3315.53
6260.07	3315.54
6260.34	3315.88
6260.95	3316.56
6262.92	3316.73
6263.28	3316.73
6264.09	3316.87
6265.5	3317.01
6265.66	3317.26
6266.8	3318.39
6267.03	3318.57
6268.53	3318.7
6269.45	3319.05
6270.7	3319.22
6271.18	3319.73
6272.59	3319.81
6273.11	3319.99
6273.71	3320.11
6276.51	3320.2
6277.89	3320.76
6280.75	3320.81
6280.89	3321.63
6280.95	3321.75
6282.25	3323.16
6282.78	3323.33
6283.03	3323.69
6283.67	3324.31
6284.72	3324.42
6285.3	3325.19
6285.98	3325.4
6286.97	3325.67
6289.99	3325.81
6290.93	3326.25
6292.55	3326.42
6292.87	3326.49
6293.27	3326.56
6293.87	3327.63
6294.83	3327.89
6294.94	3328.11
6295.56	3328.57
6295.94	3328.76
6296.51	3330.07
6297.73	3330.44
6297.74	3330.59
6297.76	3331.03
6298.69	3331.73
6299.49	3331.74
6301.66	3332.17
6302.15	3332.43
6302.2	3332.46
6302.23	3332.84
6303.46	3333.58
6303.84	3333.93
6304.14	3335.81
6305.16	3336.02
6305.76	3336.19
6306.04	3336.7
6306.23	3336.86
6306.36	3337.17
6306.42	3337.23
6306.67	3337.72
6307.29	3338.93
6307.51	3339.17
6308.42	3339.37
6308.56	3339.4
6308.83	3339.65
6308.97	3339.91
6309.92	3340.09
6311.91	3340.63
6313.16	3340.92
6315.15	3341.01
6315.6	3341.16
6315.72	3341.46
6316.88	3341.61
6317.09	3341.98
6319.01	3341.99
6319.91	3342.37
6323.31	3342.51
6324.19	3342.58
6325.88	3343.1
6327.74	3343.58
6328.51	3343.91
6328.76	3344.02
6329.52	3344.5
6329.55	3344.69
6329.69	3345.03
6329.73	3345.55
6330.52	3345.82
6330.56	3346.14
6331.48	3346.17
6331.57	3346.26
6331.92	3346.38
6332.75	3346.4
6335.5	3347.15
6335.57	3347.62
6336.59	3347.78
6336.84	3348.27
6337.1	3349.29
6337.61	3349.59
6339.21	3351.16
6340.16	3351.24
6340.2	3351.34
6340.52	3351.7
6344.16	3351.74
6344.44	3351.91
6344.6	3353.77
6344.81	3354.12
6344.98	3354.68
6345.1	3354.78
6345.61	3354.78
6346.13	3355.33
6348.42	3355.6
6348.6	3356.14
6348.97	3356.22
6349.5	3356.27
6349.69	3356.42
6351.49	3356.43
6352.81	3356.54
6352.87	3356.58
6353.51	3357.22
6353.57	3357.52
6354.03	3357.87
6354.11	3358.04
6355.97	3358.33
6356.08	3358.39
6357.72	3358.89
6358.33	3359.2
6359.12	3360.25
6362	3361.08
6362.26	3361.96
6363.39	3361.99
6364.17	3362.37
6365.29	3362.45
6365.98	3362.46
6366.03	3363.29
6368.42	3363.99
6368.48	3364.02
6369.27	3364.43
6370.47	3364.74
6371.24	3364.88
6372.7	3365.12
6374.35	3365.16
6374.82	3365.28
6375.15	3365.32
6376.56	3365.4
6377.23	3365.76
6378.33	3366.47
6379.5	3367.07
6381.24	3367.62
6381.35	3368.47
6381.49	3369.19
6382.44	3369.56
6382.52	3370.2
6382.6	3370.42
6383.32	3370.85
6384.28	3371.55
6387.35	3371.68
6387.82	3372.85
6390.56	3373.4
6392.89	3373.67
6394.21	3373.75
6394.23	3373.79
6394.77	3373.97
6395.21	3374
6395.5	3374.26
6396.67	3375.3
6397.01	3375.3
6397.17	3375.73
6399.06	3375.83
6399.57	3376.02
6401.09	3376.06
6401.65	3376.6
6403.03	3376.76
6403.31	3376.9
6403.98	3377.2
6404.96	3377.32
6405.09	3377.57
6405.18	3377.74
6406.03	3378.22
6406.1	3378.56
6406.79	3378.67
6407.15	3378.87
6407.43	3381.34
6408.01	3381.81
6408.41	3382.11
6410.32	3382.97
6410.53	3383.63
6410.79	3383.8
6411.04	3383.94
6411.75	3384.09
6411.92	3384.12
6412.39	3384.53
6413.15	3384.92
6413.86	3385.19
6413.94	3385.42
6416.81	3385.43
6417.42	3385.62
6418.37	3385.72
6418.66	3386.99
6418.87	3387.3
6419.19	3387.61
6420.38	3387.97
6422.76	3388.75
6423.06	3389.55
6423.9	3389.62
6424.82	3390.5
6425.91	3390.81
6426.06	3390.91
6426.24	3390.96
6427.78	3391.09
6428.01	3391.93
6428.13	3392.4
6428.22	3392.89
6428.44	3393.18
6429.21	3393.23
6430.64	3394.29
6430.76	3394.61
6431.74	3394.7
6432.13	3395.01
6433.44	3395.2
6434.26	3395.68
6435.23	3395.88
6435.74	3395.97
6436.5	3396.74
6437.5	3396.79
6437.7	3396.89
6439.33	3397.26
6440.42	3397.38
6440.76	3397.51
6441.58	3397.87
6441.71	3398.01
6441.76	3398.35
6442.04	3398.65
6443.53	3398.97
6444.12	3399.2
6444.12	3399.56
6444.44	3399.77
6444.92	3400.53
6445.28	3401.11
6445.81	3401.69
6446.4	3402.45
6446.47	3402.59
6447.76	3402.65
6447.85	3402.7
6448.48	3403.31
6449.25	3403.37
6449.28	3403.43
6450.01	3403.56
6451.19	3403.83
6451.29	3403.89
6451.52	3404.9
6453.26	3405.29
6453.29	3405.33
6453.77	3406.16
6453.91	3406.34
6455.54	3407.61
6456.17	3408.05
6457.24	3408.06
6457.66	3408.12
6458.89	3408.33
6459.17	3408.36
6459.68	3408.7
6460.14	3409.01
6460.76	3409.35
6462.22	3409.46
6462.56	3409.51
6462.6	3411.59
6463.12	3412.03
6463.51	3412.3
6463.86	3412.64
6465.09	3412.76
6465.37	3413.25
6466.33	3413.43
6466.37	3413.67
6468.88	3413.98
6469	3414.32
6469.1	3414.42
6469.93	3414.61
6472.14	3415.66
6472.3	3415.92
6472.77	3415.97
6473.2	3416.4
6473.31	3416.8
6474.68	3417.44
6475.93	3417.66
6475.93	3417.81
6476.13	3418.08
6476.27	3418.19
6477.46	3418.73
6478.22	3419.09
6478.51	3419.39
6480.56	3419.72
6481.49	3420.11
6482.04	3420.34
6484.11	3420.35
6485.37	3420.5
6486.11	3420.59
6486.15	3420.81
6486.7	3420.84
6487.13	3421.28
6489.31	3421.56
6489.93	3422.19
6490.05	3422.57
6490.44	3422.85
6492.08	3423.5
6493.83	3423.93
6494.68	3425.5
6496.61	3425.61
6497.02	3425.63
6497.08	3425.88
6500.04	3426.25
6500.75	3426.33
6501.3	3426.43
6502.21	3426.7
6502.23	3426.81
6502.56	3426.96
6504.45	3427.15
6504.95	3427.19
6506.64	3427.73
6507.08	3427.92
6507.21	3428.19
6508.77	3428.64
6511.35	3428.91
6511.6	3429.41
6513.35	3430.26
6513.61	3430.36
6513.98	3430.63
6514.61	3431.13
6514.73	3431.51
6514.76	3433.2
6515.22	3433.67
6515.27	3434.06
6515.28	3434.61
6518.69	3434.87
6518.74	3435.4
6520.27	3435.52
6521.15	3436.19
6521.53	3436.53
6521.58	3436.61
6522.68	3437.37
6522.97	3437.6
6523.7	3437.81
6523.73	3438.72
6524.15	3439.03
6525.17	3439.26
6525.19	3439.76
6526.07	3439.79
6526.14	3439.83
6527.33	3440.7
6527.39	3440.95
6528	3441.1
6528.98	3441.13
6529.57	3442.17
6529.86	3443.12
6530.59	3443.31
6531.08	3443.35
6531.56	3444.19
6532.29	3444.29
6532.4	3444.42
6533.02	3444.77
6534.7	3445
6535.79	3445.48
6536.02	3445.82
6537.67	3445.95
6538.41	3446.76
6539.28	3447.62
6542.81	3447.78
6543.84	3447.97
6543.96	3448.19
6544.76	3448.99
6545.14	3449.08
6545.32	3449.1
6546.89	3450.38
6547.63	3450.85
6548.53	3451.74
6548.61	3452.1
6549.01	3452.93
6549.57	3452.95
6550.58	3452.97
6551.73	3453.15
6553.88	3453.51
6554.01	3453.57
6555.26	3454.07
6555.88	3455.16
6557.06	3455.37
6557.31	3455.74
6557.62	3456.63
6558.42	3456.85
6558.8	3457.22
6558.8	3457.53
6559.89	3457.58
6562.34	3457.72
6562.44	3457.73
6562.54	3458.45
6563.85	3459.15
6564.17	3459.83
6564.2	3459.84
6566.48	3459.86
6567.97	3460.01
6568.41	3460.08
6568.86	3460.24
6569.46	3460.71
6570.38	3460.76
6570.81	3460.91
6570.82	3461.73
6571.11	3462.1
6571.76	3462.4
6572.3	3463.35
6572.34	3463.72
6572.47	3464.05
6572.81	3464.19
6574.4	3464.29
6574.52	3464.49
6575.21	3464.56
6575.34	3464.58
6575.47	3465.52
6575.58	3466.16
6575.8	3466.4
6577.03	3466.78
6578.28	3466.9
6580.81	3467.04
6581.42	3468.85
6581.82	3468.96
6582.8	3469.05
6584.18	3469.08
6585.25	3470.09
6585.42	3470.09
6585.85	3470.48
6586.63	3470.74
6586.69	3470.83
6586.95	3471.55
6587.8	3472.92
6588.35	3473.26
6589.08	3474.19
6589.7	3475.1
6590.38	3475.31
6590.39	3475.54
6592.78	3475.55
6592.89	3475.96
6593.52	3477.13
6595.83	3477.51
6596.61	3478.48
[truncated: 1,975 more rows]

## Sheet: Fig. 2A
Figure 2A. Number of nucleolus
Empty vector	HnrnpkSAM
1	10
3	7
3	8
2	7

## Sheet: Fig. 2B
Figure 2E.
HNRNPK AF-488 fluorescence intensity (AU)						Nucleus total area/cell (cm2)						NCL AF-647 fluorescence intensity (AU)						Nucleoplasm NCL AF-647 fluorescence intensity (AU)						FBL AF-647 fluorescence intensity (AU)						FBL AF-647 nucleus total area (cm2)
Empty vector	HnrnpkSAM		Empty vector	HnrnpkSAM		Empty vector	HnrnpkSAM		Empty vector	HnrnpkSAM		Empty vector	HnrnpkSAM		Empty vector	HnrnpkSAM		Empty vector	HnrnpkSAM		Empty vector	HnrnpkSAM		Empty vector	HnrnpkSAM		Empty vector	HnrnpkSAM		Empty vector	HnrnpkSAM		Empty vector	HnrnpkSAM
725.071	661.319		1156.43	1216.82		90.2802	90.2802		309.88	312.889		643.479	412.61		5816.96	6581.68		1882.77	1445.36		12466.3	13985.5		397.323	349.137		3459.79	3121.29		27.5372	0		60.511	45.3982
731.614	675.291		1175.69	1339.09		90.2802	90.9773		308.968	322.958		656.282	413.412		5743.21	6582.12		1921.84	1868.03		12227.2	14186.5		470.849	375.37		3495.61	3253.78		0	0		57.2937	48.6951
732.403	689.891		1169.87	1214.58		90.6287	94.1144		305.857	322.368		669.899	474.794		5751.53	7304.43		1933.6	1980.78		12354.8	15585.3		710.619	376.285		3358.2	2843.31		0	0		58.9746	46.9082
733.284	698.415		1165.36	1249.36		90.9773	96.5545		313.448	318.389		673.996	479.893		6563.71	6384.5		2052.53	2113.38		13941.3	13701.7		721.835	886.253		3459.26	2880.08		0	0		58.2384	47.2454
738.537	699.71			1299.96		90.9773	96.903			313.13		715.454	503.812			7465.9		2061.47	2114.81			15930.1		738.027	914.689		3476.56	3008.52		0	0		58.1909	48.5807
745.868	708.387					90.9773	97.2516					718.572	562.291					2140.95	2118.02					819.99	969.713		3520.35	3092.75		0	0		58.0216	48.2932
755.647	708.423					91.3259	97.9487					746.276	579.185					2183.2	2166.01					923.844	980.238		3473.41	3009.43		0	0		57.0073	47.6409
757.508	710.503					91.3259	98.2973					759.828	587.249					2198.05	2225.41					967.458	1044.54		3340.79	3078.51		0	0		57.3342	48.873
758.885	713.966					91.3259	99.6916					761.001	596.593					2303.49	2237.51					1024.11	1134.91					0	0
765.12	715.268					91.3259	100.737					766.18	613.751					2391.11	2287.6					1041.23	1137.48					0	0
767.557	718.892					91.6744	101.086					791.964	641.451					2661.38	2337.76					1045.84	1182.27					0	0
771.287	721.852					92.023	101.434					802.932	651.142					2755.23	2506.03					1077.14	1195.7					0	0
775.03	725.947					92.3716	101.783					833.471	657.002					2817.78	2623.2					1111.42	1238.81					0	0
775.164	728.946					92.3716	102.132					927.683	660.71					2819.64	2671.52					1147.13	1273.77					0	0
777.908	730.065					92.3716	102.132					960.395	662.427					2835.58	2675.42					1175.98	1292.52					0	0
780.219	734.194					93.7659	104.572					982.204	684.175					2964.7	2712.09					1199.02	1293.53					0	0
782.77	734.841					93.7659	104.92					982.845	685.11					3011.27	2823.6					1364.4	1309.77					0	0
783.328	734.946					93.7659	104.92					988.405	688.442					3054.06	2852.24					1371.31	1312.45					0	0
783.632	735.455					94.1144	105.269					1033.41	690.245					3069.38	2857.49					1392.44	1315.68					0	0
784.241	736.072					94.1144	106.314					1049.65	690.421					3080.78	2877.68					1397.95	1341.31					0	0
784.25	736.891					94.1144	106.314					1064.56	690.445					3184.95	3008.75					1415.44	1361.3					0	0.348572
784.491	738.184					94.463	107.012					1069.9	733.339					3192.77	3040.75					1430.67	1362.73					0	0.697144
785.923	739.698					94.463	108.406					1073.87	735.895					3210.27	3112.83					1441.28	1368.08					0	1.39429
788.078	744.024					94.8116	108.406					1110.19	736.665					3239.35	3383.31					1448.94	1370.42					0	1.74286
792.398	746.084					95.1602	108.754					1112.91	737.164					3258.77	3399.83					1460.84	1398.4					0	2.09143
792.664	749.839					95.5087	109.452					1119.01	738.282					3287.65	3432.4					1463.46	1409.42					0	3.83429
793.701	749.902					95.5087	109.452					1129.15	745.208					3304.15	3608.26					1473.22	1427.29					0	3.83429
797.15	750.725					95.5087	111.194					1135.92	750.548					3308.35	3633.85					1488.7	1455.01					0	3.83429
797.267	750.981					95.8573	111.194					1145.98	755.011					3314.01	3667.04					1498.91	1458.95					0	3.83429
798.356	751.415					95.8573	113.286					1151.74	775.716					3320.56	3678.76					1509.99	1461.72					0.348572	4.53144
798.848	752.397					96.2059	113.286					1153.2	779.931					3323.16	3699.1					1510.1	1468.07					0.348572	4.88001
800.142	752.501					96.2059	113.286					1155.17	789.689					3348.33	3706.28					1521.56	1473.51					0.697144	5.22858
801.131	753.782					96.5545	113.286					1157.45	796.815					3360.45	3742.95					1541.45	1480.69					0.697144	5.57715
801.245	754.717					96.903	113.286					1158.36	797.392					3365.27	3849.78					1545.98	1493.04					1.04572	5.92572
801.779	756.199					96.903	113.634					1167.14	804.476					3385.43	3850.45					1549.66	1494.74					1.39429	5.92572
802.126	756.804					97.2516	114.332					1171.36	814.876					3389.14	3869.63					1551.84	1514.25					1.39429	5.92572
802.76	756.88					97.2516	115.029					1173.04	837.916					3415.58	3912.67					1553.47	1515.97					1.74286	6.62287
803.981	757.01					97.6002	115.377					1175.6	846.539					3431.25	3917.13					1562.77	1521.73					2.09143	6.62287
805.267	758.165					97.6002	115.726					1180.06	857.322					3456.69	3981.53					1582.91	1523.49					2.44	6.62287
805.445	760.037					97.6002	116.074					1181.36	863.823					3463.63	3989.97					1595.39	1532.09					2.78858	6.97144
805.452	760.483					97.9487	116.423					1190.58	873.533					3545.14	4032.68					1599.24	1535.89					2.78858	7.32001
805.816	760.626					98.2973	116.772					1196.04	875.294					3570.09	4118.01					1601.23	1543.75					2.78858	7.32001
807.438	760.759					98.2973	116.772					1204.9	878.941					3595.84	4149.53					1612.17	1552.19					3.13715	8.01716
808	760.836					98.6459	116.772					1207.32	882.869					3612.3	4159.71					1617.32	1566.42					3.13715	8.01716
808.11	761.372					98.6459	117.12					1235.74	898.979					3614.68	4181.8					1627.22	1567.38					3.48572	8.36573
808.25	761.962					99.343	117.12					1244.13	900.307					3629.92	4233.1					1633.54	1573.36					3.48572	8.36573
808.551	763.752					99.343	117.469					1244.44	902.318					3677.84	4234.78					1633.92	1574.47					3.83429	8.7143
808.76	764.124					99.343	117.469					1253.41	914.373					3678.4	4246.44					1635.73	1575.22					4.18286	9.06287
809.305	764.565					99.343	118.514					1259.14	926.657					3679.52	4272.47					1644.23	1591.51					4.18286	9.06287
809.439	765.076					99.6916	118.863					1259.98	931.218					3699.74	4275.85					1647.92	1603.38					4.53144	9.06287
809.717	765.275					99.6916	119.212					1260.11	932.575					3707.41	4277.85					1656.51	1607.3					4.53144	9.41144
810.777	765.533					99.6916	119.212					1265.29	933.664					3714.97	4304.17					1656.79	1609.97					4.88001	9.41144
815.778	765.95					100.737	119.56					1281.99	933.733					3718.5	4351.52					1658.79	1613.59					5.22858	9.41144
815.916	766.065					101.086	120.257					1282.19	945.361					3734.61	4356.59					1665.79	1630.92					5.22858	9.41144
816.95	766.803					101.086	120.606					1282.58	948.747					3741.36	4449.72					1667.87	1633.09					5.57715	9.41144
817.329	767.069					101.086	120.606					1289.62	949.338					3742.48	4485.02					1668.87	1659.56					5.57715	9.76002
818.145	767.278					101.086	120.606					1292.3	950.237					3755.43	4525.04					1670.91	1662.67					5.92572	9.76002
818.23	767.736					101.086	120.954					1296.16	975.165					3784.23	4531.38					1674.4	1666.02					5.92572	10.1086
818.256	768.086					101.434	120.954					1301.78	984.229					3821.52	4585.91					1676.34	1683.83					6.62287	10.1086
818.691	768.837					101.434	120.954					1304.13	988.346					3867.23	4594.95					1682.69	1684.27					6.97144	10.1086
818.722	769.002					101.434	121.303					1304.52	990.539					3954.04	4595.93					1686.08	1687.38					6.97144	10.1086
818.756	769.192					101.434	121.652					1304.53	994.212					3959.6	4603.65					1698.52	1692.22					6.97144	10.8057
819.834	769.91					101.783	121.652					1309.04	995.725					3982.54	4619.73					1700.96	1692.4					7.32001	11.1543
821.482	769.938					101.783	122.349					1319.08	996.044					3990.17	4630.7					1702.33	1694.98					7.32001	11.1543
822.69	770.14					101.783	122.697					1332.07	997.53					4005.71	4648.85					1718.22	1711.68					7.66858	11.1543
823.501	770.848					102.132	123.046					1348.01	1003.08					4022.34	4650.5					1721.48	1711.87					8.01716	11.1543
824.014	770.91					102.132	123.394					1373.48	1005.15					4044.75	4780.39					1724.92	1712.28					8.01716	11.1543
824.251	771.219					102.48	123.394					1380.2	1014.36					4056.34	4783.37					1726.59	1712.66					8.01716	11.5029
824.698	772.249					102.48	123.394					1388.2	1021.15					4065.26	4818.81					1728.66	1713.01					8.36573	11.5029
825.291	772.422					102.829	123.743					1390.85	1024.04					4072.36	4858.1					1729.87	1713.87					8.36573	11.5029
825.555	772.605					103.177	123.743					1396.28	1027.81					4077.07	4948.52					1732.12	1718.69					8.36573	11.5029
825.704	773.339					103.526	123.743					1402.08	1042.31					4084.01	4960.01					1733.74	1721.45					8.36573	11.8514
825.824	773.46					103.526	124.789					1409.89	1048.77					4118.64	5017.23					1739.99	1722.82					8.36573	11.8514
827.379	773.66					103.526	124.789					1409.93	1050.88					4153.24	5017.24					1741.17	1724.49					8.7143	11.8514
827.703	774.672					103.526	124.789					1413.93	1059.74					4169.24	5026.67					1742.22	1729.14					8.7143	11.8514
828.396	775.186					103.874	125.137					1417.04	1059.92					4175.6	5027.69					1749.41	1729.58					8.7143	12.2
828.592	775.309					103.874	125.137					1419.51	1060.21					4186.16	5156.53					1750.42	1730.09					8.7143	12.2
829.08	775.693					103.874	125.486					1421.15	1068.88					4188.95	5186.18					1752.32	1736.5					8.7143	12.2
829.268	776.446					103.874	127.577					1423.57	1086.19					4197.8	5195.95					1755.05	1737.66					9.06287	12.5486
831.445	776.79					104.223	127.577					1431.91	1089.8					4202.81	5206.92					1758.14	1742.32					9.06287	12.5486
832.695	776.846					104.223	127.577					1435.65	1092.64					4212.29	5219.82					1758.4	1743.93					9.06287	12.5486
833.352	776.989					104.223	127.926					1447.7	1095.27					4234.23	5239.7					1762.47	1746.01					9.41144	12.5486
833.483	776.994					104.572	127.926					1453.28	1095.42					4245.01	5244.03					1764.75	1749.85					9.41144	12.5486
833.483	777.087					104.92	127.926					1455.5	1095.52					4302.73	5246.72					1768.95	1752.18					9.41144	12.5486
834.057	777.134					104.92	127.926					1460.14	1098.52					4303.03	5302.69					1771.12	1758.74					9.41144	12.5486
834.155	777.433					105.269	128.275					1464.99	1099.79					4376.16	5304.79					1773.57	1761.55					9.41144	12.8972
835.137	777.512					105.269	128.972					1468.29	1102.6					4395.03	5313.98					1777.07	1771.04					9.76002	12.8972
835.372	777.867					105.269	129.669					1475.94	1104.81					4405.05	5322.84					1780.2	1777.81					9.76002	12.8972
835.567	778.14					105.269	129.669					1476.64	1109.13					4407.65	5338.51					1789.06	1777.99					9.76002	12.8972
835.824	778.99					105.617	129.669					1486.92	1111.1					4437.18	5340.7					1791.21	1780.65					9.76002	13.2457
835.838	779.402					105.617	130.017					1492.37	1113.98					4440.79	5399.04					1804.24	1783.09					10.1086	13.2457
835.841	779.845					105.617	130.366					1499.81	1115.26					4447.94	5406.09					1812.07	1787.98					10.1086	13.2457
836.121	780.667					105.617	131.412					1501.46	1115.92					4456.4	5414.68					1812.52	1790.06					10.1086	13.2457
836.358	780.886					105.617	131.412					1525.41	1119.37					4473.77	5415.37					1818.58	1792.68					10.4572	13.2457
836.707	781.019					105.966	131.76					1535.48	1119.79					4476.71	5433.9					1818.69	1799.73					10.4572	13.2457
837.408	781.16					105.966	131.76					1536.38	1121.89					4491.86	5441.81					1819.68	1803.88					10.4572	13.2457
837.596	782.621					105.966	132.109					1547.93	1124.95					4499.74	5451.33					1829.97	1805.03					10.4572	13.2457
838.448	782.878					105.966	132.109					1553.38	1129.46					4519	5466.34					1832.69	1808.96					10.4572	13.2457
839.057	783.119					106.314	132.457					1559.44	1131.38					4520.67	5471.18					1835.15	1809.13					10.4572	13.2457
839.066	783.811					106.314	132.457					1560.46	1141.42					4521.13	5481.76					1836.17	1809.49					10.8057	13.5943
839.879	783.931					106.314	133.155					1565.74	1142.38					4524.42	5492.25					1836.66	1812.33					10.8057	13.9429
840.267	783.941					106.663	133.155					1568.49	1149.22					4524.59	5519.04					1839.16	1812.51					10.8057	13.9429
840.305	784.317					106.663	133.503					1575.2	1151.84					4533.5	5523.76					1839.33	1814.51					10.8057	13.9429
840.37	785.244					107.012	133.503					1575.94	1153.63					4540.67	5529.84					1842.84	1817.71					11.1543	14.2915
840.494	785.264					107.012	134.2					1577.14	1158.49					4547.16	5531.4					1844	1827.38					11.1543	14.2915
840.621	785.453					107.012	134.549					1578.35	1159.34					4553.36	5552.99					1845.23	1832.83					11.5029	14.2915
841.255	785.716					107.012	135.595					1585.01	1160.22					4558.57	5561.74					1847.43	1835.25					11.5029	14.2915
842.135	785.996					107.012	136.292					1587.16	1164.29					4559	5610.98					1848.82	1838.41					11.5029	14.2915
842.266	786.08					107.36	136.64					1588.98	1165.74					4560.91	5613.75					1849.31	1839.01					11.5029	14.2915
842.47	786.713					107.36	136.64					1593.39	1171.46					4566.04	5631.31					1853.2	1846.2					11.5029	14.2915
843.287	786.781					107.36	136.989					1598.13	1179.33					4571.18	5654.26					1858.88	1849.04					11.5029	14.2915
843.548	786.943					107.709	136.989					1602.99	1185.09					4598.73	5690.16					1862.04	1850.58					11.5029	14.2915
844.204	787.008					107.709	136.989					1605.08	1196.39					4612.47	5726.55					1862.64	1859.08					11.5029	14.64
845.144	787.098					107.709	136.989					1607.78	1196.44					4613.24	5756.55					1865.03	1862.39					11.8514	14.64
845.664	787.309					107.709	136.989					1608.05	1199.8					4634.6	5839.91					1865.43	1866.28					11.8514	14.64
845.759	787.716					107.709	137.337					1620.9	1200.74					4635.62	5851.89					1865.61	1869.58					11.8514	14.64
846.226	787.915					107.709	137.686					1621.04	1212.42					4637.39	5853.04					1868.87	1874.03					11.8514	14.64
846.64	787.959					108.057	137.686					1623.66	1213.59					4650.12	5887.84					1873.17	1875.23					12.2	14.64
847.068	788.024					108.057	138.035					1624.16	1214.3					4659.45	5906.52					1876.52	1876.41					12.2	14.9886
847.456	788.347					108.406	138.035					1624.38	1218.01					4660.1	5924.85					1877.09	1879.03					12.5486	14.9886
847.897	788.624					108.406	138.035					1631.43	1235.01					4680.31	5945.88					1878.24	1880.03					12.5486	14.9886
848.1	788.636					108.406	138.035					1636.03	1237.14					4690.48	5964.98					1879	1884.31					12.5486	14.9886
848.1	789.027					108.406	138.383					1638.18	1238.35					4693.54	5981.46					1882.08	1885.44					12.5486	14.9886
848.731	790.654					108.406	138.383					1639.35	1241.21					4699.67	5988.34					1883.34	1888.7					12.8972	14.9886
848.785	790.732					108.406	138.383					1647	1245.48					4724.98	5989.03					1884.74	1893.42					12.8972	14.9886
848.796	791.3					108.754	138.732					1647.33	1246.93					4732.77	5992.01					1885.39	1894.73					12.8972	14.9886
849.38	791.485					108.754	138.732					1649.7	1248.16					4735.15	6068.74					1889.04	1898.75					12.8972	14.9886
849.538	791.679					108.754	138.732					1650.55	1250.79					4755.66	6131.75					1890.11	1900.28					12.8972	14.9886
850.131	792.17					108.754	139.08					1657.69	1253.94					4766.31	6138.85					1893.88	1902.4					12.8972	14.9886
850.906	792.516					109.103	139.08					1661.4	1254.68					4767	6167.38					1894.38	1903.99					12.8972	15.3372
851.071	792.938					109.452	139.429					1661.65	1257.74					4806.54	6186.04					1895.68	1909.03					12.8972	15.3372
852.009	792.981					109.452	139.777					1667	1260.26					4818.5	6190.55					1896.87	1910.25					13.2457	15.3372
853.426	792.993					109.452	139.777					1675.42	1260.44					4820.12	6193.79					1899.35	1911.53					13.2457	15.3372
854.175	793.149					109.452	139.777					1679.6	1262.53					4825.84	6199.64					1900.98	1911.83					13.2457	15.3372
854.219	793.238					109.8	139.777					1680.16	1263.66					4839.48	6211.77					1905.13	1912.02					13.2457	15.3372
854.236	793.584					109.8	139.777					1682.14	1266.66					4855.62	6226.42					1909.94	1914.36					13.2457	15.6857
854.242	793.602					109.8	140.126					1686.9	1268.15					4858.53	6278.14					1910.69	1915.21					13.2457	15.6857
854.314	794.478					110.497	140.126					1693.55	1269.4					4869.22	6280.41					1912	1917.23					13.2457	15.6857
854.727	794.638					110.497	140.475					1697.27	1271.58					4869.75	6299.47					1912.02	1918.2					13.2457	15.6857
854.909	794.737					110.497	140.475					1697.45	1272.73					4874.49	6303.92					1913.36	1919					13.2457	15.6857
855.057	794.802					110.497	140.823					1699.11	1274.65					4882.99	6309.63					1916.79	1920.77					13.2457	15.6857
855.466	795.162					110.497	140.823					1702.07	1277.27					4884.96	6311					1918.43	1920.98					13.2457	15.6857
855.487	795.176					110.846	140.823					1702.77	1278.22					4885.34	6345.78					1918.77	1921.06					13.2457	15.6857
855.623	795.485					110.846	140.823					1702.89	1283.46					4886.86	6366.59					1919.1	1924.03					13.5943	15.6857
855.78	795.565					111.194	141.172					1705.59	1291.89					4896.06	6392.76					1921.41	1924.83					13.5943	15.6857
855.858	795.802					111.543	141.172					1706.63	1295.95					4896.22	6394.89					1925.48	1932.16					13.5943	16.0343
856.837	796.055					111.543	141.52					1709.28	1298					4903.68	6414.72					1931.23	1941.94					13.5943	16.0343
857.501	796.065					111.543	141.869					1721.16	1303.99					4919.29	6428.23					1932.56	1944.6					13.5943	16.0343
857.614	796.39					111.543	142.566					1724.25	1306.96					4937.77	6437.88					1934.16	1947.76					13.5943	16.0343
857.616	796.65					111.543	142.566					1728.43	1308.05					4943.7	6472.34					1938.24	1952.04					13.9429	16.0343
858.018	796.954					111.543	142.915					1729.71	1321.35					4946.63	6487.65					1938.92	1954.94					13.9429	16.0343
858.174	797.234					111.892	142.915					1730.54	1322.92					4959.81	6511.67					1939.1	1955.9					13.9429	16.0343
858.237	797.467					111.892	143.263					1731.02	1324					4962.27	6516.35					1940.06	1958.58					13.9429	16.0343
858.501	797.97					112.24	143.263					1732.53	1326.27					4964.67	6518.17					1940.83	1959.58					13.9429	16.0343
858.733	798.322					112.24	143.263					1735.74	1328.96					4970.34	6519.33					1941.16	1963.71					14.2915	16.0343
859.195	798.634					112.24	143.263					1736.59	1328.96					4979.59	6532					1949.56	1964.87					14.2915	16.0343
859.621	799.52					112.589	143.612					1736.62	1331.38					4982.01	6541.74					1953.2	1965.85					14.2915	16.3829
859.658	799.529					112.589	143.612					1740.28	1331.81					4982.1	6541.86					1961.28	1969.29					14.2915	16.3829
859.761	799.985					112.589	143.612					1740.65	1333.28					4982.78	6544.36					1965.57	1971.25					14.2915	16.3829
859.938	800.017					112.589	143.612					1747.3	1337.6					4986.5	6551.44					1966.67	1975.12					14.64	16.3829
859.946	800.613					112.937	143.96					1747.62	1341.93					4993.64	6555.93					1972.24	1975.45					14.64	16.3829
859.979	801.162					113.634	143.96					1751.68	1342.16					5012.68	6556.38					1972.74	1978.17					14.64	16.3829
860.337	801.241					113.634	143.96					1759.28	1343.45					5012.74	6567.69					1976.2	1978.26					14.64	16.7315
860.84	801.627					113.634	143.96					1759.92	1344.97					5018.64	6567.89					1976.84	1978.92					14.64	16.7315
861.059	801.763					113.634	144.309					1762.25	1348.85					5025.32	6581.35					1979.99	1981.05					14.64	16.7315
861.218	801.96					113.634	144.657					1766.88	1349.38					5034.9	6582.4					1981.99	1981.58					14.9886	16.7315
861.242	802.264					113.634	144.657					1767.04	1351.74					5041.77	6622.15					1984.61	1987.78					14.9886	16.7315
861.396	802.501					113.983	144.657					1771.14	1353.38					5047.14	6635.03					1986.08	1992.99					14.9886	16.7315
861.554	802.537					113.983	145.006					1773.67	1359.99					5048.95	6640.1					1989.33	1993.47					14.9886	16.7315
861.7	802.856					113.983	145.006					1774.43	1363.85					5068.9	6646.75					1989.8	1995.52					14.9886	16.7315
861.776	803.242					114.332	145.006					1775.62	1365.4					5069.37	6669.71					1992.28	2004.01					15.3372	16.7315
862.017	803.585					114.332	145.355					1778.53	1369.78					5081.15	6674.78					1992.64	2008.95					15.3372	16.7315
862.237	803.749					114.332	145.355					1778.86	1371.78					5090.59	6677.78					1992.95	2009.15					15.3372	16.7315
862.283	803.773					114.68	146.052					1785.63	1372.05					5091.67	6679.92					1995.47	2011.17					15.3372	16.7315
862.399	803.819					115.029	146.052					1788.13	1372.86					5102.33	6685.05					1996.37	2012.19					15.3372	17.08
862.614	803.864					115.029	146.749					1793.7	1375.83					5122.7	6685.12					1997.42	2013.78					15.3372	17.08
862.716	803.921					115.029	147.097					1794.2	1381.42					5138.77	6687.58					2000.18	2013.92					15.3372	17.08
862.883	804.516					115.029	147.097					1797.55	1383.48					5142.26	6691.06					2000.47	2014.31					15.6857	17.08
863.55	804.739					115.377	147.446					1798.57	1384.76					5145.84	6696.71					2002.72	2016.63					15.6857	17.08
863.634	804.76					115.377	147.446					1798.75	1387.85					5147.28	6704.49					2003.96	2017.01					15.6857	17.08
864.281	804.821					115.377	147.795					1798.91	1388.89					5151.38	6742.64					2003.97	2017.45					15.6857	17.08
864.331	804.823					115.377	147.795					1800.38	1389.6					5156.89	6745.56					2005.47	2017.68					15.6857	17.08
864.443	805.515					115.726	148.143					1801.32	1390.79					5160.81	6772.66					2006.09	2018.06					15.6857	17.08
864.673	805.58					115.726	148.492					1801.48	1394.24					5162.83	6783.52					2006.24	2018.33					16.0343	17.4286
864.874	805.611					115.726	148.492					1805.24	1396.01					5165	6786.23					2009.36	2019.88					16.0343	17.4286
865.543	805.615					115.726	148.84					1812.93	1404.08					5168.16	6795.69					2010.79	2020.61					16.0343	17.4286
865.639	805.799					116.074	149.189					1814.01	1404.2					5169	6822.52					2011.17	2020.69					16.0343	17.4286
865.998	806.035					116.074	149.189					1815.97	1405.68					5176.63	6833.85					2013.29	2021.64					16.0343	17.4286
866	806.096					116.074	149.189					1818.61	1405.74					5178.99	6839.8					2013.61	2025.76					16.0343	17.4286
866.347	806.261					116.074	149.189					1818.7	1406.53					5209.75	6851.47					2014.04	2025.87					16.0343	17.4286
866.839	806.349					116.074	149.189					1823.16	1406.59					5215.51	6857.77					2014.14	2029.48					16.3829	17.4286
866.845	806.833					116.074	149.189					1824.05	1408.55					5217.58	6862.05					2017.39	2029.64					16.3829	17.4286
866.907	806.852					116.423	149.537					1826.35	1410.55					5230.4	6875.24					2022.88	2034.07					16.3829	17.4286
868.065	807.252					116.423	149.537					1829.64	1413.41					5230.51	6875.43					2024.66	2034.2					16.3829	17.4286
868.326	807.358					116.772	149.537					1829.83	1421.72					5232.91	6881.62					2026.25	2036.57					16.3829	17.4286
868.481	807.565					116.772	149.886					1831.63	1423.27					5239.5	6891.56					2026.94	2037.08					16.3829	17.7772
868.844	807.69					116.772	149.886					1843.01	1423.28					5249.51	6895.74					2028.46	2037.51					16.3829	17.7772
868.907	807.892					117.12	149.886					1844.2	1435.42					5251.75	6899.62					2029.46	2037.71					16.3829	17.7772
869.036	808.166					117.12	149.886					1846.88	1446.41					5282.91	6914.57					2030.33	2038.81					16.3829	18.1257
869.043	808.265					117.12	149.886					1847.04	1457.66					5287.3	6918.87					2031.24	2039					16.7315	18.1257
869.076	808.321					117.12	150.235					1850.81	1457.84					5290.73	6923.61					2035.58	2040.31					16.7315	18.1257
869.893	808.488					117.12	150.583					1851.83	1457.96					5300.79	6936.62					2036.01	2042.08					16.7315	18.1257
869.941	808.523					117.12	150.583					1853.18	1463.34					5307.96	6943.36					2043.99	2044.07					16.7315	18.1257
870.49	808.606					117.817	150.932					1854.76	1464.29					5309.7	6953.8					2044.5	2044.19					16.7315	18.1257
870.661	808.918					117.817	150.932					1857.8	1466.66					5316.47	6977.81					2045.07	2044.63					16.7315	18.1257
870.699	808.97					117.817	150.932					1857.94	1468.77					5321.01	6979.06					2045.37	2048.12					16.7315	18.1257
870.746	809.026					117.817	151.28					1858.08	1472.33					5321.17	6980.71					2052.25	2049.52					17.08	18.4743
870.87	809.448					117.817	151.28					1858.17	1475.62					5330.16	6994.02					2053.15	2050.12					17.08	18.4743
871.056	809.488					118.166	151.629					1859.2	1476.08					5330.54	7002.14					2054.77	2050.95					17.08	18.4743
871.1	809.523					118.166	151.629					1859.37	1476.13					5330.83	7019.48					2056.01	2051.7					17.08	18.4743
871.255	809.569					118.514	151.977					1867.58	1476.72					5332.83	7026.2					2057.37	2052.04					17.08	18.4743
871.267	809.613					118.514	151.977					1871.24	1480.06					5334.25	7049.62					2059.14	2052.3					17.08	18.4743
871.315	809.783					118.514	152.326					1871.89	1480.19					5341.29	7066.12					2059.96	2053.59					17.08	18.4743
871.777	809.786					118.863	152.326					1872.33	1481.02					5370.93	7073.76					2062.26	2058.68					17.4286	18.4743
872.004	809.895					118.863	152.675					1878.94	1481.07					5371.44	7113.02					2062.66	2063.32					17.4286	18.8229
872.046	810.053					119.212	152.675					1879.69	1482					5389.28	7141.19					2065.11	2063.34					17.4286	18.8229
872.214	810.12					119.212	152.675					1880.14	1482.27					5392.51	7147.67					2069.21	2065.04					17.4286	18.8229
872.404	810.445					119.212	153.372					1883.23	1482.65					5393.84	7153.16					2069.22	2065.63					17.4286	18.8229
872.507	810.529					119.212	153.372					1884.77	1482.67					5402.7	7156.82					2069.44	2066.81					17.4286	18.8229
872.787	810.576					119.56	153.372					1885.33	1484.38					5407.13	7175.23					2071.3	2067.27					17.7772	18.8229
873.003	810.871					119.56	153.372					1886	1486.74					5408.72	7178.86					2072.18	2068.51					17.7772	18.8229
873.225	810.886					119.56	153.372					1896.92	1489.14					5425.17	7195.44					2072.31	2070.4					17.7772	18.8229
873.373	810.893					119.909	153.72					1897.36	1489.26					5433.49	7204.89					2072.51	2070.58					17.7772	18.8229
873.415	810.998					119.909	153.72					1901.58	1490.44					5441.97	7207.21					2074.11	2070.72					17.7772	18.8229
873.487	811.028					119.909	153.72					1906.36	1491.13					5455.35	7248.48					2076.72	2072.73					17.7772	18.8229
873.927	811.099					119.909	154.417					1906.49	1493.52					5457.37	7267.96					2081.09	2075.83					17.7772	18.8229
874.025	811.12					120.606	154.766					1907.98	1494.56					5457.44	7289.4					2082.45	2076.45					17.7772	18.8229
874.104	811.288					120.606	154.766					1914.54	1498.01					5469.04	7298.06					2082.63	2079.16					17.7772	19.1715
874.474	811.369					120.954	155.115					1917.54	1498.77					5469.45	7302.32					2085.99	2080.91					17.7772	19.1715
874.575	811.386					120.954	155.115					1921.09	1500.31					5470.97	7314.65					2088.55	2081.45					17.7772	19.1715
874.654	811.453					120.954	155.115					1927.02	1503.18					5477.73	7356.24					2090.78	2083.48					18.1257	19.1715
874.917	811.471					121.303	155.463					1928.29	1503.78					5478.87	7360.2					2091.48	2085.22					18.1257	19.1715
875.148	811.531					121.303	155.463					1928.79	1509.15					5489.36	7374.77					2093.71	2085.22					18.1257	19.1715
875.634	811.546					121.303	155.463					1934.07	1510.35					5492.88	7374.96					2094.85	2085.36					18.1257	19.1715
875.657	811.819					121.303	155.463					1935.06	1510.66					5501.14	7386.58					2096.16	2085.7					18.1257	19.1715
875.739	811.957					121.303	155.463					1940.96	1516.59					5501.15	7402.9					2098.86	2086.72					18.1257	19.1715
875.741	812.032					121.652	155.812					1945.25	1516.82					5508.04	7405.77					2099.92	2087.08					18.1257	19.1715
875.799	812.468					121.652	155.812					1950.65	1518.58					5511.31	7415.5					2100.09	2088.05					18.1257	19.1715
875.907	812.556					121.652	155.812					1952.36	1523.89					5526.13	7441.93					2101.53	2088.09					18.1257	19.52
876.011	812.619					121.652	155.812					1952.87	1524.85					5539.77	7445.48					2104.61	2089.5					18.1257	19.52
876.028	812.852					121.652	155.812					1955.31	1525.66					5548.55	7463.47					2107.06	2089.84					18.1257	19.52
876.353	812.854					122	155.812					1961.86	1526.87					5548.96	7475.18					2109.05	2093.71					18.1257	19.52
876.799	813.097					122	155.812					1965.55	1531.36					5550.99	7496.52					2109.18	2096.77					18.1257	19.52
876.938	813.181					122	156.16					1972.11	1535.06					5570.14	7512.33					2113.1	2097.65					18.1257	19.52
878.237	813.295					122	156.16					1972.53	1535.11					5570.91	7527.43					2118.47	2104.32					18.1257	19.52
878.239	813.647					122	156.16					1984.57	1536.04					5571.31	7537.74					2118.53	2104.44					18.4743	19.52
878.265	813.747					122.349	156.509					1985.41	1536.25					5583.45	7549.51					2119.32	2105.16					18.4743	19.52
878.314	813.765					122.349	156.857					1986.05	1540.93					5583.51	7578.21					2119.49	2105.52					18.4743	19.52
878.446	814.192					122.349	156.857					1991.86	1544.07					5590.65	7580.22					2121.59	2108.79					18.4743	19.8686
878.651	814.245					122.697	156.857					1992.69	1545.23					5591.27	7588.14					2123.61	2108.83					18.4743	19.8686
878.66	814.274					122.697	157.206					1997.76	1549.29					5596.13	7591.49					2124.42	2109.75					18.4743	19.8686
878.717	814.384					122.697	157.206					1998.37	1549.84					5599.02	7597.59					2125.08	2110.34					18.8229	19.8686
878.858	814.424					122.697	157.555					1998.95	1550.54					5601.03	7597.96					2126.12	2111.39					18.8229	19.8686
879.033	814.492					122.697	157.555					1999.89	1552.43					5602.48	7604.6					2126.43	2111.49					18.8229	19.8686
879.246	814.728					123.046	157.555					2002.4	1559.45					5609.48	7604.93					2126.95	2114.55					18.8229	19.8686
879.293	814.769					123.394	157.555					2005.01	1560.56					5612.34	7629.51					2128.54	2114.63					18.8229	19.8686
879.66	814.901					123.394	157.903					2007.81	1562.51					5620.32	7635.87					2128.96	2115					18.8229	19.8686
879.692	815.035					123.394	157.903					2009.37	1564.94					5624.56	7638.56					2133.23	2118.78					18.8229	19.8686
879.734	815.074					123.394	158.252					2010.58	1566.09					5626.86	7643.96					2135.12	2120.25					18.8229	19.8686
880.092	815.286					123.743	158.252					2011.35	1566.38					5628.28	7644.7					2137.15	2120.49					18.8229	20.2172
880.145	815.47					123.743	158.252					2012.52	1567.81					5633.25	7690.83					2140.08	2122.92					18.8229	20.2172
880.298	815.606					123.743	158.6					2021.44	1569.95					5634.09	7702.16					2141.26	2122.93					18.8229	20.2172
880.466	815.701					123.743	158.6					2023.29	1571.23					5634.83	7720.18					2142.02	2124.06					19.1715	20.2172
880.48	815.829					124.092	158.949					2031.57	1577.3					5643.05	7720.8					2142.88	2124.75					19.1715	20.2172
880.606	815.944					124.44	158.949					2037.83	1578.22					5650.23	7726.72					2143.75	2124.82					19.1715	20.2172
880.64	816.325					124.44	158.949					2040.81	1579.51					5667.11	7740.8					2145.76	2124.87					19.1715	20.2172
881.107	816.633					124.44	158.949					2041.53	1579.54					5668.81	7741.05					2146.06	2125.52					19.1715	20.2172
881.496	816.67					124.44	159.297					2041.89	1580.36					5671.86	7749.7					2146.27	2125.76					19.1715	20.2172
881.997	816.755					124.44	159.297					2043.58	1581.61					5684.24	7751.07					2146.65	2127.44					19.1715	20.2172
882.225	816.819					124.789	159.297					2047.62	1585.34					5697.67	7766.75					2150.4	2127.86					19.1715	20.2172
882.428	817.071					124.789	159.297					2050.28	1585.92					5700.34	7772.64					2153.29	2128.32					19.1715	20.2172
882.477	817.105					124.789	159.297					2051.26	1586.52					5715.21	7793.8					2153.74	2128.52					19.52	20.2172
882.482	817.235					125.137	159.297					2054.86	1589.15					5718.5	7810.07					2157.08	2129.85					19.52	20.2172
882.682	817.277					125.137	159.297					2056.48	1592.4					5723.55	7819.31					2158.02	2130.77					19.52	20.2172
882.8	817.536					125.137	159.646					2066.56	1594.89					5729.11	7822.71					2158.9	2131.52					19.52	20.2172
882.948	817.579					125.137	159.646					2066.88	1595.1					5731.26	7828.34					2160.92	2133.68					19.52	20.2172
883.198	817.706					125.137	159.646					2067.04	1595.91					5732.69	7840.72					2160.96	2136.3					19.52	20.2172
883.22	817.808					125.486	159.995					2070.49	1597.94					5732.99	7843.96					2163.44	2138.16					19.52	20.2172
883.364	817.834					125.486	159.995					2071.05	1601.77					5733.3	7856.22					2163.5	2145.69					19.52	20.2172
883.599	817.866					125.486	159.995					2075.45	1602.74					5734.69	7864.43					2163.66	2148.56					19.52	20.5657
883.987	818.155					125.486	159.995					2077.4	1604.08					5741.59	7873.7					2165.37	2153.27					19.52	20.5657
884.372	818.313					125.486	159.995					2081.14	1609.41					5744.56	7890.06					2167.43	2156.9					19.52	20.5657
884.427	818.349					125.486	160.343					2084.08	1617.13					5752.06	7905.53					2168.7	2157.63					19.8686	20.5657
884.493	818.369					125.835	160.343					2085.09	1617.48					5760.09	7917.18					2168.98	2158.39					19.8686	20.5657
884.579	818.413					125.835	160.692					2085.86	1617.77					5765.26	7920.26					2169.34	2158.43					19.8686	20.5657
885.203	818.424					125.835	160.692					2093.26	1619.05					5766.7	7932.63					2171.86	2158.84					19.8686	20.5657
885.347	818.539					126.183	160.692					2094.74	1621.03					5795.35	7939.16					2172.52	2159.2					19.8686	20.5657
885.369	818.698					126.183	161.04					2095.58	1622.13					5798.17	7944.88					2173.45	2160.43					19.8686	20.5657
885.429	818.793					126.183	161.737					2109.53	1622.22					5804.53	7952.31					2174.54	2161.73					19.8686	20.5657
885.445	819.035					126.183	161.737					2111.15	1625.6					5821.73	7960.07					2174.95	2165.1					19.8686	20.9143
885.462	819.166					126.183	162.086					2115.03	1626.25					5828.25	7963.21					2175.81	2167.14					19.8686	20.9143
885.805	819.19					126.532	162.086					2115.76	1627.95					5834.19	7965.45					2177.66	2167.61					20.2172	20.9143
886.02	819.2					126.88	162.086					2116.18	1628.87					5835.52	7970.03					2178.62	2169					20.2172	20.9143
886.378	819.23					126.88	162.086					2118.26	1629.72					5845.35	7975.13					2179.5	2171.56					20.2172	20.9143
886.391	819.317					126.88	162.435					2122.1	1630.52					5850.41	7992.6					2182.7	2173.35					20.2172	20.9143
886.79	819.47					127.229	162.435					2123.08	1632.42					5851.13	8003.43					2184.43	2174.42					20.2172	20.9143
886.824	819.641					127.229	162.783					2123.11	1635.14					5851.88	8010.53					2184.66	2177.99					20.2172	20.9143
887.525	819.845					127.229	163.132					2123.46	1640.72					5851.98	8014.85					2185.59	2179.19					20.2172	20.9143
887.831	819.937					127.229	163.132					2129.13	1640.82					5854.76	8018.6					2185.8	2180.34					20.2172	20.9143
888.176	819.955					127.229	163.132					2129.95	1644.66					5856.83	8032.08					2187.41	2182.06					20.2172	20.9143
888.226	820.263					127.229	163.132					2133.73	1647.71					5871.73	8042.7					2189.88	2183.37					20.2172	20.9143
888.657	820.335					127.577	163.48					2141.64	1653.47					5880.07	8046.05					2189.9	2184.01					20.5657	20.9143
888.722	820.366					127.926	163.48					2143.31	1655.48					5884.76	8046.74					2190.45	2186.58					20.5657	20.9143
888.908	820.636					127.926	163.48					2144.1	1656.69					5890.55	8094.92					2190.5	2186.62					20.5657	20.9143
888.927	820.666					127.926	163.48					2145.6	1658.49					5897.72	8120.58					2191.84	2186.97					20.5657	20.9143
888.977	820.708					128.275	163.48					2148.47	1659.03					5899.73	8121.72					2194.98	2187.83					20.5657	20.9143
889.486	820.914					128.275	163.829					2150.86	1660.06					5899.83	8125.45					2197.31	2188.02					20.5657	20.9143
889.521	821.02					128.275	163.829					2153.53	1663.86					5903.29	8134.58					2198.5	2189.49					20.5657	20.9143
889.675	821.228					128.623	163.829					2155.42	1664.11					5903.46	8140.1					2198.77	2189.49					20.5657	20.9143
889.955	821.268					128.623	163.829					2155.67	1666.3					5904.44	8176.23					2198.99	2190.84					20.5657	20.9143
890.184	821.71					128.972	164.177					2156.29	1666.55					5915.12	8198.52					2199.58	2193.84					20.5657	20.9143
890.294	821.798					128.972	164.177					2158.35	1670.01					5924.14	8241.26					2202.6	2195.13					20.5657	21.2629
890.419	821.847					128.972	164.177					2159.17	1670.31					5924.32	8243.94					2204.66	2197.01					20.5657	21.2629
890.494	821.905					129.32	164.526					2163.4	1671.69					5929.56	8251.02					2204.81	2198.65					20.5657	21.2629
890.497	822.011					129.32	164.526					2165.82	1678.34					5932.53	8255.61					2205.96	2199.67					20.5657	21.2629
890.566	822.121					129.32	164.526					2174.15	1681.42					5935.42	8261.46					2206.83	2201.45					20.5657	21.2629
890.686	822.141					129.32	164.526					2176.04	1681.71					5937.44	8263.76					2207.35	2205.53					20.5657	21.2629
890.879	822.153					129.669	164.875					2184.33	1685.05					5939.73	8275.94					2220.12	2206.59					20.5657	21.2629
890.901	822.195					129.669	164.875					2185.78	1685.3					5947.21	8294.56					2220.77	2207.41					20.5657	21.2629
891.032	822.25					129.669	164.875					2185.97	1685.49					5955.35	8295.35					2221.27	2208.57					20.5657	21.2629
891.368	822.289					129.669	165.223					2187.52	1693.4					5963.9	8305.88					2221.71	2208.95					20.5657	21.2629
891.669	822.326					130.017	165.223					2195.56	1694.97					5966.91	8317.07					2222.43	2209.96					20.5657	21.2629
891.818	822.398					130.017	165.223					2196.43	1695.81					5974.67	8339.99					2224.71	2211.61					20.5657	21.2629
891.834	822.643					130.017	165.223					2197.5	1698.37					5978.9	8359.28					2226.14	2211.78					20.5657	21.2629
891.938	822.645					130.017	165.92					2198.57	1704.32					5984.6	8365.24					2229.51	2216.7					20.5657	21.2629
891.999	822.659					130.017	165.92					2201.96	1705.17					5986.24	8369.01					2230.07	2217.92					20.9143	21.2629
892.269	823.066					130.017	165.92					2203.31	1707.76					6005.23	8383.81					2230.49	2219.06					20.9143	21.2629
892.632	823.141					130.017	165.92					2204.17	1711.89					6011.91	8420.75					2233.22	2220.9					20.9143	21.2629
893.038	823.272					130.366	165.92					2205.09	1713.45					6020.97	8426.46					2234.2	2220.97					20.9143	21.6115
893.305	823.3					130.366	166.269					2205.3	1717.95					6025.08	8428.74					2237	2221.7					20.9143	21.6115
893.842	823.436					130.366	166.617					2207.05	1725.06					6025.51	8455.27					2237.07	2222.86					20.9143	21.6115
893.887	823.696					130.366	166.617					2208.31	1725.84					6051.09	8461.83					2238.29	2223.52					20.9143	21.6115
894.032	823.788					130.366	166.966					2216.02	1728.93					6051.91	8478.26					2238.51	2225.25					20.9143	21.6115
894.152	823.856					130.715	166.966					2217.45	1731.67					6056.59	8479.9					2239.94	2226.49					20.9143	21.6115
894.193	823.917					130.715	166.966					2217.6	1732.29					6071.02	8487.8					2241.1	2231.45					20.9143	21.6115
894.326	823.92					131.063	166.966					2219.28	1735.1					6087.96	8489.79					2241.46	2231.75					20.9143	21.6115
894.463	824.045					131.063	166.966					2219.54	1736.89					6089.95	8493.98					2245.26	2231.98					20.9143	21.6115
894.499	824.094					131.063	167.315					2222.02	1739.14					6090.86	8506.64					2246.73	2232.14					20.9143	21.6115
894.92	824.887					131.412	167.315					2224.57	1739.92					6093.82	8507.13					2248.25	2234.95					20.9143	21.6115
895.004	825.035					131.76	167.663					2233.43	1741.32					6104.93	8516.02					2248.48	2235.39					20.9143	21.6115
895.04	825.075					131.76	167.663					2234.35	1743.53					6121.08	8516.6					2249.35	2236.96					20.9143	21.6115
895.136	825.117					131.76	167.663					2238.94	1743.67					6121.18	8522.34					2249.5	2238.71					20.9143	21.6115
895.243	825.263					131.76	167.663					2241.05	1745.89					6134.07	8535.4					2250.63	2238.72					20.9143	21.6115
895.252	825.265					132.109	167.663					2245.76	1748.87					6143.65	8540.56					2252.25	2240.36					20.9143	21.6115
895.409	825.31					132.109	167.663					2247.89	1752.13					6148.83	8550.39					2253.41	2240.63					20.9143	21.6115
895.641	825.33					132.109	168.012					2253.3	1752.72					6151.69	8569.66					2254.63	2241.63					21.2629	21.6115
896.029	825.513					132.109	168.012					2253.57	1754.11					6155.3	8575.67					2257.91	2244.46					21.2629	21.6115
896.084	825.552					132.806	168.012					2258.03	1755.62					6162.67	8580.27					2258.87	2245.33					21.2629	21.6115
896.242	825.554					132.806	168.36					2258.34	1755.95					6163.63	8580.52					2258.89	2245.68					21.2629	21.6115
896.319	825.648					132.806	168.36					2258.54	1756.41					6164.33	8595.15					2258.94	2246.81					21.2629	21.6115
896.574	825.657					132.806	168.36					2261.35	1756.6					6175.34	8605.9					2260.07	2247.26					21.2629	21.96
896.691	825.697					133.155	168.36					2262	1756.62					6187.97	8618.18					2260.22	2247.43					21.2629	21.96
896.877	825.704					133.155	168.709					2263.42	1759.09					6190.4	8619.64					2260.35	2247.55					21.2629	21.96
897.094	825.745					133.155	168.709					2267.31	1760.04					6194.32	8625.03					2260.73	2249.72					21.2629	21.96
897.222	825.875					133.503	169.057					2268.35	1760.72					6204.91	8631.29					2261.1	2251.84					21.2629	21.96
897.287	825.972					133.503	169.057					2270.3	1762.36					6209.65	8635.26					2261.17	2252.69					21.2629	21.96
897.608	826.087					133.503	169.057					2271.47	1762.81					6210.31	8635.63					2262.31	2253.11					21.6115	21.96
897.68	826.328					133.503	169.406					2272.21	1765.19					6215.73	8645.59					2262.86	2253.89					21.6115	21.96
897.991	826.35					133.503	169.406					2273.45	1766.31					6215.85	8656.68					2263.44	2254.82					21.6115	21.96
898.141	826.371					133.503	169.406					2277.46	1767.56					6231.45	8676.85					2264.37	2254.91					21.6115	21.96
898.322	826.385					133.503	169.406					2280.04	1770.24					6232.9	8691.24					2265.44	2256.12					21.6115	21.96
898.427	826.891					134.2	169.406					2281.89	1770.41					6235.23	8698.56					2265.69	2256.66					21.6115	21.96
898.534	826.908					134.2	169.406					2295.77	1773.52					6236.97	8711.39					2266.49	2257.22					21.6115	21.96
898.611	827.113					134.2	169.406					2298.99	1774.23					6244.87	8713.83					2266.83	2257.43					21.6115	21.96
898.868	827.383					134.2	169.755					2299.12	1775.5					6247.86	8718.3					2267.26	2261.65					21.6115	21.96
898.948	827.393					134.2	169.755					2303.1	1776.82					6252.63	8756.35					2267.4	2262.25					21.6115	21.96
899.534	827.49					134.549	169.755					2303.95	1778.99					6253.49	8778.23					2269.14	2264.12					21.96	22.3086
899.579	827.512					134.549	169.755					2305.82	1779.43					6255.19	8780.11					2269.28	2264.98					21.96	22.3086
899.847	827.621					134.549	170.103					2308.46	1780.17					6269.85	8798.55					2271.37	2265.42					21.96	22.3086
899.932	827.66					134.549	170.103					2320.64	1780.35					6270.42	8811.68					2272.43	2265.45					21.96	22.3086
899.977	827.779					134.897	170.103					2321.15	1781.75					6270.65	8840.92					2274.11	2266.87					21.96	22.3086
900.006	827.892					134.897	170.103					2321.53	1785.44					6271.18	8857.73					2275.93	2268.35					21.96	22.3086
900.147	828.063					135.246	170.103					2321.94	1791.33					6280.88	8873.78					2276.64	2268.64					21.96	22.3086
900.406	828.082					135.246	170.103					2323.41	1791.48					6281.43	8876.34					2277.19	2269.06					21.96	22.3086
900.535	828.243					135.246	170.452					2325.39	1793.51					6285.97	8879.09					2277.87	2269.4					21.96	22.3086
900.571	828.457					135.246	170.452					2328.7	1796.52					6286.34	8888.73					2278.24	2270.33					21.96	22.3086
900.693	828.601					135.246	170.452					2331.89	1797.18					6289.2	8889.32					2279.47	2270.8					21.96	22.6572
900.883	828.896					135.246	170.8					2333.63	1800.29					6316.11	8896.33					2280.85	2272.75					21.96	22.6572
900.887	828.918					135.595	170.8					2333.82	1801.18					6320.98	8907.21					2280.99	2273.52					21.96	22.6572
900.973	828.949					135.595	170.8					2337.06	1802.44					6334.51	8910.36					2281.92	2274.26					21.96	22.6572
901.505	829.002					135.595	171.149					2337.19	1802.62					6334.71	8918.46					2282.18	2275.29					21.96	22.6572
901.509	829.026					135.943	171.149					2350.39	1803.55					6348.68	8923.16					2282.36	2276.29					21.96	22.6572
901.664	829.052					135.943	171.497					2350.47	1805.14					6356.34	8930.23					2282.41	2276.58					21.96	22.6572
901.749	829.146					135.943	171.497					2352.22	1805.55					6361.96	8938.11					2283.82	2276.89					21.96	22.6572
902.036	829.403					135.943	171.497					2353.18	1805.78					6389.66	8961.01					2287.31	2280.09					21.96	22.6572
902.19	829.551					135.943	171.497					2355.04	1805.98					6392.13	8962.78					2287.68	2280.7					21.96	22.6572
902.276	829.575					135.943	171.846					2360.04	1807.53					6406.41	8965.5					2290.64	2280.83					21.96	22.6572
902.361	829.664					136.292	171.846					2360.48	1808.28					6409.07	8973.81					2290.77	2281.18					21.96	22.6572
902.381	829.697					136.292	171.846					2363.49	1809.36					6411.57	8976.52					2290.87	2282.03					21.96	22.6572
902.625	829.752					136.292	172.195					2365.33	1811.87					6418.65	8978.5					2292.69	2282.06					21.96	23.0058
902.631	829.775					136.292	172.195					2366.7	1812.03					6433.29	8990.26					2293.3	2282.9					21.96	23.0058
902.908	829.839					136.64	172.543					2368.73	1813.01					6434.17	9000.48					2294.16	2284.9					22.3086	23.0058
902.926	830.328					136.64	172.543					2369.3	1814.52					6434.99	9001.42					2294.47	2286.1					22.3086	23.0058
902.993	830.36					136.64	172.892					2372.66	1814.56					6465.14	9006.87					2296.53	2286.25					22.3086	23.0058
903.073	830.489					136.64	172.892					2373.01	1814.99					6479.41	9009.03					2297.18	2286.42					22.3086	23.0058
903.074	830.589					136.64	173.24					2377.39	1815.86					6479.79	9018.43					2297.92	2287.01					22.3086	23.0058
903.276	830.752					136.64	173.24					2378.81	1816.98					6488.21	9027.33					2298.64	2288.89					22.3086	23.0058
903.468	830.858					136.989	173.24					2387.1	1818.92					6494	9034.34					2299.91	2289.48					22.3086	23.0058
903.503	831.08					136.989	173.589					2388.46	1823.13					6504.56	9045.24					2299.98	2290					22.3086	23.0058
903.625	831.255					136.989	173.589					2390.78	1826.42					6506.65	9067.93					2300.78	2291.01					22.3086	23.0058
903.649	831.266					136.989	173.589					2391.2	1827.97					6506.97	9072.74					2301.36	2291.83					22.3086	23.0058
903.789	831.48					137.337	173.589					2392.4	1828.67					6511.45	9074.16					2302.42	2293.72					22.3086	23.0058
903.83	831.749					137.337	173.937					2394.01	1830.61					6514.66	9080.61					2303.34	2295.78					22.3086	23.0058
903.856	831.818					137.337	173.937					2401.72	1832.97					6516.5	9082.61					2303.8	2296.67					22.3086	23.0058
903.926	832.236					137.686	173.937					2403.7	1833.75					6517.14	9085.24					2304.22	2297.84					22.3086	23.3543
903.941	832.277					137.686	174.286					2404.45	1834.1					6518.59	9087.54					2306.75	2298.21					22.6572	23.3543
904.445	832.47					137.686	174.286					2409.56	1834.88					6532.3	9109.99					2310.26	2298.95					22.6572	23.3543
904.538	832.504					137.686	174.286					2411.43	1835.7					6541.09	9111.88					2311.55	2300.03					22.6572	23.3543
904.892	832.559					138.035	174.635					2414.42	1840.45					6541.7	9114.13					2314.39	2301.38					22.6572	23.3543
904.925	832.685					138.035	174.635					2417.22	1843.14					6541.81	9120.33					2314.83	2304.82					22.6572	23.3543
904.994	832.821					138.035	174.635					2419.23	1848.37					6546.75	9125.6					2315.94	2305.1					22.6572	23.3543
905.046	832.837					138.035	174.635					2422.55	1850.26					6557.93	9131.82					2316.21	2305.17					22.6572	23.3543
905.163	832.858					138.035	174.983					2426.3	1852.31					6558.92	9133.5					2320.29	2305.45					22.6572	23.3543
905.229	832.884					138.035	174.983					2426.89	1852.43					6566.37	9146.2					2320.42	2306.57					22.6572	23.3543
905.268	832.971					138.383	174.983					2429.55	1852.73					6566.47	9162.48					2320.92	2306.75					22.6572	23.3543
905.467	833.055					138.383	175.332					2431.08	1855.39					6567.7	9163.25					2321.75	2310.11					22.6572	23.3543
905.54	833.078					138.383	175.332					2431.28	1857.75					6572.71	9184.32					2323.25	2310.7					22.6572	23.3543
905.681	833.28					138.383	175.68					2432.46	1858.31					6580.93	9184.92					2323.44	2311.47					22.6572	23.3543
905.832	833.382					138.383	175.68					2432.78	1859.72					6585.64	9186.44					2324.16	2312.87					22.6572	23.3543
905.836	833.466					138.383	175.68					2436.48	1860.85					6585.74	9198.61					2324.47	2313.85					22.6572	23.3543
905.869	833.593					138.732	175.68					2437.41	1860.86					6589.03	9204.59					2324.7	2313.96					22.6572	23.3543
905.876	834.133					138.732	175.68					2439.93	1860.96					6589.95	9205.44					2325.01	2314.06					22.6572	23.3543
905.966	834.23					138.732	176.029					2440.4	1861.37					6591.43	9207.54					2325.17	2315.2					22.6572	23.7029
906.021	834.319					139.08	176.029					2443.77	1861.62					6601.45	9208.34					2325.17	2315.25					22.6572	23.7029
906.142	834.418					139.08	176.029					2444.17	1862.42					6602.33	9213.05					2325.54	2315.92					22.6572	23.7029
906.26	834.448					139.08	176.029					2445.33	1862.87					6605.81	9214.54					2325.92	2316.57					22.6572	23.7029
906.286	834.503					139.08	176.377					2459.32	1863.44					6614.25	9227.18					2326.3	2319.51					22.6572	23.7029
906.315	834.588					139.429	176.377					2461.21	1863.45					6622.64	9231.36					2326.32	2320.63					23.0058	23.7029
906.447	834.698					139.429	176.377					2464.89	1864.7					6628.43	9231.47					2327.81	2322.06					23.0058	23.7029
906.651	834.829					139.429	176.726					2466.18	1865.83					6637.01	9235.39					2328.32	2323.36					23.0058	23.7029
906.758	834.936					139.429	176.726					2466.43	1867.78					6649.91	9239.04					2329.06	2324.16					23.0058	23.7029
906.835	834.965					139.429	176.726					2467.44	1872.34					6656.13	9247					2331.56	2324.86					23.0058	23.7029
907.049	835.392					139.777	177.075					2467.54	1875.94					6659.04	9252.38					2332.48	2325.43					23.0058	23.7029
907.126	835.403					139.777	177.075					2471.33	1878.24					6661.28	9254.41					2333	2326.09					23.0058	23.7029
907.157	835.403					139.777	177.075					2471.97	1879.96					6671.2	9257.89					2333.15	2326.51					23.0058	23.7029
907.305	835.526					140.126	177.075					2473.81	1881.2					6673.29	9264.38					2334.54	2326.89					23.0058	23.7029
907.623	835.552					140.126	177.075					2474.51	1881.44					6673.37	9267.88					2336.66	2327.47					23.0058	23.7029
907.765	835.719					140.126	177.423					2479.54	1881.79					6675.78	9269.79					2337.63	2329.05					23.0058	23.7029
907.797	835.767					140.126	177.423					2481.67	1881.95					6676.91	9279.43					2339.66	2330.13					23.3543	23.7029
907.823	835.78					140.126	177.423					2482.45	1883.97					6680.69	9283.39					2339.93	2330.39					23.3543	24.0515
907.864	835.822					140.475	177.423					2483.24	1884.63					6680.79	9292.01					2339.95	2330.71					23.3543	24.0515
907.912	835.836					140.475	177.772					2484.17	1886.41					6686.74	9302.9					2339.95	2331.39					23.3543	24.0515
908.065	835.869					140.475	177.772					2486.59	1887.41					6687.63	9305.78					2340.03	2331.47					23.3543	24.0515
908.351	835.874					140.475	178.12					2487.5	1887.78					6702.86	9306.34					2341.93	2332.92					23.3543	24.0515
908.421	836.256					140.823	178.12					2488.13	1888.89					6712.78	9312.29					2342.29	2334.94					23.3543	24.0515
908.511	836.28					140.823	178.12					2490.19	1889.55					6713.18	9333.62					2345.22	2336.25					23.3543	24.0515
908.533	836.329					141.172	178.12					2491.44	1894.1					6714.79	9341.99					2346.65	2340.01					23.3543	24.0515
908.541	836.405					141.172	178.12					2492.56	1894.56					6718.79	9344.37					2347.5	2340.94					23.3543	24.0515
908.671	836.413					141.52	178.469					2495.8	1894.83					6720.22	9344.64					2348.98	2341.14					23.3543	24.0515
908.721	836.545					141.52	178.469					2496.01	1894.89					6722.95	9346.49					2349.96	2341.49					23.3543	24.0515
908.82	836.785					141.52	178.469					2498.39	1896.34					6723.39	9351.11					2350.22	2342.5					23.3543	24.0515
908.845	836.836					141.52	178.469					2499.28	1897					6730.82	9365.86					2351.52	2342.8					23.3543	24.0515
908.918	836.874					141.52	178.817					2501.66	1897.05					6737	9368.58					2351.96	2343.46					23.3543	24.0515
909.306	836.948					141.869	178.817					2502.73	1897.7					6739.7	9373.75					2353.38	2343.82					23.3543	24.0515
909.557	837.051					141.869	178.817					2502.87	1898.38					6740.78	9374.55					2357.49	2343.86					23.7029	24.0515
909.617	837.067					141.869	178.817					2507.62	1899.58					6742.52	9403.56					2359.15	2344.85					23.7029	24.0515
909.746	837.279					142.217	179.166					2510.07	1900.18					6742.94	9405.37					2359.96	2345.79					23.7029	24.4
909.747	837.349					142.217	179.166					2512.05	1901.18					6748.69	9414.62					2361.13	2346.48					23.7029	24.4
909.956	837.427					142.217	179.166					2515.32	1907.11					6750.06	9430.46					2362.26	2347.34					23.7029	24.4
910.059	837.47					142.217	179.515					2516.42	1909.28					6750.9	9441.94					2363.21	2348.73					23.7029	24.4
910.13	837.65					142.217	179.515					2516.71	1912.26					6763.84	9450.49					2365.2	2349.35					23.7029	24.4
910.151	837.82					142.566	179.515					2521.49	1912.82					6771.85	9452.31					2365.47	2350.24					23.7029	24.4
910.174	837.843					142.566	179.863					2525.68	1913.76					6780.46	9453.93					2365.81	2355.75					23.7029	24.4
910.345	838.195					142.566	180.212					2527.91	1915.53					6790.39	9459.98					2368.26	2356.19					23.7029	24.4
910.392	838.396					142.566	180.212					2528.46	1917					6798.23	9461					2369.76	2356.65					23.7029	24.4
910.454	838.456					142.566	180.212					2533.58	1919.34					6801.44	9474.65					2369.82	2359.34					23.7029	24.4
910.576	839.04					142.566	180.212					2534.76	1923.21					6802.36	9474.68					2369.93	2359.93					23.7029	24.4
910.596	839.04					142.566	180.56					2535.57	1924.13					6802.85	9476.95					2370.26	2360.06					23.7029	24.4
910.614	839.135					142.566	180.56					2536.44	1925.43					6806.78	9489.91					2370.81	2360.64					23.7029	24.4
910.935	839.36					142.915	180.56					2541.31	1928.09					6808.78	9508.18					2371.04	2362.11					23.7029	24.4
910.936	839.376					142.915	180.909					2542.93	1928.54					6814.18	9511.38					2371.1	2362.13					23.7029	24.4
910.937	839.439					142.915	181.257					2544.29	1929.16					6817.91	9513.97					2371.2	2362.38					23.7029	24.4
911.012	839.442					142.915	181.257					2544.85	1931.13					6831.18	9517.23					2371.26	2363.69					23.7029	24.4
911.087	839.484					143.263	181.606					2545.76	1931.56					6845.45	9547.54					2371.9	2363.73					23.7029	24.7486
911.217	839.549					143.263	181.606					2547.39	1932.12					6848.06	9570.71					2372.97	2365.56					24.0515	24.7486
911.382	839.579					143.263	181.606					2550.88	1934.07					6850.45	9573.7					2374.09	2366.07					24.0515	24.7486
911.401	839.649					143.263	181.606					2551.18	1935.61					6852.11	9580.91					2374.13	2367.25					24.0515	24.7486
911.522	839.787					143.263	181.606					2553.72	1936.18					6858.12	9583.77					2374.53	2367.91					24.0515	24.7486
911.65	839.825					143.263	181.955					2564.8	1942.3					6865.39	9595.19					2374.91	2368.17					24.0515	24.7486
911.823	839.84					143.263	181.955					2566.52	1942.56					6866.76	9599.08					2375.07	2372.38					24.0515	24.7486
911.845	839.88					143.612	182.303					2569.52	1942.96					6873.19	9609.36					2375.26	2372.96					24.0515	24.7486
912.048	839.906					143.612	182.303					2569.65	1943.09					6876.56	9617.92					2375.64	2374.58					24.0515	24.7486
912.31	839.917					143.612	182.303					2572.66	1943.4					6886.48	9627.89					2375.72	2375.04					24.0515	24.7486
912.314	839.955					143.612	182.303					2572.9	1945.21					6898.5	9649.58					2378.28	2375.24					24.0515	24.7486
912.374	840.037					143.96	182.303					2573.89	1945.43					6899.5	9651.2					2379.41	2376.36					24.0515	24.7486
912.619	840.206					143.96	182.652					2579.04	1946.02					6906.88	9651.56					2382.03	2376.69					24.0515	24.7486
912.737	840.259					143.96	182.652					2580.34	1946.34					6907.37	9654.61					2382.49	2378.27					24.0515	24.7486
913.07	840.305					143.96	182.652					2581.44	1948.16					6910.77	9666.63					2384.9	2380.48					24.0515	25.0972
913.073	840.482					144.309	183					2581.85	1949.01					6917.06	9687.33					2387.28	2380.71					24.0515	25.0972
913.142	840.501					144.309	183					2582.68	1949.34					6917.12	9688.16					2387.29	2381.37					24.0515	25.0972
913.151	840.627					144.309	183					2583.82	1951.15					6926.11	9699.65					2388	2381.58					24.4	25.0972
913.235	840.632					144.309	183					2584.48	1952.76					6934.64	9707.57					2389.99	2383.53					24.4	25.0972
913.388	840.663					144.309	183.349					2585.35	1953.5					6937.53	9710.89					2390.54	2383.69					24.4	25.0972
913.442	840.747					144.309	183.349					2589.97	1956.72					6939.08	9719.09					2390.75	2385.06					24.4	25.0972
913.543	840.976					144.309	183.697					2590.3	1959.15					6940.44	9724.31					2392.02	2385.37					24.4	25.0972
914.118	841.014					144.657	183.697					2591	1960.35					6946.45	9728.63					2392.06	2385.68					24.4	25.0972
914.128	841.292					144.657	183.697					2593.32	1963.55					6956.85	9728.81					2392.8	2386.37					24.4	25.0972
914.397	841.314					144.657	183.697					2595.34	1964.61					6959.2	9732.85					2395.5	2387.32					24.4	25.0972
914.397	841.401					144.657	184.046					2596.5	1965.39					6959.69	9733.74					2399.79	2387.78					24.4	25.0972
914.552	841.579					144.657	184.046					2599.84	1966.76					6959.9	9748.21					2400.4	2388.89					24.4	25.0972
914.884	841.58					145.355	184.046					2602.44	1967.92					6962.09	9752.39					2400.71	2388.91					24.4	25.0972
914.933	841.655					145.355	184.046					2602.6	1968.13					6963.78	9758.06					2401.61	2389.21					24.4	25.0972
915.123	841.657					145.355	184.395					2604.57	1972.7					6966.11	9768.87					2403.09	2389.83					24.4	25.0972
915.233	841.672					145.355	184.395					2604.64	1972.93					6969.47	9775.16					2408.13	2391.4					24.4	25.0972
915.484	841.728					145.355	184.395					2605.19	1973.92					6970.02	9788.2					2408.21	2391.46					24.4	25.0972
915.517	841.862					145.355	184.395					2613.13	1977.64					6971.5	9834.16					2409.04	2391.77					24.4	25.0972
915.572	841.866					145.355	184.395					2617.27	1980.09					6971.94	9835.65					2412.54	2392.12					24.4	25.0972
915.602	841.973					145.355	184.395					2620.26	1981.05					6973.21	9843.44					2412.62	2392.82					24.7486	25.0972
915.762	841.974					145.703	184.743					2620.98	1982.51					6975.1	9847.21					2413.23	2393.48					24.7486	25.0972
915.853	842.046					145.703	184.743					2622.12	1985.48					6975.8	9849.33					2414.15	2394.08					24.7486	25.0972
915.975	842.101					145.703	184.743					2623.55	1985.78					6977.34	9891.85					2414.75	2395.98					24.7486	25.0972
915.987	842.109					146.052	184.743					2623.77	1986.38					6979.28	9902.83					2415.03	2396.7					24.7486	25.4458
916.239	842.126					146.052	184.743					2623.8	1987.53					6980.21	9904.52					2415.55	2398.82					24.7486	25.4458
916.615	842.238					146.4	184.743					2627.83	1988.37					6986.2	9905.74					2415.65	2399.42					24.7486	25.4458
917.176	842.251					146.749	185.092					2628.93	1990.47					6995.14	9910.91					2416.34	2400.16					24.7486	25.4458
917.286	842.296					146.749	185.092					2629.03	1990.68					6996.74	9916.74					2416.79	2403.69					24.7486	25.4458
917.376	842.298					146.749	185.092					2633.6	1992.13					7001.5	9924.9					2417.71	2403.69					24.7486	25.4458
917.424	842.555					146.749	185.44					2634.41	1992.68					7007.63	9925.22					2417.87	2404.27					24.7486	25.4458
917.441	842.571					146.749	185.44					2635.07	1992.97					7008.39	9926.52					2419.32	2405.29					24.7486	25.4458
917.466	842.616					146.749	185.44					2635.16	1993.19					7010.79	9937.79					2420.96	2405.62					24.7486	25.4458
917.533	842.714					146.749	185.789					2636.9	1996					7011.82	9949.8					2421.41	2405.79					24.7486	25.4458
918.204	842.719					146.749	185.789					2637.15	1996.79					7016.21	9961.2					2423.14	2406.57					24.7486	25.4458
918.414	842.762					147.097	185.789					2638.16	1997.46					7020.69	9963.32					2424.46	2407.22					24.7486	25.4458
918.432	842.763					147.097	185.789					2640.19	1997.63					7023.9	9977.22					2426.69	2407.97					24.7486	25.4458
918.491	842.814					147.097	185.789					2640.61	1999.13					7025.58	9980.45					2427.83	2409.26					24.7486	25.4458
918.607	842.868					147.097	186.137					2642.61	2003.96					7033.05	9988.13					2429.21	2410.46					24.7486	25.4458
918.632	842.888					147.097	186.137					2651.13	2004.75					7037.58	9990.62					2429.22	2413.08					25.0972	25.4458
918.65	842.942					147.446	186.486					2654.01	2006.42					7039.3	9994.08					2429.41	2413.52					25.0972	25.4458
918.854	842.955					147.446	186.835					2654.54	2006.61					7042.14	10001.4					2430.33	2413.53					25.0972	25.4458
918.965	843.003					147.446	186.835					2655.48	2009.02					7043.7	10004.6					2431.59	2414.08					25.0972	25.4458
919	843.066					147.446	186.835					2655.56	2010.52					7055.69	10010.1					2431.98	2414.75					25.0972	25.4458
919.008	843.111					147.795	186.835					2655.86	2010.62					7055.81	10017.5					2432.19	2414.9					25.0972	25.4458
919.273	843.116					147.795	186.835					2655.97	2011.21					7055.95	10029.3					2434.39	2416.76					25.0972	25.4458
920.27	843.123					147.795	187.532					2656.9	2011.23					7065.4	10030					2435.46	2416.82					25.0972	25.4458
920.326	843.146					148.143	187.532					2658.82	2011.8					7067.57	10030.1					2436.29	2418.29					25.0972	25.4458
920.415	843.171					148.143	187.88					2661.13	2017.03					7069.49	10032.7					2436.8	2418.99					25.0972	25.4458
920.864	843.224					148.143	187.88					2661.84	2018.53					7071.15	10034.4					2437.56	2419.31					25.0972	25.7943
920.878	843.241					148.143	187.88					2662.78	2018.56					7071.43	10036					2438.64	2419.59					25.0972	25.7943
920.892	843.277					148.143	187.88					2666.23	2019					7076.04	10040.6					2440.03	2421.52					25.0972	25.7943
921.066	843.282					148.492	187.88					2669.06	2021.15					7088	10053.8					2440.27	2421.56					25.0972	25.7943
921.238	843.294					148.492	187.88					2669.9	2023.55					7088.55	10078.1					2440.65	2421.76					25.0972	25.7943
921.428	843.337					148.84	187.88					2670.37	2025.56					7091.06	10082.5					2440.8	2423.08					25.0972	25.7943
921.441	843.38					148.84	188.229					2672.34	2025.72					7096.99	10091.9					2440.81	2424.15					25.0972	25.7943
921.473	843.416					148.84	188.229					2673.11	2025.99					7104.65	10093.8					2441.97	2424.8					25.0972	25.7943
921.707	843.456					149.189	188.229					2673.39	2025.99					7105.87	10098.6					2443.54	2425.98					25.4458	25.7943
921.736	843.478					149.189	188.229					2677.15	2026.29					7106.13	10100.1					2444.72	2430.01					25.4458	25.7943
921.775	843.55					149.189	188.577					2679.1	2026.4					7106.6	10111.9					2444.97	2430.17					25.4458	25.7943
921.998	843.759					149.537	188.926					2679.76	2027.92					7107.58	10122.1					2446.99	2430.8					25.4458	25.7943
922.065	843.795					149.537	188.926					2685.06	2028.93					7112.53	10128.6					2448.29	2432.74					25.4458	25.7943
922.094	843.803					149.537	188.926					2685.14	2029.99					7112.76	10136					2450.51	2432.96					25.4458	25.7943
922.645	843.81					149.537	189.275					2686.31	2031.44					7113.89	10141.2					2450.91	2433.42					25.4458	25.7943
922.799	843.893					149.537	189.275					2696.66	2031.96					7118.07	10149.2					2451.84	2434.02					25.4458	25.7943
922.888	843.963					149.537	189.275					2697.95	2035.45					7119.5	10171.7					2452.83	2434.03					25.4458	25.7943
922.924	843.987					149.886	189.275					2699.69	2036.5					7124.05	10175					2452.98	2434.4					25.4458	25.7943
922.974	843.993					149.886	189.275					2701.14	2037.31					7130.93	10175.4					2453.04	2436.37					25.4458	25.7943
922.98	844.247					149.886	189.623					2702.39	2038.48					7134.49	10188.5					2454.26	2436.56					25.4458	25.7943
923.063	844.418					149.886	189.623					2708.15	2039.26					7136.08	10196.5					2454.88	2436.94					25.4458	25.7943
923.067	844.446					149.886	189.972					2708.51	2039.38					7138.69	10196.9					2456.26	2438					25.4458	25.7943
923.219	844.455					150.235	189.972					2712.63	2039.85					7138.75	10202.8					2458.04	2439.43					25.4458	25.7943
923.303	844.459					150.235	190.32					2717.75	2044.69					7143.38	10210.5					2462.96	2439.46					25.4458	26.1429
923.34	844.574					150.235	190.32					2717.88	2044.78					7143.57	10216.9					2463.33	2439.5					25.4458	26.1429
923.686	844.584					150.235	190.32					2719.14	2044.96					7144.17	10224.4					2463.56	2439.83					25.4458	26.1429
923.727	844.877					150.235	190.32					2720	2045.95					7145.55	10226.5					2463.95	2441.17					25.4458	26.1429
924.025	844.926					150.583	190.32					2720.58	2046.63					7146.29	10243.4					2463.98	2442.01					25.7943	26.1429
924.144	844.93					150.583	190.669					2721.83	2048.28					7147.48	10243.5					2464.67	2443.37					25.7943	26.1429
924.221	845.008					150.583	190.669					2722.14	2055.87					7147.79	10247.6					2464.87	2445.67					25.7943	26.1429
924.231	845.194					150.583	191.017					2725.17	2055.97					7148.76	10262.3					2465.28	2446.35					25.7943	26.1429
924.344	845.227					150.932	191.017					2728.12	2057.08					7155.1	10263					2466.22	2446.61					25.7943	26.1429
924.418	845.25					150.932	191.017					2728.73	2057.2					7158.72	10278.4					2466.31	2447.02					25.7943	26.1429
924.493	845.321					150.932	191.017					2729.32	2057.81					7160.66	10280.4					2466.51	2449.28					25.7943	26.1429
924.771	845.464					150.932	191.366					2734.01	2057.84					7163.97	10300.2					2467.74	2449.33					25.7943	26.1429
925.154	845.476					150.932	191.366					2737.27	2058.27					7183.79	10310.1					2467.95	2449.6					25.7943	26.1429
925.181	845.498					150.932	191.366					2740.22	2059.53					7188.78	10310.5					2468.14	2451.64					25.7943	26.1429
925.215	845.504					150.932	191.366					2740.83	2060.2					7196.74	10326.8					2468.76	2451.99					25.7943	26.1429
925.224	845.635					150.932	191.715					2742.38	2063.21					7197.1	10334.6					2470.72	2452.95					25.7943	26.1429
925.239	845.752					150.932	191.715					2743.52	2065.13					7200.09	10340.1					2471.35	2453.48					25.7943	26.1429
925.321	845.802					151.28	191.715					2749.46	2065.37					7201.01	10344.4					2471.94	2454.01					25.7943	26.4915
925.639	845.849					151.28	191.715					2750.41	2071.17					7205.38	10344.6					2472.25	2456.5					25.7943	26.4915
925.679	845.913					151.28	191.715					2750.83	2074.38					7207.48	10354.5					2472.54	2456.74					25.7943	26.4915
925.72	845.99					151.28	192.063					2753.41	2075.86					7212.54	10356.5					2472.57	2459.18					25.7943	26.4915
926.161	846.208					151.629	192.063					2754.41	2076.14					7213.93	10358.6					2473.19	2459.61					25.7943	26.4915
926.198	846.253					151.629	192.063					2754.47	2076.62					7220.01	10361					2473.21	2461.14					25.7943	26.4915
926.241	846.262					151.629	192.412					2754.74	2076.67					7220.79	10361.1					2473.91	2461.83					25.7943	26.4915
926.273	846.405					151.977	192.412					2756.64	2077.34					7242.45	10387.7					2475.74	2462.97					26.1429	26.4915
926.454	846.409					151.977	192.76					2757.4	2081.04					7247.89	10394.9					2476.25	2464.27					26.1429	26.4915
926.788	846.562					151.977	192.76					2761.87	2081.68					7249.14	10396.9					2478.07	2464.79					26.1429	26.4915
926.831	846.6					151.977	192.76					2762.34	2087.38					7252.29	10399.4					2478.89	2466.37					26.1429	26.4915
927.21	846.666					151.977	192.76					2772.36	2088.37					7258.96	10403.4					2479.03	2469.25					26.1429	26.4915
927.251	846.726					151.977	192.76					2774.13	2089.28					7260.47	10446.1					2479.37	2469.33					26.1429	26.4915
927.252	846.829					152.326	193.109					2774.82	2090.01					7260.72	10457.4					2480.49	2470.09					26.1429	26.4915
927.407	846.843					152.326	193.457					2776.53	2090.73					7263.16	10468.4					2480.88	2470.23					26.1429	26.4915
927.431	846.913					152.326	193.457					2780.21	2090.85					7263.28	10470.6					2481.06	2473.83					26.1429	26.4915
927.589	847.008					152.326	193.457					2782.65	2090.96					7277.22	10472.2					2481.44	2476.23					26.1429	26.4915
927.827	847.14					152.675	193.457					2788.3	2093.33					7283.22	10498.4					2482.73	2476.91					26.1429	26.84
927.858	847.239					152.675	193.806					2789.34	2094.36					7283.82	10503.4					2484.84	2477.87					26.1429	26.84
927.966	847.267					152.675	193.806					2792.19	2094.36					7288.47	10517.1					2485.47	2478.12					26.1429	26.84
928.128	847.278					152.675	193.806					2793.42	2094.77					7294.83	10522.4					2486.36	2478.18					26.1429	26.84
928.254	847.406					153.023	194.155					2796.65	2096					7303.19	10532.9					2487.35	2478.38					26.1429	26.84
928.324	847.414					153.023	194.155					2798.36	2098.7					7306.51	10538.4					2487.74	2478.5					26.1429	26.84
928.423	847.487					153.023	194.503					2800.27	2099.85					7309.66	10542.6					2488.16	2479.95					26.1429	26.84
928.639	847.595					153.023	194.852					2801.75	2100.41					7311.97	10548					2488.88	2483.49					26.1429	26.84
928.704	847.643					153.023	194.852					2801.9	2100.68					7314.39	10548.3					2490.1	2484.41					26.1429	26.84
928.721	847.77					153.372	194.852					2803.52	2100.99					7315.34	10548.8					2490.62	2485.28					26.1429	26.84
928.907	847.774					153.372	195.2					2806.6	2101.52					7322.35	10570.8					2490.62	2485.86					26.4915	26.84
928.996	847.882					153.372	195.2					2807.2	2103.66					7323.01	10580.9					2491.14	2486.62					26.4915	26.84
929.281	847.923					153.72	195.2					2808.91	2104.25					7323.75	10582.4					2492.49	2486.64					26.4915	26.84
929.901	848.085					153.72	195.2					2810.11	2104.93					7332.77	10587.3					2495.31	2487.74					26.4915	26.84
930.324	848.183					153.72	195.549					2811.04	2105.6					7332.99	10592.1					2496.59	2488.78					26.4915	26.84
930.379	848.373					153.72	195.549					2812.4	2105.96					7339.35	10593.6					2497.46	2489.76					26.4915	27.1886
930.426	848.458					153.72	195.549					2815.96	2106.62					7340.25	10601.3					2498.24	2490.82					26.4915	27.1886
930.473	848.474					153.72	195.549					2816.04	2107.94					7345.57	10602.7					2499.09	2491.01					26.4915	27.1886
930.554	848.606					154.069	195.897					2816.33	2108.19					7355.42	10603.2					2499.17	2491.16					26.4915	27.1886
930.555	848.624					154.069	195.897					2819.19	2110.25					7358.56	10604.6					2500.03	2493.16					26.4915	27.1886
930.648	848.781					154.069	195.897					2820.17	2110.8					7360.2	10606.2					2500.4	2493.83					26.4915	27.1886
931.272	848.814					154.069	195.897					2820.67	2111.23					7366.07	10609.6					2503.1	2494.72					26.4915	27.1886
931.295	848.819					154.069	196.246					2820.79	2111.56					7367.31	10618.7					2503.98	2495.49					26.4915	27.1886
931.67	848.892					154.417	196.246					2821.86	2113.57					7368.47	10621.3					2506.1	2496.59					26.4915	27.1886
931.689	848.942					154.417	196.246					2823.62	2113.86					7368.99	10621.6					2507.54	2496.89					26.4915	27.1886
931.801	848.957					154.766	196.246					2827.92	2115.38					7370.21	10629.1					2507.63	2496.92					26.4915	27.1886
931.812	849.038					154.766	196.246					2830.26	2115.62					7373.04	10636.7					2510.02	2496.97					26.4915	27.1886
931.821	849.057					154.766	196.595					2831.92	2116					7374.59	10643.9					2510.82	2497.42					26.4915	27.1886
931.884	849.069					154.766	196.595					2833.38	2117.37					7375.15	10647					2511.99	2497.75					26.4915	27.1886
931.92	849.074					155.115	196.595					2834.23	2118.09					7381.59	10650.2					2512.1	2498.07					26.4915	27.1886
931.939	849.232					155.115	196.595					2836.52	2118.13					7383.81	10653.9					2512.16	2503.48					26.4915	27.1886
931.948	849.344					155.115	196.595					2838.85	2118.46					7384.28	10666					2515.32	2508.28					26.84	27.1886
932.043	849.369					155.115	196.595					2840.97	2119.9					7392.78	10678.9					2515.36	2508.89					26.84	27.1886
932.101	849.376					155.115	196.943					2841.02	2121.48					7396.52	10681.3					2515.72	2509.02					26.84	27.1886
932.125	849.482					155.115	196.943					2844.46	2121.51					7397.93	10695.5					2515.82	2509.3					26.84	27.1886
932.127	849.49					155.115	197.292					2848.46	2123.12					7402.46	10703.2					2517.15	2511.85					26.84	27.1886
932.328	849.742					155.463	197.64					2850.76	2124.97					7406.67	10716.7					2518.64	2511.97					26.84	27.1886
932.617	849.951					155.463	197.64					2852.02	2127.13					7407.35	10717.5					2520.98	2512.77					26.84	27.1886
932.654	850.027					155.463	197.64					2854.93	2129.4					7412.79	10730					2521.12	2513.97					26.84	27.5372
932.761	850.037					155.463	197.64					2855.74	2129.66					7416.4	10740.6					2521.27	2516.51					26.84	27.5372
932.811	850.04					155.463	197.989					2855.75	2131.03					7419.56	10749.7					2521.78	2516.66					26.84	27.5372
933.007	850.07					155.812	197.989					2860.54	2131.73					7446.3	10761					2521.9	2518.18					26.84	27.5372
933.033	850.303					155.812	197.989					2861.26	2132.11					7450.85	10764.4					2521.91	2518.74					26.84	27.5372
933.077	850.447					155.812	197.989					2862.33	2133.27					7458.19	10771.5					2522.04	2519.19					26.84	27.5372
933.16	850.451					155.812	197.989					2864.51	2133.31					7459.85	10774					2523.23	2519.65					26.84	27.5372
933.203	850.483					156.16	197.989					2864.69	2133.33					7461.03	10775.4					2523.66	2520.69					26.84	27.5372
933.297	850.514					156.16	197.989					2869.24	2133.52					7461.5	10778.3					2526.24	2521.17					26.84	27.5372
933.534	850.571					156.509	198.337					2869.81	2133.84					7467.87	10781.3					2527.09	2521.31					26.84	27.5372
933.634	850.607					156.509	198.337					2871.52	2134.06					7469.32	10785.7					2527.74	2522.24					26.84	27.5372
933.84	850.624					156.509	198.337					2875.18	2134.37					7480.7	10786.1					2528.46	2522.3					26.84	27.5372
933.852	850.715					156.509	198.337					2878.28	2134.4					7490.52	10802.4					2528.93	2523.09					26.84	27.5372
933.919	850.767					156.857	198.337					2881.18	2134.71					7491.13	10828.9					2529.26	2523.15					26.84	27.5372
934.045	850.784					157.555	198.337					2882.7	2136.13					7495.84	10832.9					2529.59	2526.15					27.1886	27.5372
934.109	850.819					157.555	199.035					2884.43	2136.23					7504.93	10854.1					2529.97	2527.7					27.1886	27.5372
934.141	850.844					157.555	199.035					2885.81	2136.33					7508.71	10854.7					2531.93	2528.21					27.1886	27.5372
934.284	850.955					157.555	199.035					2890.06	2137.95					7511.75	10858.8					2534.05	2528.35					27.1886	27.8858
934.382	850.961					157.555	199.035					2890.51	2144.41					7519.92	10865.6					2535.49	2528.89					27.1886	27.8858
934.588	850.984					157.555	199.383					2890.53	2144.9					7531.57	10874.6					2535.91	2529.29					27.1886	27.8858
934.754	851.023					157.555	199.383					2894.63	2145.69					7539.91	10891.2					2536.39	2529.49					27.1886	27.8858
934.812	851.084					157.903	199.383					2895.2	2148.54					7547.96	10892					2536.73	2529.68					27.1886	27.8858
934.887	851.149					157.903	199.383					2895.74	2148.87					7553.71	10892.5					2537.06	2530.12					27.1886	27.8858
934.999	851.214					157.903	199.732					2897.48	2149.13					7557.93	10897.3					2537.07	2530.76					27.1886	27.8858
935.089	851.3					157.903	199.732					2900.01	2150.84					7568.5	10899.2					2538.15	2530.95					27.1886	27.8858
935.205	851.337					158.252	199.732					2901.41	2152.4					7569.81	10899.5					2538.98	2532.91					27.1886	27.8858
935.454	851.406					158.252	200.08					2902.24	2153.85					7573.52	10902.5					2540.1	2533.58					27.1886	27.8858
935.561	851.442					158.252	200.08					2904.9	2154.17					7575.51	10905.9					2540.59	2534.71					27.1886	27.8858
935.619	851.511					158.252	200.08					2905.21	2154.49					7576.82	10906					2540.81	2535.25					27.1886	27.8858
935.658	851.531					158.6	200.08					2905.26	2154.54					7582.36	10906.8					2540.95	2535.34					27.1886	27.8858
935.778	851.664					158.6	200.08					2907.25	2155.51					7586.01	10915.7					2541.67	2535.7					27.1886	27.8858
935.86	851.698					158.6	200.08					2908.39	2157.11					7588.26	10921.6					2544.31	2535.96					27.1886	27.8858
935.991	851.76					158.6	200.429					2911.03	2157.29					7588.45	10929.4					2544.78	2537.17					27.1886	27.8858
936.244	851.913					158.949	200.429					2911.1	2158.19					7591.3	10934					2545.69	2538.76					27.1886	27.8858
936.301	851.92					158.949	200.429					2911.5	2158.75					7595.51	10935.2					2545.98	2539.45					27.5372	27.8858
936.495	851.926					158.949	200.777					2912.87	2159.07					7603.04	10939					2546.51	2539.82					27.5372	27.8858
936.55	851.973					158.949	200.777					2915.13	2159.82					7607.79	10944.3					2547.4	2540.77					27.5372	27.8858
936.635	852.083					159.297	201.126					2915.22	2161.69					7609.13	10949.8					2547.61	2540.94					27.5372	27.8858
936.704	852.144					159.297	201.126					2915.32	2163.06					7609.21	10952.1					2547.77	2543.41					27.5372	27.8858
936.751	852.2					159.297	201.126					2917.4	2163.62					7612.65	10952.1					2548.54	2543.87					27.5372	27.8858
936.879	852.207					159.297	201.475					2920.25	2165.24					7614.5	10954.9					2548.56	2545.27					27.5372	27.8858
937.003	852.39					159.646	201.475					2920.45	2167.17					7618.94	10956.4					2549.42	2546.11					27.5372	27.8858
937.005	852.403					159.646	201.475					2922.84	2168.32					7619.24	10967.1					2551.26	2546.44					27.5372	27.8858
937.02	852.547					159.646	201.475					2924.49	2172.71					7619.96	10971.4					2552.76	2546.48					27.5372	27.8858
937.303	852.638					159.646	201.823					2924.91	2175.02					7620.17	10971.7					2553.03	2552.63					27.5372	27.8858
937.313	852.717					159.646	201.823					2926.81	2176.68					7624.76	10975.4					2553.92	2553.09					27.5372	27.8858
937.402	852.739					159.646	201.823					2926.88	2177.02					7626.33	10977					2555.84	2553.56					27.5372	28.2343
937.536	852.742					159.646	202.172					2930.28	2179.34					7628.51	10985.5					2555.94	2553.83					27.5372	28.2343
937.56	852.761					159.646	202.172					2932.34	2180.31					7629.55	10999.3					2556.33	2554.24					27.5372	28.2343
937.618	852.773					159.995	202.172					2935.01	2181.48					7639.23	10999.5					2556.62	2554.3					27.5372	28.2343
937.893	852.813					159.995	202.172					2939.78	2182.42					7642.21	11010.9					2557.59	2555.27					27.5372	28.2343
938.208	853.144					159.995	202.52					2943.76	2184.37					7645.74	11016.8					2557.76	2557.14					27.5372	28.2343
938.279	853.203					159.995	202.52					2944	2184.53					7647.78	11022.4					2557.78	2557.65					27.5372	28.2343
938.28	853.204					160.343	202.52					2945.8	2186.07					7647.95	11042.4					2558.28	2557.86					27.5372	28.2343
938.325	853.292					160.692	202.52					2947.17	2188.41					7650.18	11046.5					2558.78	2559.24					27.5372	28.2343
938.327	853.303					160.692	202.52					2949.75	2189.1					7650.4	11051.3					2559.65	2560.17					27.5372	28.2343
938.517	853.313					160.692	202.52					2949.84	2191.07					7650.68	11053.6					2560.08	2560.37					27.5372	28.2343
938.845	853.505					160.692	202.869					2957.46	2192.49					7653.5	11056.8					2561.83	2560.63					27.8858	28.2343
938.929	853.541					160.692	202.869					2958.13	2192.64					7656.61	11062.3					2562.27	2561.63					27.8858	28.2343
938.977	853.585					160.692	202.869					2964.28	2192.68					7656.95	11075.4					2562.36	2561.79					27.8858	28.2343
939.34	853.63					160.692	202.869					2966.4	2192.99					7661.01	11076.9					2563.38	2561.94					27.8858	28.2343
939.411	853.657					160.692	203.217					2977.55	2195.6					7662.09	11088.5					2563.93	2562.01					27.8858	28.2343
939.638	853.819					161.04	203.217					2978.73	2197.2					7663.3	11095.6					2564.69	2562.71					27.8858	28.2343
939.651	853.865					161.04	203.217					2979.89	2198.44					7665.01	11101					2564.92	2562.76					27.8858	28.2343
939.677	853.96					161.389	203.217					2980.91	2199.3					7666.06	11103.5					2565.28	2564.09					27.8858	28.2343
939.985	854.013					161.389	203.566					2982.35	2200.39					7668	11112.2					2565.59	2564.35					27.8858	28.2343
940.09	854.219					161.389	203.566					2983.73	2200.45					7668.05	11118.6					2565.78	2564.39					27.8858	28.2343
940.107	854.238					161.389	203.566					2984.17	2201.04					7674.71	11118.7					2566.13	2565.01					27.8858	28.2343
940.402	854.244					161.389	203.566					2986.55	2202.29					7677.13	11125					2566.24	2566.69					27.8858	28.2343
940.445	854.295					161.737	203.566					2987.91	2202.6					7686.21	11132.8					2567.06	2567.06					27.8858	28.2343
940.647	854.333					161.737	203.915					2990.87	2203.49					7689.15	11146.8					2567.3	2567.62					27.8858	28.2343
940.747	854.349					161.737	203.915					2993.12	2203.83					7692.19	11167.1					2569.26	2569.57					27.8858	28.2343
940.772	854.352					161.737	203.915					2993.16	2203.97					7694.38	11169.8					2570.33	2569.74					27.8858	28.5829
940.795	854.368					161.737	203.915					2993.9	2205.17					7695.01	11171					2573.11	2573.34					27.8858	28.5829
941.148	854.433					162.086	203.915					2994.84	2205.78					7697.26	11174.1					2573.17	2573.41					27.8858	28.5829
941.333	854.771					162.086	204.263					2996.22	2206.03					7703.95	11177.6					2573.47	2573.49					27.8858	28.5829
941.35	854.971					162.086	204.263					2997.29	2206.64					7706.74	11198.7					2574.06	2573.58					27.8858	28.5829
941.4	855.049					162.086	204.263					2997.76	2207.37					7708	11201.4					2574.26	2573.88					27.8858	28.5829
941.452	855.155					162.086	204.612					2998.48	2207.9					7709.8	11209.3					2574.37	2575.3					27.8858	28.5829
941.538	855.173					162.086	204.612					3004.37	2208.53					7711.28	11216.6					2575.45	2575.33					27.8858	28.5829
941.572	855.316					162.435	204.612					3007.79	2210.94					7711.6	11220.8					2575.52	2576.63					28.2343	28.5829
941.665	855.496					162.435	204.612					3008.74	2211.12					7711.98	11221.1					2575.72	2577.9					28.2343	28.5829
941.698	855.511					162.435	204.96					3009.64	2211.75					7721.51	11226.9					2575.74	2579.02					28.2343	28.5829
941.833	855.578					162.783	204.96					3010.06	2213.43					7732.36	11234.3					2576.34	2579.75					28.2343	28.5829
941.869	855.584					162.783	205.309					3010.79	2213.8					7736.91	11240.3					2577.24	2580.11					28.2343	28.5829
941.91	855.607					162.783	205.309					3013.54	2214.25					7738.37	11243.7					2577.9	2580.7					28.2343	28.5829
941.992	855.643					163.132	205.309					3013.64	2214.79					7746.52	11244.5					2578.44	2581.71					28.2343	28.5829
942.019	855.745					163.132	205.309					3015.08	2215.28					7753.08	11252.3					2579.69	2583.4					28.2343	28.5829
942.11	855.771					163.132	205.657					3017.04	2216.65					7755.16	11254.9					2579.98	2584.11					28.2343	28.5829
942.2	855.835					163.132	205.657					3017.57	2217.1					7759.12	11266.8					2580.43	2585.78					28.2343	28.5829
942.351	855.955					163.132	205.657					3020.98	2217.43					7763.89	11267.2					2581.36	2586.43					28.2343	28.5829
942.488	856.018					163.48	206.006					3023.35	2219.22					7766.09	11270.4					2583.86	2587.42					28.2343	28.5829
942.491	856.021					163.48	206.006					3025.05	2220.31					7767.18	11270.7					2584.5	2587.51					28.2343	28.5829
942.543	856.076					163.48	206.006					3025.79	2220.46					7779.49	11280.9					2584.88	2587.78					28.2343	28.5829
942.748	856.083					163.48	206.006					3026.71	2222.15					7780.11	11281.7					2585.17	2587.92					28.2343	28.5829
942.763	856.084					163.48	206.006					3028.57	2223.3					7780.58	11289					2585.34	2594.59					28.2343	28.9315
942.86	856.089					163.829	206.006					3029.9	2223.72					7783.38	11290.2					2588.44	2594.92					28.2343	28.9315
942.966	856.144					163.829	206.355					3030.04	2224.41					7785.28	11293.9					2593.11	2595					28.5829	28.9315
943.094	856.158					164.177	206.355					3032.57	2226.35					7786.16	11298					2593.74	2595.14					28.5829	28.9315
943.262	856.358					164.177	206.355					3034.08	2226.6					7791.14	11301.2					2595.55	2595.37					28.5829	28.9315
943.424	856.365					164.177	206.703					3034.76	2227.9					7794.54	11306.6					2596.29	2595.46					28.5829	28.9315
943.469	856.378					164.177	206.703					3037.26	2229.28					7801.95	11318.4					2596.73	2597.17					28.5829	28.9315
943.486	856.413					164.177	206.703					3037.68	2229.37					7804.05	11318.6					2599.19	2597.71					28.5829	28.9315
943.564	856.461					164.177	206.703					3037.85	2230.35					7804.98	11319.8					2599.27	2598.49					28.5829	28.9315
943.662	856.601					164.177	206.703					3041.59	2231.2					7808.46	11325.2					2599.78	2599.17					28.5829	28.9315
943.689	856.609					164.526	206.703					3047.88	2232.24					7817.86	11326.8					2600.21	2600.18					28.5829	28.9315
943.739	856.676					164.526	206.703					3048.8	2232.84					7818.33	11330.6					2600.26	2600.39					28.5829	28.9315
944.071	856.703					164.875	207.052					3049.47	2235.04					7820.28	11333					2603.3	2601.39					28.5829	28.9315
944.105	856.74					164.875	207.052					3052.26	2235.32					7825.41	11333.3					2603.51	2602.15					28.5829	28.9315
944.175	856.803					164.875	207.052					3052.81	2237.03					7826.36	11333.8					2603.78	2602.62					28.5829	28.9315
944.185	856.808					164.875	207.052					3054.23	2238.07					7855.3	11335.3					2604.3	2602.81					28.5829	28.9315
944.306	856.837					164.875	207.4					3054.7	2238.56					7857.05	11335.8					2604.36	2602.94					28.5829	28.9315
944.533	856.87					164.875	207.4					3060.62	2241.95					7865.35	11341					2604.6	2604.16					28.5829	28.9315
944.573	856.887					164.875	207.4					3060.84	2242.76					7869.7	11355.4					2604.72	2608.72					28.5829	28.9315
944.661	856.909					165.223	207.4					3066.92	2243.28					7871.21	11359.2					2605.62	2609.39					28.5829	28.9315
944.682	856.909					165.223	207.4					3068.99	2244.48					7873.9	11363					2606.87	2611.1					28.5829	28.9315
944.716	856.916					165.572	207.4					3071.13	2244.84					7879.57	11363.4					2606.94	2612.23					28.5829	28.9315
944.801	856.926					165.572	207.749					3071.73	2246.4					7880.85	11365.1					2607.68	2612.4					28.5829	28.9315
944.919	856.958					165.572	208.098					3073.74	2246.61					7882.98	11368.2					2610.43	2612.59					28.5829	28.9315
944.961	856.969					165.572	208.098					3074.52	2246.9					7886.19	11373.8					2610.53	2612.81					28.5829	28.9315
944.989	857.051					165.92	208.098					3075.69	2247.7					7889.16	11383.5					2611.35	2613.86					28.5829	28.9315
945.1	857.112					166.269	208.098					3077.4	2249.22					7890.26	11387.5					2612.02	2615.33					28.9315	28.9315
945.166	857.131					166.269	208.446					3079.76	2249.5					7891.68	11388					2612.2	2615.34					28.9315	28.9315
945.282	857.301					166.269	208.446					3081.43	2249.7					7893.17	11395.6					2612.52	2615.66					28.9315	28.9315
945.34	857.306					166.617	208.446					3083.92	2250.19					7895.89	11399.5					2613.27	2615.68					28.9315	29.2801
945.352	857.324					166.617	208.446					3088.09	2251.08					7898.66	11407.5					2613.6	2617.27					28.9315	29.2801
945.38	857.366					166.617	208.795					3088.54	2252.38					7899.12	11420					2614.52	2618.1					28.9315	29.2801
945.659	857.389					166.617	208.795					3091.39	2252.44					7906.24	11423					2616.08	2619.49					28.9315	29.2801
945.668	857.394					166.617	208.795					3092.27	2252.92					7909.57	11423.2					2616.45	2619.96					28.9315	29.2801
945.685	857.425					166.617	208.795					3094.29	2254.41					7910.38	11427.4					2617.14	2621.12					28.9315	29.2801
946.007	857.523					166.966	208.795					3098.01	2255.25					7919.32	11433.1					2618.1	2621.2					28.9315	29.2801
946.174	857.626					166.966	209.143					3104.95	2256.3					7920.48	11434.4					2619.12	2622.01					28.9315	29.2801
946.269	857.657					166.966	209.143					3106.52	2257.23					7922.38	11434.7					2619.22	2622.77					28.9315	29.2801
946.296	857.702					166.966	209.143					3111.53	2259.54					7922.71	11435					2619.82	2624.44					28.9315	29.2801
946.583	857.718					166.966	209.143					3114.08	2260.49					7922.81	11438.9					2621.29	2625.01					28.9315	29.2801
946.722	857.724					166.966	209.143					3114.09	2260.54					7924.23	11440.8					2621.87	2627.05					28.9315	29.2801
946.74	857.745					166.966	209.143					3117.42	2261.21					7929.24	11450.1					2622.52	2628.04					28.9315	29.2801
946.838	857.763					166.966	209.143					3117.85	2262.26					7933.72	11454.4					2622.68	2629.85					28.9315	29.2801
946.953	857.878					167.315	209.143					3118.74	2262.8					7936.2	11454.5					2623.65	2630.23					28.9315	29.2801
947.126	858.041					167.315	209.492					3123.56	2262.81					7937.53	11458.4					2624.04	2630.77					28.9315	29.2801
947.175	858.046					167.663	209.492					3123.61	2263.63					7941.72	11462.3					2624.99	2632.12					28.9315	29.2801
947.305	858.15					167.663	209.84					3123.95	2264.79					7951.46	11465.4					2625.16	2632.56					28.9315	29.2801
947.684	858.161					167.663	209.84					3124.29	2265.49					7952.37	11467.7					2625.31	2632.72					28.9315	29.2801
947.699	858.23					167.663	209.84					3126.33	2267.56					7959.52	11473					2625.56	2634.59					28.9315	29.2801
947.909	858.235					167.663	209.84					3130.92	2269.83					7960.52	11478.3					2625.69	2635.05					28.9315	29.2801
947.926	858.237					167.663	210.189					3132.34	2270.76					7961.24	11493.3					2626.67	2635.18					28.9315	29.2801
947.949	858.239					167.663	210.538					3136.67	2271.02					7965.14	11494.6					2628.07	2635.93					28.9315	29.2801
947.981	858.313					167.663	210.538					3138.56	2272.05					7967.13	11495.7					2628.45	2636.7					28.9315	29.2801
948.035	858.329					168.012	210.538					3140.09	2272.44					7968.35	11497.9					2631.48	2636.94					28.9315	29.2801
948.152	858.377					168.36	210.538					3142.19	2272.62					7968.5	11507					2631.97	2638.7					29.2801	29.6286
948.172	858.41					168.36	210.538					3143.42	2273.46					7972.03	11561.6					2632.11	2639.73					29.2801	29.6286
948.278	858.414					168.36	210.538					3150.65	2273.55					7977.79	11568					2633.9	2639.75					29.2801	29.6286
948.34	858.419					168.36	210.538					3154.59	2276.6					7984.56	11573.8					2633.91	2640.1					29.2801	29.6286
948.368	858.431					168.36	210.886					3154.66	2279.24					7989.03	11582.9					2635.11	2640.55					29.2801	29.6286
948.567	858.439					168.36	210.886					3156.21	2279.59					8002.2	11584.2					2635.79	2641.44					29.2801	29.6286
948.717	858.458					168.36	210.886					3161.25	2279.98					8005.88	11585.2					2636.52	2642.34					29.2801	29.6286
948.741	858.511					168.36	210.886					3161.39	2281.86					8010.39	11592.2					2637.63	2643.62					29.2801	29.6286
948.768	858.725					168.36	210.886					3161.47	2282.48					8013.81	11593.7					2637.75	2643.81					29.2801	29.6286
948.86	858.748					168.709	210.886					3162.05	2282.67					8014.88	11606.3					2637.85	2643.83					29.2801	29.6286
949.058	858.758					169.057	211.235					3165.73	2284.3					8025.53	11616					2639.01	2644.86					29.2801	29.6286
949.061	858.77					169.057	211.235					3166.19	2287.31					8028.86	11627.8					2639.31	2645.58					29.2801	29.6286
949.098	858.907					169.057	211.235					3166.83	2287.97					8029.42	11628.5					2640.1	2647.25					29.2801	29.6286
949.115	858.961					169.057	211.235					3169.45	2291.33					8031.62	11635.8					2640.19	2647.93					29.2801	29.6286
949.278	858.989					169.406	211.235					3169.84	2291.99					8031.79	11636.9					2640.69	2649.38					29.2801	29.6286
949.319	858.998					169.406	211.235					3171.8	2293.04					8034.47	11642.2					2642.35	2649.93					29.2801	29.6286
949.328	859.058					169.406	211.583					3173.2	2293.67					8034.53	11642.3					2642.46	2650.17					29.2801	29.6286
949.394	859.059					169.406	211.583					3178.96	2293.86					8040.62	11646.9					2643.56	2650.35					29.2801	29.6286
949.433	859.068					169.406	211.583					3179.03	2293.91					8041.62	11652.4					2643.92	2650.99					29.2801	29.6286
949.435	859.08					169.755	211.583					3180.4	2293.91					8044.49	11657.9					2644.12	2653.02					29.2801	29.6286
949.545	859.143					169.755	211.583					3182.49	2295.94					8045.93	11660.1					2644.2	2654.25					29.2801	29.6286
949.623	859.163					169.755	211.932					3187.4	2297.66					8048.38	11672.3					2644.36	2654.79					29.2801	29.6286
949.63	859.206					169.755	211.932					3188.72	2297.91					8049.92	11673.6					2645.35	2655.45					29.2801	29.9772
950.144	859.312					169.755	211.932					3188.76	2300.07					8055.92	11680.4					2645.99	2656.11					29.2801	29.9772
950.153	859.334					170.103	212.28					3188.76	2300.46					8075.73	11702.4					2646.58	2656.52					29.6286	29.9772
950.219	859.395					170.103	212.28					3188.91	2300.67					8085.7	11704.3					2648.9	2657.16					29.6286	29.9772
950.261	859.424					170.103	212.28					3191.52	2300.97					8087.32	11709.3					2649.19	2658.38					29.6286	29.9772
950.471	859.433					170.103	212.629					3192.84	2301.87					8091.39	11715					2651.1	2658.55					29.6286	29.9772
950.484	859.497					170.103	212.629					3194.61	2304.26					8093.07	11723					2652	2658.62					29.6286	29.9772
950.541	859.563					170.103	212.629					3198.35	2304.35					8093.56	11723.6					2653.54	2659.26					29.6286	29.9772
950.584	859.59					170.452	212.629					3200.18	2304.85					8099.1	11765.6					2655.22	2659.8					29.6286	29.9772
950.586	859.612					170.452	212.978					3202.6	2307.37					8103.45	11767.4					2655.29	2659.86					29.6286	29.9772
950.593	859.799					170.8	212.978					3202.82	2309.28					8107.01	11797.5					2658.77	2660.18					29.6286	29.9772
950.609	859.887					170.8	212.978					3202.9	2309.46					8108.23	11806.9					2659.03	2660.31					29.6286	29.9772
950.722	860.005					170.8	212.978					3203.62	2310.95					8108.44	11812.7					2660.59	2661.19					29.6286	29.9772
950.759	860.154					170.8	212.978					3206.82	2311.22					8110.16	11814.1					2661.34	2663.08					29.6286	29.9772
950.776	860.199					171.149	212.978					3208.66	2311.64					8111.67	11814.3					2662.24	2664.93					29.6286	29.9772
950.895	860.211					171.149	212.978					3211.83	2311.78					8113.53	11821.2					2662.28	2665.74					29.6286	29.9772
950.905	860.219					171.149	212.978					3213.3	2311.84					8116.42	11824.4					2662.52	2666.49					29.6286	29.9772
950.906	860.295					171.149	212.978					3213.49	2312.03					8127.24	11827.3					2662.63	2666.75					29.6286	29.9772
950.935	860.455					171.497	213.326					3213.58	2313.63					8127.68	11833.7					2662.82	2667.3					29.6286	29.9772
950.988	860.474					171.497	213.326					3215.97	2313.77					8131.33	11834.2					2668.25	2667.67					29.6286	29.9772
951.031	860.534					171.846	213.326					3218.18	2314.23					8132.7	11836.9					2668.36	2668.59					29.6286	30.3258
951.052	860.566					171.846	213.675					3219.09	2314.24					8136.06	11838.7					2668.48	2669.28					29.6286	30.3258
951.301	860.612					171.846	213.675					3219.21	2315.19					8139.55	11839.1					2668.6	2669.33					29.6286	30.3258
951.39	860.618					171.846	213.675					3221.59	2315.38					8142.61	11848.9					2670.11	2669.34					29.6286	30.3258
951.419	860.623					171.846	213.675					3221.83	2319.89					8146.57	11854					2671.43	2670.56					29.6286	30.3258
951.52	860.692					171.846	213.675					3223.86	2321.13					8147.02	11861					2672.47	2670.88					29.6286	30.3258
951.727	860.703					172.195	214.023					3223.88	2321.24					8151.47	11866.9					2672.91	2671.83					29.6286	30.3258
951.742	860.727					172.195	214.023					3224.65	2321.79					8153.24	11867.4					2673.42	2673.89					29.6286	30.3258
951.796	860.73					172.195	214.023					3225.51	2321.89					8159.58	11911.6					2673.72	2675.03					29.9772	30.3258
951.8	860.773					172.195	214.023					3225.87	2322.39					8161.26	11916.7					2673.89	2675.45					29.9772	30.3258
952.254	860.831					172.543	214.023					3229.61	2322.52					8165.36	11921.7					2675.94	2678.14					29.9772	30.3258
952.288	860.867					172.543	214.372					3230.92	2323.91					8174.26	11924.9					2676.43	2679.14					29.9772	30.3258
952.759	860.87					172.543	214.372					3232.71	2324.54					8180.37	11928.9					2676.82	2680.82					29.9772	30.3258
952.791	860.885					172.543	214.372					3233.62	2326.48					8182.47	11935.9					2677.42	2681.68					29.9772	30.3258
952.894	860.894					172.543	214.72					3234.37	2326.59					8187.21	11936.6					2677.82	2683.45					29.9772	30.3258
952.899	860.947					172.543	214.72					3234.61	2326.7					8188.45	11936.8					2678.02	2684.3					29.9772	30.3258
952.907	860.968					172.892	214.72					3234.71	2327.69					8191	11939.1					2678.97	2684.53					29.9772	30.3258
953.052	860.981					172.892	214.72					3235.56	2327.99					8199.7	11943.1					2680.15	2687.04					29.9772	30.3258
953.105	861.017					172.892	215.069					3236.15	2328.22					8206.77	11951.4					2680.88	2688					29.9772	30.3258
953.123	861.051					173.24	215.069					3239.69	2330.31					8216.13	11953.1					2682.6	2688.04					29.9772	30.3258
953.247	861.057					173.24	215.069					3239.78	2330.48					8228.84	11955.2					2682.64	2689.39					29.9772	30.3258
953.344	861.059					173.589	215.418					3239.79	2330.76					8229.25	11959.9					2683.18	2689.89					29.9772	30.3258
953.372	861.138					173.589	215.418					3239.86	2332.02					8240.74	11975.6					2683.57	2690.38					29.9772	30.3258
953.412	861.16					173.589	215.766					3240.74	2332.11					8241.97	11977.7					2683.7	2691.66					29.9772	30.3258
953.57	861.178					173.589	215.766					3240.89	2332.35					8242.73	11978.6					2684.14	2692.33					29.9772	30.3258
953.571	861.191					173.589	215.766					3241.64	2334.34					8242.87	11979.4					2684.46	2692.83					29.9772	30.6743
953.628	861.223					173.589	215.766					3245.48	2334.48					8243.95	11979.8					2684.47	2693.65					29.9772	30.6743
953.815	861.266					173.937	215.766					3247.6	2334.63					8245.92	11982.7					2684.66	2694.57					30.3258	30.6743
953.841	861.36					173.937	215.766					3249.66	2335.6					8248.07	11986.1					2685.31	2694.85					30.3258	30.6743
953.928	861.364					173.937	216.115					3250.46	2336.52					8249.04	11987.1					2685.87	2696.32					30.3258	30.6743
953.953	861.398					173.937	216.115					3251.62	2338.62					8253.55	11988.2					2687.84	2696.67					30.3258	30.6743
954.029	861.462					174.286	216.463					3251.88	2339.61					8254.94	11999.5					2688.5	2697.77					30.3258	30.6743
954.039	861.518					174.286	216.463					3253.18	2341.74					8256.57	12009					2689.06	2697.85					30.3258	30.6743
954.112	861.587					174.635	216.463					3254.25	2341.97					8257.36	12021.7					2690.04	2698.25					30.3258	30.6743
954.314	861.618					174.635	216.463					3254.7	2342.18					8257.98	12025.3					2690.14	2699.26					30.3258	30.6743
954.324	861.708					174.635	216.812					3257.86	2342.19					8260.67	12026.6					2692.49	2699.58					30.3258	30.6743
954.445	861.805					174.635	216.812					3265.56	2343.02					8261.63	12032.1					2694.74	2701.08					30.3258	30.6743
954.592	861.823					174.983	217.16					3270.26	2344.99					8263.52	12040.8					2695.51	2702.46					30.3258	30.6743
954.695	861.984					174.983	217.16					3270.51	2347.54					8264.4	12043.4					2695.58	2702.5					30.3258	30.6743
954.905	861.998					174.983	217.16					3272.13	2348					8264.47	12048.3					2695.9	2704.09					30.3258	30.6743
954.972	862.001					174.983	217.16					3272.97	2348.05					8264.5	12051.8					2696.21	2706.15					30.3258	30.6743
954.994	862.018					174.983	217.16					3274.01	2348.73					8276.05	12053.4					2697.61	2706.46					30.3258	30.6743
955.063	862.109					174.983	217.509					3284.67	2349.48					8286.14	12079.2					2698.49	2706.82					30.3258	30.6743
955.177	862.317					175.332	217.509					3285.02	2349.59					8292.65	12086.7					2699.4	2707.17					30.3258	30.6743
955.29	862.343					175.332	217.509					3285.57	2350.21					8292.79	12089					2699.45	2709.15					30.3258	30.6743
955.359	862.42					175.68	217.509					3286.19	2350.84					8293.58	12093.1					2699.54	2710.33					30.6743	30.6743
955.403	862.501					175.68	217.509					3288.13	2351.64					8293.93	12093.3					2702.22	2711.33					30.6743	30.6743
955.428	862.588					175.68	217.858					3296.53	2351.75					8295.49	12095.9					2702.8	2712.44					30.6743	30.6743
955.551	862.641					175.68	218.206					3298.45	2352.89					8296.7	12104.5					2703.15	2712.97					30.6743	31.0229
955.678	862.672					175.68	218.555					3299.8	2354.07					8298.56	12109					2703.39	2713.34					30.6743	31.0229
955.74	862.675					175.68	218.555					3303	2355.77					8307.35	12109.8					2703.57	2713.52					30.6743	31.0229
955.968	862.785					176.029	218.555					3305.26	2355.93					8313.25	12112.2					2704.2	2715.81					30.6743	31.0229
956.018	862.797					176.029	218.555					3309.73	2356.56					8318.84	12121.6					2704.32	2715.89					30.6743	31.0229
956.062	862.908					176.029	218.555					3310.16	2357.25					8326.79	12121.8					2705.35	2716.55					30.6743	31.0229
956.124	862.927					176.029	218.555					3310.3	2357.98					8336.82	12122.6					2705.53	2716.88					30.6743	31.0229
956.386	862.993					176.029	218.903					3312.29	2358.22					8339.74	12123.2					2705.62	2717.23					30.6743	31.0229
956.748	863.017					176.029	219.252					3312.35	2358.47					8340.85	12139.5					2705.82	2718.43					30.6743	31.0229
956.763	863.083					176.029	219.252					3313.38	2359.24					8346.68	12141					2706.37	2718.51					30.6743	31.0229
956.968	863.156					176.029	219.6					3314.7	2360.83					8350.5	12149.1					2707.06	2718.64					30.6743	31.0229
957.01	863.225					176.377	219.6					3314.75	2363.16					8352.85	12154.9					2707.28	2722.11					30.6743	31.0229
957.016	863.342					176.377	219.6					3314.79	2363.44					8353.12	12158.2					2708.93	2723.81					30.6743	31.0229
957.132	863.352					176.377	219.6					3314.79	2363.54					8356.31	12166.1					2709.45	2723.99					30.6743	31.0229
957.359	863.387					176.377	219.949					3314.96	2364.09					8357.89	12171.4					2709.61	2724.19					30.6743	31.0229
957.371	863.394					176.726	219.949					3314.98	2364.32					8360.16	12178.3					2711.42	2724.79					30.6743	31.0229
957.39	863.46					176.726	219.949					3315.18	2365.84					8370.06	12180.1					2713.3	2725.31					30.6743	31.3715
957.405	863.61					176.726	219.949					3315.43	2365.95					8374.17	12186.2					2713.32	2726.97					30.6743	31.3715
957.701	863.638					176.726	219.949					3316.17	2366.25					8376.49	12193.7					2713.66	2727.13					30.6743	31.3715
957.763	863.703					176.726	219.949					3316.93	2369.64					8378.5	12196.1					2717	2729.06					31.0229	31.3715
957.797	863.785					177.075	220.298					3317.52	2369.81					8382.15	12207					2717.64	2730.92					31.0229	31.3715
957.858	863.964					177.075	220.298					3318.25	2370.02					8383.01	12222.7					2718.14	2732.52					31.0229	31.3715
957.914	864.068					177.075	220.298					3320.36	2370.15					8390.97	12224.2					2718.78	2733.28					31.0229	31.3715
957.933	864.098					177.075	220.646					3321.45	2370.81					8392.99	12226.8					2719.16	2733.52					31.0229	31.3715
957.987	864.122					177.075	220.646					3322.84	2372.39					8397.87	12227.8					2719.79	2736.1					31.0229	31.3715
958.106	864.152					177.075	220.646					3323.42	2372.79					8404.02	12235.1					2719.98	2737.45					31.0229	31.3715
958.106	864.153					177.423	220.995					3326.79	2373.48					8415.79	12244.5					2720.23	2738.41					31.0229	31.3715
958.287	864.168					177.423	220.995					3327.14	2375.03					8416.82	12253.4					2721.15	2738.51					31.0229	31.3715
958.293	864.256					177.423	221.343					3327.37	2375.33					8417.5	12255.2					2722.09	2739.26					31.0229	31.3715
958.304	864.271					177.423	221.343					3330.1	2376.32					8418.54	12267.8					2722.86	2739.98					31.0229	31.3715
958.567	864.278					177.423	221.343					3330.27	2376.33					8419.57	12270.9					2723.09	2742.63					31.0229	31.3715
958.618	864.359					177.772	221.343					3330.77	2376.53					8419.7	12274.2					2724.14	2742.78					31.0229	31.3715
958.909	864.378					177.772	221.692					3331.1	2378.75					8426.15	12281.6					2724.66	2745.24					31.0229	31.3715
959.069	864.38					177.772	221.692					3335.73	2379.17					8433.81	12283.8					2725.99	2746.27					31.0229	31.7201
959.163	864.461					177.772	221.692					3336.33	2379.5					8434.18	12286.1					2726.9	2746.69					31.0229	31.7201
959.287	864.517					178.12	222.04					3336.44	2379.94					8440.28	12286.7					2726.98	2746.86					31.0229	31.7201
959.287	864.521					178.12	222.04					3339.43	2380.79					8441.71	12295.9					2727.63	2748.61					31.0229	31.7201
959.307	864.626					178.12	222.04					3340.34	2381.27					8444.48	12298					2727.64	2748.78					31.0229	31.7201
959.329	864.643					178.12	222.04					3341.87	2381.44					8448.02	12299.4					2728.36	2748.81					31.0229	31.7201
959.413	864.712					178.469	222.389					3343.27	2382.1					8452.31	12303.2					2728.68	2749.33					31.0229	31.7201
959.442	864.923					178.469	222.389					3347.52	2383.1					8455.58	12303.5					2729.2	2752.19					31.0229	31.7201
959.446	864.951					178.469	222.389					3349.92	2383.65					8458.45	12314.5					2729.3	2752.31					31.0229	31.7201
959.489	864.955					178.469	222.738					3354.54	2386.02					8458.9	12320.3					2730.13	2752.35					31.0229	31.7201
959.571	865.117					178.817	222.738					3355.64	2386.07					8459.95	12322.1					2730.97	2753.68					31.0229	31.7201
959.641	865.198					178.817	222.738					3356.33	2386.82					8467.09	12322.2					2730.97	2757.51					31.3715	31.7201
959.749	865.238					178.817	222.738					3356.93	2386.83					8473.6	12335.1					2732.22	2758.38					31.3715	31.7201
959.787	865.326					178.817	222.738					3359.21	2387.4					8477.71	12348.4					2732.33	2758.39					31.3715	31.7201
959.831	865.35					178.817	222.738					3361.12	2387.41					8479.29	12348.5					2734.04	2759.31					31.3715	31.7201
960.074	865.381					178.817	223.086					3363.46	2388.77					8483.19	12356.6					2735.12	2759.89					31.3715	31.7201
960.207	865.479					179.166	223.086					3364.34	2389.52					8483.36	12374.2					2736.4	2763.55					31.3715	31.7201
960.26	865.546					179.166	223.086					3366.27	2390.95					8495.42	12384.2					2737.25	2764.96					31.3715	31.7201
960.473	865.567					179.166	223.086					3370.16	2392.47					8495.57	12385.8					2737.82	2765.15					31.3715	31.7201
960.476	865.67					179.166	223.086					3372.36	2392.73					8495.62	12388					2739.49	2766.58					31.3715	31.7201
960.798	865.727					179.166	223.086					3372.42	2393.3					8496.15	12396.8					2740.24	2767.41					31.3715	31.7201
960.853	865.742					179.166	223.435					3373.49	2394.39					8505.46	12400.6					2740.61	2767.54					31.3715	31.7201
960.908	865.777					179.166	223.435					3373.58	2394.48					8509.48	12402.5					2742.63	2769.1					31.3715	31.7201
961.015	865.823					179.166	223.435					3376.97	2394.75					8512.12	12404.3					2742.87	2769.7					31.3715	31.7201
961.238	865.863					179.515	223.435					3377.94	2395.89					8520.85	12408.3					2743.09	2770.43					31.3715	31.7201
961.282	865.941					179.515	223.783					3379.93	2397.35					8521.78	12411.6					2743.49	2771.18					31.3715	31.7201
961.319	866.002					179.863	223.783					3381.82	2397.54					8523.23	12420.7					2743.55	2772.26					31.3715	31.7201
961.606	866.022					179.863	223.783					3383.09	2397.86					8526.22	12424.6					2744.14	2772.39					31.3715	31.7201
961.645	866.046					179.863	224.132					3386.08	2398.06					8527.95	12430.6					2744.51	2773.54					31.7201	32.0686
961.839	866.073					179.863	224.132					3386.09	2398.09					8538.42	12444.4					2745.08	2773.64					31.7201	32.0686
962.004	866.123					180.212	224.132					3386.46	2400.65					8541.25	12447					2745.22	2774.31					31.7201	32.0686
962.02	866.134					180.56	224.132					3386.78	2400.76					8548.96	12448.4					2745.27	2774.45					31.7201	32.0686
962.142	866.157					180.56	224.48					3387.83	2402.32					8549.08	12456.2					2745.37	2774.92					31.7201	32.0686
962.195	866.177					180.56	224.48					3391.55	2403.69					8552.6	12456.6					2746.27	2776.52					31.7201	32.0686
962.263	866.191					180.909	224.48					3391.55	2405.36					8557.75	12458.7					2747.09	2779.1					31.7201	32.0686
962.319	866.21					180.909	224.48					3391.76	2406.17					8562.49	12459.2					2747.3	2779.16					31.7201	32.0686
962.321	866.261					181.257	224.829					3392.24	2406.78					8562.83	12462.5					2747.61	2781.01					31.7201	32.0686
962.698	866.333					181.257	224.829					3395.25	2407.26					8562.9	12471.2					2748.22	2781.23					31.7201	32.0686
962.735	866.46					181.257	224.829					3397.26	2407.41					8566.46	12480.2					2748.84	2781.45					31.7201	32.0686
962.764	866.503					181.257	224.829					3398.42	2408.78					8568.59	12490.7					2749.01	2782.61					31.7201	32.0686
962.975	866.548					181.257	225.178					3398.53	2410.56					8569.25	12492.4					2749.88	2782.82					31.7201	32.0686
963.153	866.596					181.606	225.178					3399.12	2410.76					8570	12503.1					2750.75	2783.44					31.7201	32.0686
963.161	866.621					181.606	225.178					3399.47	2411.28					8578.11	12503.5					2751.37	2783.83					31.7201	32.0686
963.376	866.638					181.606	225.178					3400.11	2411.74					8584.06	12505.4					2752.21	2784.9					31.7201	32.0686
963.568	866.655					181.606	225.178					3401.11	2412.94					8584.68	12507.4					2752.29	2785.66					31.7201	32.4172
963.58	866.658					181.606	225.526					3401.81	2413.55					8587.39	12510					2752.56	2786.77					31.7201	32.4172
963.914	866.68					181.606	225.875					3403.14	2413.73					8594.3	12513.8					2752.58	2787.02					32.0686	32.4172
963.938	866.705					181.955	225.875					3406.84	2414.74					8596.9	12530.3					2753.24	2788.48					32.0686	32.4172
964.225	866.773					181.955	225.875					3407.11	2416.57					8598.24	12533.8					2755.38	2789.61					32.0686	32.4172
964.469	866.789					181.955	225.875					3407.19	2419.43					8599.99	12545.3					2756.04	2789.64					32.0686	32.4172
964.563	866.799					181.955	226.223					3409.38	2421.54					8602.41	12546.3					2756.67	2789.73					32.0686	32.4172
964.628	866.802					182.303	226.223					3414.55	2421.87					8607.25	12551.3					2757.16	2789.98					32.0686	32.4172
964.745	866.837					182.303	226.572					3416.09	2421.87					8609.47	12557					2758.03	2791.73					32.0686	32.4172
964.837	866.865					182.652	226.572					3419.84	2423.24					8610.39	12560.7					2758.32	2792.37					32.0686	32.4172
964.936	866.871					182.652	226.572					3420.25	2423.99					8624.3	12571.4					2758.52	2792.68					32.0686	32.4172
964.983	867.007					182.652	226.572					3420.82	2424.21					8626.37	12579.4					2760.62	2793.15					32.0686	32.4172
965.114	867.122					183	226.92					3424.51	2427.99					8627.51	12581.4					2760.72	2793.36					32.0686	32.4172
965.161	867.131					183	226.92					3424.92	2428.67					8633.29	12584.4					2761.22	2793.77					32.0686	32.4172
965.306	867.132					183	226.92					3427.21	2430.28					8636.87	12586.5					2761.27	2795.15					32.0686	32.4172
965.309	867.168					183	226.92					3430.1	2430.37					8638.87	12592.4					2761.48	2795.23					32.0686	32.4172
965.403	867.187					183	226.92					3430.91	2430.49					8641.99	12595.6					2761.91	2795.59					32.0686	32.4172
965.421	867.22					183.349	227.269					3433.07	2430.72					8649.99	12600.3					2762.34	2795.99					32.0686	32.4172
965.468	867.248					183.349	227.269					3433.32	2430.82					8651.73	12608.1					2762.4	2796.73					32.0686	32.4172
965.574	867.284					183.349	227.269					3434.31	2430.94					8651.94	12612.6					2762.81	2796.99					32.0686	32.7658
965.617	867.333					183.349	227.269					3435.01	2431.15					8659.81	12617.6					2763.77	2797.55					32.4172	32.7658
965.631	867.382					183.349	227.618					3435.92	2431.3					8660.8	12620.2					2764.28	2798.66					32.4172	32.7658
965.655	867.441					183.697	227.618					3440.99	2431.34					8663.47	12622.9					2764.82	2799.37					32.4172	32.7658
965.76	867.548					183.697	227.618					3441.3	2433.62					8669.31	12624.3					2765.15	2799.54					32.4172	32.7658
965.787	867.553					184.046	227.966					3442.46	2434.36					8672.69	12630.8					2766.59	2799.97					32.4172	32.7658
965.9	867.689					184.046	227.966					3442.87	2435.86					8678.56	12631.6					2767.51	2800.47					32.4172	32.7658
966.246	867.743					184.046	227.966					3443.07	2435.89					8678.78	12636.2					2768.86	2801.03					32.4172	32.7658
966.265	867.772					184.395	228.315					3443.67	2436.58					8679.64	12641.6					2769.87	2802.06					32.4172	32.7658
966.394	867.863					184.395	228.315					3444.61	2437.63					8680.22	12643.9					2772.61	2803.5					32.4172	32.7658
966.611	867.891					184.395	228.315					3447.97	2437.71					8680.43	12656.2					2773.94	2804.22					32.4172	32.7658
966.845	868					184.395	228.663					3452.22	2437.91					8682.36	12670.4					2775.57	2804.59					32.4172	32.7658
967.111	868.008					184.743	228.663					3454.4	2437.95					8683.44	12671.2					2776.47	2804.6					32.4172	33.1143
967.174	868.055					184.743	228.663					3454.46	2438.01					8689.82	12673.5					2776.85	2805.75					32.7658	33.1143
967.206	868.098					184.743	228.663					3456.67	2438.92					8690.62	12675.6					2777.01	2805.76					32.7658	33.1143
967.282	868.132					185.092	228.663					3457.26	2439.65					8691.4	12676.1					2777.24	2807.23					32.7658	33.1143
967.393	868.155					185.092	229.012					3459.16	2440.71					8692.84	12681.4					2778.1	2807.27					32.7658	33.1143
967.639	868.172					185.092	229.012					3460.28	2440.83					8694.65	12684.7					2781.46	2808.16					32.7658	33.1143
967.64	868.226					185.092	229.012					3461.55	2444.03					8697.87	12686.2					2783.72	2808.77					32.7658	33.1143
967.65	868.262					185.092	229.012					3462.4	2446.22					8699.36	12687.7					2783.97	2808.8					32.7658	33.1143
967.656	868.314					185.092	229.36					3470.06	2446.72					8700.85	12690.8					2785.07	2809.06					32.7658	33.1143
967.708	868.41					185.092	229.709					3474.57	2447.5					8702.24	12692.1					2786.25	2809.16					32.7658	33.1143
967.83	868.415					185.44	229.709					3474.98	2450.2					8704.37	12693.6					2788.42	2809.33					32.7658	33.1143
967.86	868.445					185.44	229.709					3475.97	2450.25					8705.03	12698.9					2788.74	2810.27					32.7658	33.1143
968.05	868.45					185.789	229.709					3481.88	2450.57					8716.04	12704.9					2789.78	2810.37					32.7658	33.1143
968.066	868.453					185.789	230.058					3481.93	2450.67					8725.18	12713.5					2790.02	2810.87					32.7658	33.1143
968.333	868.456					185.789	230.058					3483.34	2451.54					8726.46	12715.8					2790.16	2811.44					32.7658	33.1143
968.383	868.537					185.789	230.058					3484.46	2451.79					8734.35	12724.5					2790.26	2812.08					32.7658	33.1143
968.748	868.546					185.789	230.058					3484.82	2451.9					8740.35	12744.1					2790.56	2812.41					32.7658	33.1143
968.801	868.574					185.789	230.058					3486.98	2452.86					8740.51	12744.2					2791.06	2813.8					32.7658	33.1143
968.972	868.586					185.789	230.406					3487.08	2454.37					8742.26	12744.7					2791.24	2814.02					32.7658	33.1143
969.047	868.609					185.789	230.755					3487.12	2455.94					8743.86	12757.1					2791.78	2814.68					32.7658	33.1143
969.453	868.665					186.137	230.755					3487.72	2457.12					8744.39	12761.6					2792.15	2814.88					32.7658	33.1143
969.551	868.712					186.486	230.755					3492.29	2459.86					8745.53	12765.7					2792.17	2814.89					32.7658	33.4629
969.605	868.755					186.486	231.103					3493.82	2460.43					8751.7	12765.9					2792.2	2815.02					32.7658	33.4629
969.617	868.791					186.835	231.103					3494.05	2460.57					8753.04	12766					2793.16	2815.03					32.7658	33.4629
969.641	868.929					186.835	231.103					3494.06	2460.83					8756.54	12767.1					2794.39	2815.28					32.7658	33.4629
969.949	868.982					186.835	231.103					3494.73	2462.78					8757.31	12779.8					2795.31	2815.74					32.7658	33.4629
970.141	869.05					187.183	231.103					3500.53	2462.96					8759.16	12784.3					2795.38	2816.53					32.7658	33.4629
970.249	869.053					187.183	231.103					3500.53	2464.66					8762.89	12786					2795.39	2816.58					32.7658	33.4629
970.3	869.099					187.183	231.103					3502.54	2464.98					8763.56	12807.5					2795.78	2817.49					32.7658	33.4629
970.521	869.125					187.183	231.452					3502.92	2465.68					8763.67	12815					2795.81	2820.07					33.1143	33.4629
970.648	869.161					187.183	231.452					3503.31	2466.19					8763.78	12816.2					2796.1	2820.13					33.1143	33.4629
970.667	869.166					187.183	231.452					3506.15	2467.14					8770.82	12823.9					2796.43	2820.92					33.1143	33.4629
970.727	869.253					187.183	231.452					3506.84	2468.94					8778.52	12825.4					2796.89	2821.37					33.1143	33.4629
970.769	869.296					187.532	231.8					3510.05	2469.52					8780.36	12829.1					2797.03	2821.87					33.1143	33.4629
970.821	869.32					187.532	231.8					3510.06	2471.11					8786.32	12836					2799.36	2822.03					33.1143	33.4629
970.854	869.341					187.532	232.149					3512.74	2472.92					8789.5	12837.6					2799.55	2822.4					33.1143	33.4629
970.875	869.371					187.532	232.149					3513.61	2475.02					8789.59	12839.8					2800.81	2823.72					33.1143	33.4629
971.306	869.473					187.88	232.498					3513.89	2477.36					8790.09	12848.3					2801.86	2824.22					33.1143	33.4629
971.398	869.479					187.88	232.498					3514.45	2477.37					8793.83	12851.6					2802.09	2826.17					33.1143	33.4629
971.408	869.517					187.88	232.498					3515.11	2477.77					8794.11	12856					2802.45	2826.22					33.1143	33.4629
971.511	869.553					187.88	232.498					3525.71	2478.3					8794.15	12862.8					2802.84	2826.29					33.1143	33.4629
971.555	869.576					187.88	232.846					3526.42	2478.42					8800.98	12865.1					2804.21	2827.29					33.1143	33.4629
971.8	869.587					187.88	233.195					3526.51	2478.59					8805.51	12867.5					2804.26	2827.39					33.1143	33.4629
971.891	869.616					187.88	233.195					3526.62	2481.42					8806.13	12871.6					2805.06	2828.03					33.1143	33.4629
971.904	869.634					188.229	233.195					3530.84	2481.57					8806.29	12871.9					2805.66	2829.09					33.1143	33.4629
971.906	869.658					188.229	233.195					3530.96	2481.61					8809.87	12875.9					2806.29	2829.27					33.1143	33.4629
971.926	869.762					188.229	233.195					3533.7	2482.01					8812.43	12877.9					2806.81	2830.15					33.1143	33.4629
972.221	869.939					188.577	233.543					3534.74	2483.03					8821.17	12880.8					2808.05	2830.58					33.1143	33.4629
972.261	869.969					188.577	233.543					3534.9	2484.22					8831.22	12882					2808.72	2831.34					33.1143	33.4629
972.292	869.994					188.577	233.892					3538.74	2486.4					8831.74	12883.6					2809.34	2831.38					33.1143	33.8115
972.382	870.013					188.926	233.892					3538.85	2486.88					8832.13	12883.9					2810.33	2831.68					33.1143	33.8115
972.423	870.067					188.926	234.24					3541.58	2489.39					8842.4	12900.1					2810.65	2831.81					33.1143	33.8115
972.588	870.21					188.926	234.589					3543.55	2489.69					8843.59	12902.1					2813.24	2831.81					33.1143	33.8115
972.696	870.237					189.275	234.589					3543.57	2490.1					8843.96	12905.5					2814.05	2832.05					33.4629	33.8115
972.814	870.25					189.275	234.589					3543.96	2491.98					8847.08	12905.6					2814.32	2833.22					33.4629	33.8115
972.828	870.252					189.275	234.938					3544.38	2492.9					8850.08	12914.3					2814.92	2833.78					33.4629	33.8115
972.905	870.314					189.275	234.938					3545.47	2493.05					8851.6	12916.8					2815.77	2834.11					33.4629	33.8115
972.952	870.345					189.275	234.938					3546.82	2493.07					8852.41	12924.3					2816.35	2835.02					33.4629	33.8115
973.09	870.361					189.623	234.938					3550.81	2493.73					8856.79	12926.8					2817.82	2835.34					33.4629	33.8115
973.149	870.416					189.623	234.938					3551.02	2494.43					8862.91	12930.8					2818.34	2835.71					33.4629	33.8115
973.486	870.439					189.623	234.938					3551.83	2494.67					8863.89	12932.3					2819.43	2836.48					33.4629	33.8115
973.542	870.441					189.623	235.286					3552.45	2494.88					8864.97	12944.9					2819.71	2838.94					33.4629	33.8115
973.581	870.482					189.972	235.286					3553.33	2496.52					8870.44	12949.5					2820.88	2840.14					33.4629	33.8115
973.759	870.55					189.972	235.286					3555.56	2496.66					8870.65	12954.9					2824	2842.05					33.4629	33.8115
974.018	870.604					189.972	235.635					3556.18	2498.4					8872.81	12956.2					2826.57	2842.67					33.4629	33.8115
974.205	870.644					189.972	235.635					3560.01	2498.82					8874.54	12957					2826.9	2843.65					33.4629	33.8115
974.289	870.662					189.972	235.635					3560.98	2498.84					8877.5	12958.4					2827.41	2844.13					33.4629	33.8115
974.642	870.684					189.972	235.983					3561.88	2499.09					8880.78	12963.3					2827.69	2844.41					33.4629	33.8115
974.654	870.691					190.32	236.332					3561.96	2499.2					8882.35	12965					2829.16	2844.53					33.4629	33.8115
974.677	870.72					190.32	236.332					3563.5	2499.41					8886.02	12966.6					2831.01	2844.8					33.4629	33.8115
974.779	870.765					190.32	236.332					3564.22	2502.72					8889.72	12970.3					2831.1	2846.76					33.4629	33.8115
974.825	870.993					190.669	236.68					3564.51	2502.73					8895.86	12980.4					2832.02	2848.09					33.4629	33.8115
974.989	870.998					190.669	236.68					3565.07	2503.25					8901.9	12987.3					2832.04	2849.18					33.4629	33.8115
975.143	871.064					190.669	236.68					3568.27	2504.28					8901.96	12992.9					2833.32	2849.81					33.8115	33.8115
975.154	871.068					191.017	236.68					3568.49	2505.08					8905.52	13006.1					2834.2	2850.04					33.8115	33.8115
975.185	871.071					191.017	237.029					3570.23	2507.94					8906.7	13017.8					2835.11	2850.62					33.8115	34.1601
975.267	871.106					191.017	237.029					3570.29	2508.02					8908.81	13021.6					2835.12	2853.5					33.8115	34.1601
975.366	871.138					191.017	237.378					3573.86	2508.19					8924.75	13022					2835.21	2854.38					33.8115	34.1601
975.548	871.157					191.366	237.378					3574.45	2508.46					8925.31	13023.9					2835.27	2856.54					33.8115	34.1601
975.744	871.219					191.366	237.378					3576.8	2508.49					8925.46	13026					2837.28	2856.73					33.8115	34.1601
975.834	871.267					191.366	237.378					3579.74	2509.17					8926	13026					2837.32	2857.18					33.8115	34.1601
975.873	871.281					191.366	237.378					3581.96	2511.45					8934.4	13041.3					2837.47	2857.53					33.8115	34.1601
975.94	871.342					191.715	237.378					3584.11	2511.7					8937.57	13044.9					2838.59	2858.82					33.8115	34.1601
975.943	871.387					191.715	237.726					3587.85	2511.8					8940.66	13045.2					2838.68	2859.69					33.8115	34.1601
975.996	871.503					191.715	237.726					3589.25	2514.1					8942.57	13051					2839.64	2860.71					33.8115	34.1601
976.003	871.507					191.715	237.726					3589.28	2516.13					8949.44	13052.5					2840.7	2860.73					33.8115	34.1601
976.014	871.518					192.063	238.075					3589.65	2516.56					8952.2	13052.5					2841.71	2862.79					33.8115	34.1601
976.078	871.531					192.412	238.075					3594.66	2516.58					8957.97	13054.3					2842.17	2863.46					33.8115	34.1601
976.394	871.532					192.412	238.075					3594.78	2516.9					8962.39	13064.1					2843.08	2863.57					33.8115	34.1601
976.697	871.637					192.412	238.423					3594.93	2520.9					8982.94	13064.9					2844.7	2865.21					33.8115	34.1601
976.791	871.639					192.412	238.423					3598.99	2520.9					8986.26	13067.6					2844.9	2865.24					34.1601	34.1601
976.814	871.714					192.412	238.423					3599.7	2522.52					8989.64	13068.5					2846.02	2865.41					34.1601	34.5086
976.868	871.719					192.412	238.423					3600.01	2522.57					8990.36	13071.8					2847.37	2865.48					34.1601	34.5086
976.914	871.725					192.412	238.772					3601.14	2523.23					8996.07	13077.7					2847.41	2865.5					34.1601	34.5086
976.952	871.84					192.412	239.12					3607.14	2525.27					9005.36	13084.2					2847.5	2865.58					34.1601	34.5086
977.229	871.856					192.76	239.12					3608.34	2525.31					9006.04	13094.9					2847.76	2865.68					34.1601	34.5086
977.278	871.861					192.76	239.12					3608.55	2526.98					9009.09	13106.2					2848.05	2865.78					34.1601	34.5086
977.621	871.918					192.76	239.12					3611.86	2528.74					9009.73	13106.9					2849.33	2866.48					34.1601	34.5086
977.642	871.925					192.76	239.469					3613.21	2528.91					9009.85	13108.1					2849.49	2868.79					34.1601	34.5086
977.778	871.93					192.76	239.818					3613.44	2529.15					9021.27	13108.1					2850.01	2870.33					34.1601	34.5086
978.199	871.956					193.109	240.166					3615.39	2529.33					9033.95	13116.2					2851.52	2873.94					34.1601	34.5086
978.326	871.983					193.109	240.166					3617.2	2530.01					9034.52	13120					2851.53	2874.31					34.1601	34.5086
978.373	871.994					193.109	240.166					3619.31	2530.77					9035.63	13126					2852.42	2874.74					34.1601	34.5086
978.441	872.091					193.457	240.515					3619.92	2530.96					9036.9	13139.8					2852.5	2879.01					34.1601	34.5086
978.565	872.094					193.457	240.515					3620.82	2531.82					9039.11	13148.6					2852.52	2879.24					34.1601	34.5086
978.593	872.13					193.457	240.515					3622.14	2532.04					9039.42	13154					2853.31	2879.26					34.1601	34.5086
978.601	872.16					193.806	240.863					3625.42	2537.68					9044.32	13157.8					2854.42	2879.66					34.1601	34.5086
978.701	872.261					194.155	240.863					3626.42	2540.14					9044.98	13161					2854.64	2880.01					34.5086	34.5086
978.822	872.267					194.155	241.212					3627.16	2540.42					9046.17	13165.8					2855.26	2880.02					34.5086	34.5086
978.846	872.319					194.155	241.212					3628.62	2541.83					9062	13179.4					2855.61	2880.09					34.5086	34.5086
978.918	872.344					194.155	241.212					3630.51	2542.35					9062.02	13191.3					2855.89	2881.42					34.5086	34.5086
978.95	872.394					194.503	241.56					3630.93	2543.33					9065.49	13192.7					2856.24	2882.1					34.5086	34.5086
979.091	872.447					194.503	241.56					3631.99	2543.34					9066.51	13193.6					2856.38	2883.94					34.5086	34.5086
979.126	872.455					194.503	241.909					3632.59	2543.4					9074.33	13195.4					2856.93	2884.2					34.5086	34.5086
979.227	872.547					194.852	241.909					3635.17	2543.9					9088.71	13196					2857.59	2884.3					34.5086	34.8572
979.281	872.549					194.852	242.606					3639.79	2544.48					9091.18	13196.6					2859.04	2886.03					34.5086	34.8572
979.334	872.573					194.852	242.606					3639.82	2545.82					9099.05	13202.8					2860.1	2886.53					34.5086	34.8572
979.599	872.599					195.2	242.606					3640.33	2547.44					9100.93	13202.8					2860.18	2887.67					34.5086	34.8572
979.61	872.605					195.2	242.606					3641.28	2547.68					9104.14	13203.2					2860.73	2888.34					34.5086	34.8572
979.688	872.659					195.2	242.606					3641.44	2548.46					9105.36	13205.1					2861.39	2888.36					34.5086	34.8572
979.712	872.679					195.2	242.606					3642.98	2548.55					9106.64	13206.5					2862.44	2888.55					34.5086	34.8572
979.717	872.684					195.2	242.955					3644.29	2549.56					9110.06	13207.9					2863.59	2888.77					34.5086	34.8572
979.744	872.752					195.549	242.955					3644.31	2549.9					9115.91	13209.5					2864.13	2889.58					34.5086	34.8572
979.819	872.773					195.549	242.955					3644.56	2550.42					9118.79	13214.5					2865.56	2889.92					34.5086	34.8572
979.895	872.864					195.549	242.955					3649.21	2550.47					9119.9	13222.1					2865.85	2890.17					34.5086	34.8572
980.041	872.877					195.549	242.955					3649.36	2551.31					9120.38	13237.2					2868.29	2890.18					34.5086	34.8572
980.065	872.946					195.897	243.303					3649.38	2552.3					9122.56	13240					2869.09	2890.41					34.5086	34.8572
980.131	873.017					195.897	243.303					3650.07	2552.94					9122.62	13244.1					2870.17	2892.49					34.8572	34.8572
980.256	873.099					195.897	243.652					3651.26	2553.34					9126.77	13246.9					2872.84	2893.12					34.8572	34.8572
980.559	873.101					195.897	243.652					3654.54	2553.35					9132.33	13253.9					2873.61	2893.13					34.8572	34.8572
980.758	873.135					195.897	243.652					3656.25	2553.49					9134.84	13256.5					2876.01	2893.23					34.8572	34.8572
980.758	873.191					196.246	243.652					3656.58	2554.43					9135.16	13263.4					2876.12	2895.56					34.8572	34.8572
980.91	873.204					196.246	243.652					3657.17	2555					9141.39	13267.2					2877.06	2895.75					34.8572	34.8572
980.988	873.207					196.246	244					3660.09	2555.09					9142.22	13274.2					2877.72	2896.38					34.8572	34.8572
980.993	873.221					196.595	244					3662.78	2555.42					9143.25	13280.3					2877.77	2896.47					34.8572	34.8572
980.996	873.368					196.595	244.349					3663.49	2556.49					9147.92	13284.5					2877.8	2898.14					34.8572	34.8572
981.097	873.372					196.595	244.349					3663.62	2557.32					9150.31	13308.7					2877.85	2898.53					34.8572	34.8572
981.192	873.428					196.595	244.698					3665.1	2557.45					9152.1	13309.5					2878.52	2898.62					34.8572	34.8572
981.879	873.436					196.595	244.698					3665.15	2558.96					9154.18	13312.6					2878.93	2901.61					34.8572	34.8572
981.96	873.477					196.595	244.698					3666.79	2559.03					9166.6	13315.4					2879.06	2902.04					34.8572	34.8572
982.009	873.567					196.595	244.698					3669.01	2562.06					9176.2	13317.3					2880.15	2903.38					34.8572	35.2058
982.07	873.578					196.943	245.046					3670.85	2562.17					9183.23	13318.5					2880.2	2903.67					34.8572	35.2058
982.202	873.638					196.943	245.046					3673.03	2562.29					9186.68	13334.2					2881.41	2903.73					34.8572	35.2058
982.219	873.805					196.943	245.046					3673.83	2563.13					9188.93	13337.6					2881.63	2904.18					34.8572	35.2058
982.489	873.847					196.943	245.046					3677.86	2563.17					9190.87	13341.1					2882.46	2905.11					34.8572	35.2058
982.607	873.894					196.943	245.395					3678.92	2563.29					9191.76	13343.8					2885.85	2905.35					35.2058	35.2058
982.699	873.896					196.943	245.395					3679.33	2564.03					9192.82	13345.9					2886	2905.46					35.2058	35.2058
982.716	873.958					196.943	245.395					3682.86	2565.63					9197.35	13346.5					2886.45	2906.43					35.2058	35.2058
982.749	873.964					197.292	245.395					3683.48	2566.25					9204.18	13350.6					2888.16	2908.05					35.2058	35.2058
982.788	874.106					197.292	245.743					3684.66	2567.16					9207.67	13350.6					2888.49	2909.13					35.2058	35.2058
982.913	874.145					197.292	245.743					3684.72	2567.93					9211.03	13374					2888.51	2909.78					35.2058	35.2058
982.92	874.206					197.64	245.743					3685.1	2568.23					9214.14	13374.6					2889.11	2910.23					35.2058	35.2058
982.956	874.278					197.64	245.743					3690.71	2569.76					9214.21	13379.4					2889.2	2910.57					35.2058	35.2058
983.078	874.296					197.989	246.092					3691.07	2570.5					9218.6	13380.2					2889.27	2911.38					35.2058	35.2058
983.211	874.319					197.989	246.092					3691.79	2571.26					9221.66	13380.6					2889.32	2911.69					35.2058	35.2058
983.31	874.323					197.989	246.44					3693.77	2571.27					9222.97	13403.1					2889.84	2912.57					35.2058	35.2058
983.417	874.404					198.337	246.789					3696.64	2571.28					9226.1	13409					2890.16	2913.63					35.2058	35.2058
983.486	874.454					198.337	246.789					3697.9	2571.46					9226.66	13426					2891.74	2914.01					35.2058	35.2058
983.516	874.468					198.337	246.789					3698.09	2571.58					9230.29	13426.1					2892.2	2914.07					35.2058	35.2058
983.65	874.518					198.337	246.789					3699.64	2572.65					9232.46	13431.2					2892.38	2915.08					35.2058	35.2058
983.894	874.54					198.337	247.138					3700.42	2573.42					9233.97	13431.8					2893.15	2915.78					35.5543	35.2058
983.978	874.546					198.337	247.138					3701.22	2575.3					9237.68	13436.1					2893.44	2915.85					35.5543	35.2058
984.041	874.597					198.686	247.138					3702.13	2576.91					9238.06	13442.1					2893.84	2917.04					35.5543	35.2058
984.128	874.62					199.035	247.138					3702.55	2577.59					9238.06	13447					2894.17	2917.34					35.5543	35.2058
984.196	874.659					199.035	247.138					3702.84	2578					9239.19	13449.5					2895.23	2918.53					35.5543	35.5543
984.565	874.687					199.035	247.486					3705.94	2578.02					9242.27	13461.6					2895.29	2918.72					35.5543	35.5543
984.64	874.73					199.035	247.486					3706.41	2578.78					9244.07	13463.4					2896.2	2920.37					35.5543	35.5543
984.668	874.731					199.035	247.486					3709.89	2579.12					9247.53	13471					2900.46	2921.3					35.5543	35.5543
984.734	874.764					199.035	247.486					3711.1	2580.45					9247.59	13472.2					2901.8	2921.56					35.5543	35.5543
985.194	874.774					199.035	247.835					3711.1	2582.98					9253.35	13475.9					2902.96	2921.92					35.5543	35.5543
985.227	874.856					199.035	247.835					3712.53	2584.03					9255.11	13480.5					2903.6	2925.68					35.5543	35.5543
985.331	874.958					199.383	247.835					3712.64	2584.53					9256.22	13501.8					2903.84	2926.64					35.9029	35.5543
985.336	875.043					199.383	248.183					3712.71	2585.49					9256.66	13501.9					2904.15	2926.84					35.9029	35.5543
985.35	875.231					199.383	248.183					3716.19	2586.27					9257.75	13521					2905.38	2927.02					35.9029	35.5543
985.352	875.298					199.732	248.183					3717	2587.16					9258.68	13522.1					2905.43	2927.49					35.9029	35.5543
985.442	875.323					199.732	248.183					3717.44	2590.78					9258.77	13524.8					2905.48	2928.18					35.9029	35.5543
985.47	875.326					199.732	248.532					3717.44	2592.85					9262.49	13525.3					2908.27	2928.41					35.9029	35.5543
985.622	875.338					200.429	248.532					3717.71	2592.86					9267.55	13534.8					2908.55	2928.85					35.9029	35.5543
985.732	875.395					200.777	248.532					3720.76	2592.99					9270.47	13541.8					2908.75	2929.71					35.9029	35.5543
985.767	875.462					200.777	248.532					3721.78	2594.52					9271.76	13542.3					2908.79	2930.23					35.9029	35.5543
985.959	875.482					200.777	248.88					3723.81	2595					9273.84	13551.7					2910.08	2930.96					35.9029	35.5543
986.051	875.544					200.777	248.88					3734.13	2595.28					9287.36	13555.3					2910.56	2933					35.9029	35.5543
986.136	875.611					200.777	249.229					3734.56	2595.51					9288.47	13555.4					2911.09	2934.57					35.9029	35.5543
986.242	875.705					201.126	249.229					3744.42	2596.02					9288.84	13560.8					2911.7	2934.57					35.9029	35.5543
986.253	875.721					201.126	249.229					3744.74	2596.75					9292.39	13562					2911.75	2934.65					35.9029	35.5543
986.405	875.744					201.475	249.578					3744.82	2598.13					9293.98	13562.7					2912.6	2937.12					35.9029	35.9029
986.419	875.77					201.475	249.578					3745.83	2598.96					9295.42	13563.5					2913.15	2938.5					35.9029	35.9029
986.518	875.786					201.823	250.275					3750.37	2598.99					9295.67	13568.4					2913.41	2938.58					36.2515	35.9029
986.566	875.793					201.823	250.275					3754.62	2600.61					9296.8	13572.4					2913.84	2938.88					36.2515	35.9029
986.601	875.804					201.823	250.275					3756	2603.29					9298.33	13573.9					2914.26	2939.32					36.2515	35.9029
986.638	875.913					201.823	250.623					3758.2	2603.69					9299.25	13574.3					2914.54	2939.42					36.2515	35.9029
986.752	875.914					202.172	250.623					3759.54	2604.3					9299.36	13578.6					2914.84	2939.57					36.2515	35.9029
986.774	875.973					202.172	250.623					3759.96	2605.64					9299.71	13581.1					2916.98	2941.13					36.2515	35.9029
986.887	876.007					202.172	250.623					3760.19	2605.81					9309.3	13584.2					2917.2	2941.28					36.2515	35.9029
986.923	876.05					202.172	250.972					3760.37	2606.31					9319.52	13590					2917.43	2942.26					36.2515	35.9029
987.017	876.06					202.52	250.972					3761.52	2606.43					9320.1	13606.5					2918.67	2942.62					36.2515	36.2515
987.038	876.184					202.52	250.972					3766.06	2608.24					9326.06	13609.3					2918.99	2943.47					36.2515	36.2515
987.059	876.216					202.52	250.972					3767.01	2609.13					9328.54	13622.3					2921.08	2943.55					36.2515	36.2515
987.209	876.229					202.52	251.32					3767.91	2609.25					9328.56	13622.8					2921.34	2943.8					36.6001	36.2515
987.423	876.243					202.52	251.32					3768.73	2609.83					9337.37	13629.1					2922.28	2946.07					36.6001	36.2515
987.431	876.322					202.52	251.32					3769.1	2610.27					9337.69	13630.4					2922.65	2946.17					36.6001	36.2515
987.737	876.347					202.52	251.32					3770.51	2611.59					9344.95	13645.4					2925	2946.7					36.6001	36.2515
988.015	876.348					202.869	251.32					3773.29	2612.74					9345.76	13648.2					2925.72	2947.77					36.6001	36.2515
988.077	876.39					202.869	251.669					3775.22	2612.77					9345.85	13653.3					2926.06	2947.85					36.6001	36.2515
988.089	876.539					202.869	251.669					3776.55	2613.07					9349.53	13655.4					2926.12	2950.24					36.6001	36.2515
988.159	876.561					202.869	252.018					3777.67	2615.8					9356.4	13666.3					2927.01	2950.67					36.6001	36.2515
988.272	876.567					202.869	252.018					3784.45	2618.71					9356.87	13670.1					2928.22	2951.16					36.6001	36.2515
988.336	876.602					203.217	252.018					3788.05	2620.64					9358.43	13686.5					2928.52	2951.38					36.6001	36.2515
988.416	876.604					203.217	252.366					3792.18	2622.1					9359.76	13693					2928.87	2952.05					36.6001	36.2515
988.584	876.61					203.217	252.366					3793.32	2623.16					9360.81	13694.8					2928.97	2952.31					36.6001	36.2515
988.614	876.68					203.915	252.366					3793.93	2623.7					9362.29	13701.9					2930.43	2953.01					36.6001	36.2515
988.817	876.684					203.915	252.366					3794.25	2623.76					9373.1	13705.4					2930.51	2954					36.6001	36.2515
988.893	876.729					203.915	252.715					3795.03	2624.13					9374.94	13732.7					2931.84	2954.07					36.6001	36.2515
988.932	876.742					203.915	252.715					3795.8	2628.61					9375.64	13734.4					2932.57	2955.28					36.6001	36.6001
988.952	876.749					203.915	253.063					3798.53	2628.68					9376.74	13739					2932.86	2955.3					36.9486	36.6001
989.02	876.779					204.263	253.063					3799.08	2629.2					9377.03	13743.3					2933.58	2955.53					36.9486	36.6001
989.238	876.869					204.263	253.063					3801.84	2629.26					9379.32	13743.6					2933.89	2956.41					36.9486	36.6001
989.248	876.881					204.263	253.063					3804.51	2630.07					9384.89	13743.9					2936.74	2956.55					36.9486	36.6001
989.294	876.968					204.263	253.412					3804.84	2633.7					9386.06	13754					2937.49	2956.84					36.9486	36.6001
989.55	876.973					204.263	253.412					3805.62	2634					9393.06	13767.5					2937.5	2957.29					36.9486	36.6001
989.623	877.003					204.612	253.412					3806.05	2634.53					9398.27	13786.7					2937.5	2958.46					36.9486	36.6001
989.693	877.043					204.612	253.76					3806.88	2634.98					9400.52	13791.7					2938.07	2959.04					36.9486	36.6001
989.807	877.084					204.612	254.109					3807.7	2637.18					9400.98	13793.1					2938.29	2959.98					36.9486	36.6001
989.878	877.094					204.612	254.109					3810.1	2637.67					9401.4	13794.8					2939.33	2960.21					36.9486	36.6001
989.911	877.212					204.612	254.458					3811.4	2637.83					9402.64	13815.1					2939.63	2960.39					36.9486	36.6001
990.041	877.26					204.612	254.458					3812.88	2638.63					9403.01	13816.5					2940.38	2962.11					36.9486	36.6001
990.047	877.304					204.612	254.458					3821.2	2638.69					9403.74	13822.9					2940.61	2962.77					36.9486	36.6001
990.267	877.34					204.96	254.458					3823.81	2639.45					9405.16	13824.7					2940.79	2963.13					36.9486	36.6001
990.349	877.35					204.96	254.806					3823.89	2639.66					9405.73	13828.3					2940.93	2963.75					36.9486	36.6001
990.584	877.405					204.96	254.806					3826.6	2639.82					9420.7	13852					2941.66	2964.88					36.9486	36.6001
990.985	877.426					204.96	254.806					3830.5	2640.31					9421.69	13852.3					2942.2	2968.06					36.9486	36.6001
991.04	877.517					204.96	254.806					3830.95	2641.2					9423.46	13868.3					2942.21	2968.22					36.9486	36.6001
991.11	877.527					204.96	255.155					3831.79	2641.54					9425.38	13872.2					2942.39	2968.3					36.9486	36.6001
991.271	877.527					204.96	255.155					3833.71	2641.68					9437.44	13873.2					2942.52	2969.08					36.9486	36.9486
991.31	877.635					205.309	255.155					3835.36	2642.2					9441.97	13874.3					2943.7	2969.1					36.9486	36.9486
991.36	877.677					205.309	255.155					3836.45	2643.82					9443.35	13877.2					2944.73	2971.13					37.2972	36.9486
991.383	877.728					205.309	255.503					3836.48	2644.29					9444.35	13878.2					2945.16	2972.37					37.2972	36.9486
991.387	877.737					205.657	255.503					3838.32	2644.54					9448.81	13882.5					2945.27	2972.65					37.2972	36.9486
991.431	877.752					205.657	255.503					3838.93	2645.05					9453.54	13885.4					2946.69	2972.86					37.2972	36.9486
991.54	877.797					205.657	255.503					3839.32	2645.74					9454.66	13885.9					2946.91	2974.03					37.2972	36.9486
991.604	877.869					205.657	255.852					3841.24	2646.58					9461.44	13886.6					2947.54	2975.08					37.2972	36.9486
991.664	877.905					205.657	255.852					3841.87	2646.81					9462.89	13902.6					2949.21	2975.21					37.2972	36.9486
991.948	877.915					206.006	255.852					3843.15	2647.04					9463.45	13905.6					2950.91	2976.04					37.2972	36.9486
991.959	877.98					206.006	255.852					3844.56	2647.84					9467.07	13908.9					2951.95	2976.43					37.2972	36.9486
992.151	878.072					206.006	255.852					3844.8	2648.09					9469.6	13911.2					2952.79	2976.98					37.2972	36.9486
992.259	878.094					206.006	256.2					3844.85	2648.14					9470.12	13915.5					2953.92	2977.83					37.2972	36.9486
992.442	878.107					206.355	256.2					3846.96	2648.26					9474.82	13916.1					2955.19	2978.14					37.2972	36.9486
992.77	878.212					206.355	256.2					3848.5	2649.11					9477.23	13925.1					2956.1	2978.51					37.2972	36.9486
992.788	878.251					206.355	256.2					3849.63	2649.6					9478.02	13935.8					2956.34	2978.81					37.2972	36.9486
992.878	878.288					206.703	256.898					3850.84	2649.8					9481.16	13939.1					2956.44	2979.56					37.2972	36.9486
992.889	878.291					206.703	257.246					3854.15	2650.35					9482.32	13950.8					2957.33	2979.91					37.2972	36.9486
992.903	878.365					206.703	257.246					3855.77	2650.89					9483.12	13958.1					2957.47	2980.09					37.2972	36.9486
992.974	878.383					207.052	257.595					3855.87	2651.48					9485.36	13958.7					2957.68	2983.65					37.2972	36.9486
993.006	878.477					207.052	257.595					3858.79	2651.61					9486.14	13962.3					2957.87	2983.93					37.2972	36.9486
993.168	878.492					207.052	257.943					3862	2653.46					9488.54	13964.4					2959.5	2984.95					37.6458	36.9486
993.185	878.511					207.052	257.943					3863.03	2653.67					9494.44	13964.7					2960.97	2985.21					37.6458	36.9486
993.189	878.598					207.052	257.943					3865.38	2654.23					9500.72	13970.3					2961.89	2985.78					37.6458	36.9486
993.463	878.623					207.052	258.292					3865.88	2654.62					9504.16	13988					2964.16	2987.09					37.6458	36.9486
993.841	878.677					207.052	258.292					3867.17	2655.66					9506.4	13989.8					2965.28	2987.3					37.6458	36.9486
993.875	878.693					207.052	258.292					3869.25	2656.31					9509.22	13995.1					2965.54	2987.32					37.6458	36.9486
993.947	878.693					207.052	258.64					3870.17	2658.01					9509.23	14006.7					2965.82	2987.67					37.6458	37.2972
994.04	878.753					207.052	258.64					3870.59	2658.92					9510.25	14007.4					2966.08	2988.13					37.6458	37.2972
994.082	878.755					207.4	258.64					3870.89	2659.33					9510.4	14010.4					2966.54	2989.39					37.6458	37.2972
994.231	878.792					207.4	258.64					3871.74	2660.17					9513.37	14012					2966.95	2989.57					37.6458	37.2972
994.237	878.958					207.4	258.989					3875.1	2661.72					9519.15	14016.8					2968.91	2990.85					37.6458	37.2972
994.247	878.961					207.4	258.989					3876.28	2661.99					9522.21	14020.3					2969.51	2991.62					37.6458	37.2972
994.625	879.002					207.749	258.989					3876.88	2662.02					9522.37	14029.5					2969.77	2992.92					37.6458	37.2972
994.64	879.048					207.749	258.989					3879.29	2662.55					9523.44	14046.8					2972.26	2994.97					37.6458	37.2972
994.68	879.067					207.749	259.338					3880.08	2662.86					9524.68	14048.6					2972.84	2996.28					37.6458	37.2972
994.912	879.077					207.749	259.338					3880.12	2663.53					9527.1	14065.6					2973.38	2997.18					37.9944	37.2972
994.978	879.1					208.098	259.686					3880.35	2665.84					9528.25	14067.8					2975.04	2998.16					37.9944	37.2972
995.048	879.126					208.098	260.383					3885.32	2666.58					9534.19	14071.6					2975.5	2998.74					37.9944	37.2972
995.116	879.183					208.098	260.383					3888.92	2667.47					9534.92	14083.6					2975.62	2999.55					37.9944	37.2972
995.185	879.245					208.098	260.383					3889.98	2668.66					9539.02	14083.8					2975.99	2999.92					37.9944	37.2972
995.273	879.267					208.446	261.08					3890.4	2669.11					9539.17	14085.3					2977.24	3000.42					37.9944	37.2972
995.292	879.293					208.446	261.08					3890.72	2669.27					9545.2	14092.8					2978.11	3002.3					37.9944	37.2972
995.35	879.307					208.795	261.08					3893.71	2669.94					9546.2	14095.9					2978.33	3002.83					37.9944	37.2972
995.388	879.337					208.795	261.08					3898.32	2670.69					9547.62	14106					2980.46	3003.39					37.9944	37.2972
995.406	879.344					208.795	261.08					3898.99	2671.3					9548.24	14109.4					2980.46	3003.74					37.9944	37.2972
995.419	879.462					208.795	261.429					3899.41	2671.48					9552.44	14115.5					2981	3003.87					37.9944	37.2972
995.458	879.483					208.795	261.429					3900.84	2671.75					9553.41	14122.1					2982.37	3004.08					37.9944	37.2972
995.512	879.496					208.795	261.778					3901.54	2672.38					9554.3	14133.8					2982.94	3004.31					37.9944	37.6458
995.668	879.554					209.143	261.778					3903.22	2676.56					9556.42	14140.9					2983.87	3005.02					37.9944	37.6458
995.701	879.576					209.143	261.778					3903.26	2677.47					9557.56	14151					2984.21	3005.29					37.9944	37.6458
995.816	879.587					209.143	261.778					3906.65	2677.69					9557.98	14153.3					2985.44	3005.31					37.9944	37.6458
995.93	879.602					209.143	261.778					3907.89	2677.77					9560.01	14155.1					2988.01	3006.43					38.3429	37.6458
995.938	879.714					209.143	261.778					3908.37	2677.89					9560.39	14157.6					2988.42	3008.94					38.3429	37.6458
996.042	879.777					209.492	261.778					3911.22	2679.66					9564.52	14164.3					2988.85	3009.21					38.3429	37.6458
996.229	879.821					209.492	262.126					3911.33	2680.44					9566.65	14165.4					2989.07	3009.68					38.3429	37.6458
996.232	879.855					209.84	262.126					3912.18	2680.81					9566.75	14167.5					2989.29	3009.94					38.3429	37.6458
996.365	879.869					210.189	262.475					3913.87	2681.28					9567.32	14170.4					2989.95	3011.19					38.3429	37.6458
996.39	879.887					210.189	262.475					3914.1	2681.39					9567.71	14170.7					2990.04	3012.11					38.3429	37.6458
996.443	879.939					210.189	262.475					3915.49	2681.78					9568.07	14171					2990.15	3013.6					38.3429	37.6458
996.758	880.019					210.189	262.823					3916.72	2683.32					9568.76	14179.2					2990.92	3015.54					38.3429	37.6458
996.887	880.025					210.189	262.823					3917.49	2684					9570.12	14184.2					2990.99	3016.14					38.3429	37.6458
997.091	880.035					210.538	263.172					3918.67	2684.44					9571.27	14191.4					2991.14	3017.07					38.3429	37.6458
997.15	880.036					210.538	263.172					3919.06	2687.15					9572.94	14191.6					2991.29	3018.43					38.3429	37.6458
997.167	880.094					210.886	263.172					3919.67	2687.58					9573.67	14194.7					2991.76	3018.51					38.6915	37.6458
997.362	880.094					210.886	263.869					3919.79	2690.09					9578.84	14200.3					2992.48	3019.46					38.6915	37.6458
997.376	880.137					210.886	263.869					3920.04	2691.08					9579.43	14210.8					2993.41	3021.21					38.6915	37.6458
997.523	880.2					210.886	263.869					3920.66	2691.89					9585.52	14231.4					2993.79	3025.15					38.6915	37.6458
997.855	880.202					210.886	264.218					3921.5	2692.5					9588.3	14235.3					2996.68	3025.94					38.6915	37.6458
998.132	880.259					210.886	264.566					3922.98	2693.78					9589.69	14236.7					2996.7	3026.92					38.6915	37.6458
998.388	880.33					211.235	264.566					3923.61	2693.82					9590.31	14253.5					2996.72	3027.34					38.6915	37.6458
998.431	880.36					211.235	264.915					3924.08	2694.84					9595.4	14258.1					2996.76	3027.78					38.6915	37.9944
998.537	880.363					211.583	264.915					3925.02	2695.1					9595.86	14272.4					2997.45	3027.98					38.6915	37.9944
998.538	880.368					211.583	264.915					3925.36	2696.3					9596.49	14277.2					2998.61	3028.3					38.6915	37.9944
998.681	880.539					211.583	265.263					3926.74	2699.1					9596.5	14277.3					2999.09	3028.57					38.6915	37.9944
998.737	880.542					211.583	265.263					3927.32	2699.65					9598.65	14283.9					2999.09	3028.72					38.6915	37.9944
998.751	880.543					211.583	265.263					3928.12	2699.68					9602.7	14287.7					2999.34	3028.9					38.6915	37.9944
998.763	880.583					211.583	265.263					3929	2700.47					9607.59	14287.8					3000.64	3028.95					38.6915	37.9944
998.786	880.629					211.932	265.263					3930.48	2701.36					9609	14293.5					3001.26	3029.9					38.6915	37.9944
998.793	880.733					212.28	265.263					3931.85	2701.39					9612.04	14298.7					3001.49	3030.23					38.6915	37.9944
998.897	880.772					212.28	265.612					3932.52	2701.52					9612.91	14301.4					3001.72	3034.86					38.6915	37.9944
998.917	880.836					212.629	265.612					3934.01	2701.74					9613.6	14306.1					3002.12	3035.24					38.6915	37.9944
998.944	880.846					212.629	265.96					3935.41	2703.32					9615.67	14306.4					3002.91	3035.62					38.6915	37.9944
999.15	880.867					212.629	265.96					3936.16	2703.46					9616.47	14306.8					3003.55	3035.96					39.0401	37.9944
999.164	880.874					212.629	265.96					3938.38	2704.63					9616.87	14313.6					3003.68	3036.07					39.0401	37.9944
999.473	880.938					212.629	266.309					3939.42	2704.94					9625.68	14323					3004.06	3036.4					39.0401	37.9944
999.514	880.966					212.978	266.309					3944.91	2704.99					9626.21	14323.1					3005.94	3036.54					39.0401	38.3429
999.601	880.981					212.978	266.309					3948.47	2705.18					9628.71	14324.5					3006.35	3036.62					39.0401	38.3429
999.613	881					212.978	266.309					3949.01	2707.75					9628.86	14325.6					3006.65	3036.65					39.0401	38.3429
999.753	881.005					213.326	266.309					3950.12	2709.32					9631.08	14340.4					3007.18	3038.24					39.0401	38.3429
999.901	881.105					213.326	266.658					3950.68	2711.93					9633.85	14361.9					3007.31	3039.18					39.0401	38.3429
1000.07	881.229					213.326	266.658					3950.72	2711.93					9635.02	14363.6					3008.57	3039.4					39.0401	38.3429
1000.1	881.235					213.675	266.658					3952.19	2712.66					9637.38	14366.3					3008.67	3040.88					39.0401	38.3429
1000.17	881.321					213.675	266.658					3958.22	2713.4					9637.54	14367.5					3008.79	3041.34					39.0401	38.3429
1000.18	881.4					213.675	266.658					3960.04	2716.24					9642.4	14371.4					3009.13	3045.29					39.0401	38.3429
1000.31	881.454					214.023	267.006					3960.94	2716.88					9646.14	14375.7					3010.85	3046.48					39.3886	38.3429
1000.7	881.461					214.023	267.006					3962.02	2718.23					9647.11	14379.9					3011.29	3047					39.3886	38.3429
1000.95	881.467					214.372	267.006					3962.07	2718.49					9652.51	14396.3					3011.43	3047.15					39.3886	38.3429
1000.99	881.575					214.372	267.355					3968.5	2718.61					9654.24	14400.4					3011.53	3047.5					39.3886	38.3429
1001.01	881.584					214.372	267.355					3970.98	2719.15					9661.26	14401.4					3011.59	3047.87					39.3886	38.3429
1001.06	881.608					214.372	267.703					3971.47	2719.36					9661.48	14418.4					3011.98	3047.94					39.3886	38.3429
1001.26	881.666					214.72	267.703					3971.66	2719.77					9666.47	14422.9					3013.22	3048.06					39.3886	38.3429
1001.34	881.732					214.72	267.703					3974.31	2720.43					9678.19	14427.9					3013.63	3048.59					39.3886	38.3429
1001.43	881.745					214.72	267.703					3976.02	2720.45					9680.31	14431.1					3015.41	3050.97					39.3886	38.3429
1001.56	881.753					214.72	267.703					3976.99	2721.36					9680.94	14436.5					3017.75	3051.17					39.3886	38.3429
1001.65	881.841					214.72	267.703					3977.65	2722.24					9682.55	14446.5					3018.01	3051.29					39.3886	38.3429
1001.66	881.873					214.72	268.052					3977.85	2723.61					9684	14447.2					3018.59	3051.53					39.3886	38.3429
1001.99	881.92					214.72	268.052					3982.13	2725.19					9689	14452.2					3018.63	3052.05					39.3886	38.3429
1001.99	881.986					215.069	268.052					3982.3	2725.59					9691.09	14452.7					3018.77	3053.31					39.3886	38.6915
1002.01	882.023					215.069	268.052					3983.83	2725.85					9692.33	14461.1					3019.5	3053.38					39.3886	38.6915
1002.04	882.029					215.069	268.4					3985.46	2726.77					9693.16	14477.8					3021.59	3054.7					39.3886	38.6915
1002.15	882.11					215.418	268.4					3986.55	2726.98					9695.42	14482.2					3021.99	3055.56					39.7372	38.6915
1002.4	882.115					215.418	268.4					3988.99	2727.22					9695.93	14484.8					3022.53	3056.41					39.7372	38.6915
1002.44	882.129					215.418	268.4					3989.37	2727.76					9696.74	14487.3					3023.15	3056.85					39.7372	38.6915
1002.75	882.131					215.418	268.4					3989.46	2728.58					9698.58	14494.4					3023.22	3057.26					39.7372	38.6915
1002.97	882.145					215.418	268.749					3992.31	2729.72					9700.89	14501.2					3024.45	3058.07					39.7372	38.6915
1002.98	882.264					215.418	269.098					3993.14	2733.21					9702.7	14511.1					3026.04	3058.56					39.7372	38.6915
1003	882.286					215.766	269.098					3993.72	2733.5					9705.93	14517.5					3026.18	3059.14					39.7372	38.6915
1003.09	882.339					215.766	269.446					3995.05	2734.82					9708.22	14522.5					3026.7	3059.15					39.7372	38.6915
1003.13	882.361					215.766	269.446					3995.56	2734.92					9708.3	14524.7					3026.78	3059.34					39.7372	38.6915
1003.13	882.382					215.766	269.795					3996.08	2735.65					9718.59	14525.4					3026.84	3061.41					39.7372	38.6915
1003.16	882.383					215.766	269.795					3999.61	2736.84					9719.84	14533.9					3027.19	3061.7					39.7372	39.0401
1003.16	882.441					215.766	270.492					3999.85	2738.13					9723.02	14536.2					3027.68	3063.95					39.7372	39.0401
1003.3	882.507					216.115	270.492					4001.04	2738.57					9724.41	14543.4					3027.98	3064.82					39.7372	39.0401
1003.5	882.515					216.115	270.84					4004.18	2738.68					9727.35	14544.9					3028.32	3065.13					39.7372	39.0401
1003.51	882.545					216.115	270.84					4007.91	2739.73					9727.84	14553.4					3029.13	3065.3					39.7372	39.0401
1003.51	882.576					216.463	270.84					4007.95	2739.98					9728.94	14553.8					3029.53	3065.38					39.7372	39.0401
1003.54	882.62					216.463	270.84					4008.89	2739.98					9730.43	14554.5					3029.53	3066.11					39.7372	39.0401
1003.66	882.623					216.463	271.189					4009.57	2740.34					9733.33	14555.9					3029.61	3066.22					39.7372	39.0401
1003.66	882.661					216.463	271.189					4010.58	2741.54					9734.71	14556.7					3029.65	3067.43					39.7372	39.0401
1003.68	882.666					216.463	271.538					4011.38	2741.69					9734.99	14558.5					3029.76	3067.83					39.7372	39.0401
1003.73	882.702					216.463	271.538					4013.01	2743.04					9738.81	14563.8					3029.88	3068.12					39.7372	39.0401
1003.77	882.707					216.812	271.538					4013.97	2743.98					9739.23	14588.6					3030.67	3069.87					39.7372	39.3886
1003.88	882.763					216.812	271.886					4015.08	2744.03					9748.15	14595.3					3031.34	3070.16					39.7372	39.3886
1004.05	882.78					216.812	272.235					4016.19	2745.21					9756.83	14596.4					3031.78	3071.2					39.7372	39.3886
1004.05	882.878					216.812	272.235					4018.93	2746.35					9760.48	14609.5					3031.79	3071.74					40.0858	39.3886
1004.1	882.963					216.812	272.583					4019.31	2746.5					9761.28	14611.4					3033.3	3071.75					40.0858	39.3886
1004.12	883.001					217.16	272.583					4020.18	2747.58					9761.42	14615.5					3033.49	3072.05					40.0858	39.3886
1004.26	883.038					217.16	272.583					4021.01	2748.48					9762.47	14619.8					3034.32	3076.21					40.0858	39.3886
1004.33	883.041					217.16	272.583					4022.37	2748.57					9763.66	14628.9					3034.78	3076.93					40.0858	39.3886
1004.4	883.085					217.509	272.932					4024.27	2748.94					9768.17	14636.1					3035.66	3077.75					40.0858	39.3886
1004.49	883.192					217.509	272.932					4024.62	2750.05					9768.64	14639.4					3036.36	3077.92					40.0858	39.3886
1004.73	883.204					217.509	273.28					4025.11	2750.57					9769.88	14652.3					3037.26	3078.24					40.0858	39.3886
1004.74	883.231					217.509	273.28					4026.88	2752.33					9770.01	14653					3038.21	3079.8					40.0858	39.3886
1004.86	883.308					217.509	273.28					4028.1	2755.69					9771.59	14653.7					3038.22	3080.31					40.0858	39.3886
1004.86	883.322					217.509	273.629					4029.67	2756.07					9772.75	14659.8					3038.54	3080.35					40.0858	39.3886
1004.92	883.329					217.509	273.978					4029.87	2756.1					9777.41	14675.1					3038.66	3080.65					40.0858	39.3886
1004.99	883.338					217.858	273.978					4030.56	2756.13					9786.03	14678.8					3039.24	3081.44					40.0858	39.3886
1005	883.357					217.858	273.978					4031.44	2758.71					9787.76	14679.1					3039.58	3081.72					40.0858	39.3886
1005.08	883.36					217.858	273.978					4034.22	2759.81					9795.37	14681.2					3039.88	3081.89					40.0858	39.3886
1005.47	883.379					217.858	274.326					4037.71	2760.05					9795.6	14689.5					3041.88	3082.02					40.0858	39.3886
1005.47	883.397					218.206	274.326					4038.07	2760.11					9798.25	14690.6					3041.88	3082.62					40.0858	39.3886
1005.67	883.44					218.206	274.675					4039.9	2761.34					9798.56	14693.5					3041.9	3083.26					40.0858	39.3886
1005.72	883.451					218.206	275.023					4042.15	2763.67					9802.7	14700.1					3043.01	3084.05					40.0858	39.3886
1005.86	883.487					218.206	275.023					4042.28	2763.98					9806.31	14709.2					3043.41	3084.54					40.0858	39.3886
1005.89	883.499					218.206	275.023					4043.72	2765.7					9806.36	14713.7					3044.25	3085.16					40.4344	39.3886
1005.98	883.517					218.555	275.023					4046.33	2765.89					9811.07	14720.3					3044.46	3087.38					40.4344	39.7372
1006.08	883.534					218.555	275.023					4046.63	2766.31					9821.87	14727.7					3044.69	3088.28					40.4344	39.7372
1006.15	883.728					218.555	275.372					4049.97	2766.7					9824.01	14744.4					3044.69	3088.64					40.4344	39.7372
1006.15	883.77					218.555	275.372					4052.06	2767.17					9830.83	14749.8					3044.83	3089.81					40.4344	39.7372
1006.25	883.781					218.903	275.72					4053.31	2767.95					9831.24	14750.8					3045.92	3090.15					40.4344	39.7372
1006.3	883.825					218.903	275.72					4054.58	2768.21					9835.72	14755.2					3046.75	3090.27					40.4344	39.7372
1006.4	883.831					218.903	275.72					4054.7	2768.27					9840.4	14755.5					3047.23	3090.81					40.4344	39.7372
1006.44	883.864					218.903	275.72					4056.66	2768.45					9843.13	14762.9					3047.26	3092.63					40.4344	39.7372
1006.59	883.964					219.252	275.72					4056.85	2768.51					9844.16	14766.6					3047.84	3092.65					40.7829	39.7372
1006.77	883.99					219.252	275.72					4060.37	2769.65					9845.16	14770					3048.38	3094.34					40.7829	39.7372
1006.87	883.994					219.252	275.72					4061.17	2771.79					9847.64	14773.5					3048.46	3094.76					40.7829	39.7372
1006.9	884.027					219.6	276.069					4061.55	2771.86					9849.63	14775					3048.8	3094.78					40.7829	39.7372
1006.96	884.059					219.6	276.069					4064.39	2772.17					9851.39	14775.5					3049.02	3095.66					40.7829	39.7372
1007.03	884.084					219.949	276.069					4064.93	2773.79					9865.05	14779.9					3049.04	3095.75					40.7829	39.7372
1007.08	884.134					219.949	276.418					4066.86	2773.86					9867.07	14784.7					3050.67	3096.14					40.7829	39.7372
1007.1	884.187					219.949	276.418					4067.22	2774.05					9868.88	14787.5					3051.13	3096.42					40.7829	39.7372
1007.12	884.192					219.949	276.418					4068.25	2774.17					9870.52	14787.8					3051.57	3097.04					40.7829	39.7372
1007.39	884.25					219.949	276.766					4069.07	2774.61					9873.84	14804.6					3052.55	3098.28					40.7829	39.7372
1007.46	884.268					219.949	276.766					4070.41	2775.19					9877.04	14825.4					3053.51	3099.58					41.1315	39.7372
1007.57	884.34					220.298	277.115					4074.64	2775.82					9879.21	14828.7					3053.6	3101.36					41.1315	40.0858
1007.59	884.37					220.298	277.463					4075.05	2776.06					9879.24	14840.9					3054.36	3102.83					41.1315	40.0858
1007.6	884.483					220.298	277.463					4077.38	2777.75					9879.88	14852.1					3054.96	3103.21					41.1315	40.0858
1007.7	884.494					220.298	277.463					4077.72	2779.04					9882.84	14854					3056.55	3103.31					41.1315	40.0858
1007.75	884.538					220.298	277.812					4079.33	2779.09					9883.07	14857.3					3057.34	3103.57					41.1315	40.0858
1008.02	884.709					220.298	278.16					4080.75	2779.65					9890.13	14870.2					3058.09	3104.5					41.1315	40.0858
1008.12	884.773					220.298	278.16					4081.53	2780.13					9893.76	14874.2					3058.19	3105.68					41.1315	40.0858
1008.13	884.776					220.646	278.16					4082.54	2780.49					9897.62	14883.9					3058.35	3106.23					41.1315	40.0858
1008.13	884.838					220.646	278.16					4086.25	2781.44					9899.3	14888					3059.54	3107.05					41.1315	40.0858
1008.16	884.885					220.646	278.16					4086.59	2781.84					9900.16	14899.7					3061.16	3108.06					41.1315	40.0858
1008.29	884.89					220.995	278.16					4087.2	2783.65					9908.89	14906.8					3061.76	3108.69					41.1315	40.0858
1008.41	884.892					220.995	278.509					4087.78	2783.73					9910.16	14909.4					3061.92	3108.96					41.1315	40.0858
1008.57	884.95					220.995	278.509					4088.86	2784.78					9910.75	14915.1					3061.97	3109.42					41.1315	40.0858
1008.63	884.961					221.343	278.509					4089.36	2785.41					9913.89	14916.3					3063.47	3109.9					41.1315	40.0858
1008.73	884.967					221.343	278.858					4092.7	2788.28					9915.89	14917.9					3065.23	3110.3					41.1315	40.4344
1008.73	884.991					221.343	278.858					4093.37	2790.52					9916.86	14922.7					3065.43	3110.92					41.1315	40.4344
1008.8	885.03					221.343	278.858					4094.15	2790.98					9918.36	14930.3					3065.71	3111.37					41.1315	40.4344
1008.81	885.084					221.692	278.858					4095.09	2791.85					9923.19	14937.5					3067.83	3112.59					41.1315	40.4344
1008.96	885.126					221.692	278.858					4096.18	2792.23					9924.03	14937.9					3068.5	3112.94					41.1315	40.4344
1009.04	885.164					221.692	278.858					4096.49	2792.5					9925.31	14943.3					3070.05	3113.77					41.1315	40.4344
1009.16	885.177					222.04	278.858					4097.68	2795.26					9926.31	14948.3					3070.27	3114.33					41.4801	40.4344
1009.19	885.192					222.04	279.206					4098.65	2795.81					9929.46	14949.3					3071.12	3115.57					41.4801	40.4344
1009.4	885.204					222.04	279.555					4098.92	2797.12					9935.32	14956.7					3071.12	3115.64					41.4801	40.4344
1009.51	885.378					222.04	279.555					4099.62	2797.26					9941.56	14957.4					3072.33	3119.12					41.4801	40.7829
1009.58	885.38					222.389	279.903					4099.67	2798.48					9942.57	14959.4					3073.09	3121.89					41.4801	40.7829
1009.61	885.442					222.389	279.903					4100.52	2800.19					9947.21	14972.5					3073.28	3122.08					41.4801	40.7829
1009.63	885.451					222.389	279.903					4103.3	2801.12					9947.72	14982.3					3074.25	3123.41					41.4801	40.7829
1009.66	885.465					222.738	280.252					4103.74	2801.15					9961.05	14983.8					3075.04	3123.66					41.4801	40.7829
1009.68	885.473					222.738	280.252					4103.96	2801.15					9968.65	14984.4					3077.49	3123.71					41.4801	40.7829
1009.69	885.522					222.738	280.6					4104.39	2801.17					9970.95	14985.8					3077.7	3123.84					41.4801	40.7829
1009.73	885.531					222.738	280.949					4104.79	2803.83					9981.18	14991.1					3080.53	3123.92					41.4801	40.7829
1009.87	885.533					222.738	280.949					4106.29	2804.63					9982.65	14993.6					3080.74	3124.16					41.4801	40.7829
1009.98	885.561					222.738	280.949					4106.68	2804.7					9983.17	15000.6					3082.58	3124.97					41.4801	40.7829
1010.05	885.617					223.086	280.949					4107.29	2804.89					9985.38	15002					3082.76	3126.86					41.4801	40.7829
1010.18	885.617					223.086	281.298					4108.47	2805.4					9986.63	15004					3083.41	3127.46					41.4801	40.7829
1010.22	885.693					223.435	281.298					4108.86	2806.73					9989.09	15010.5					3085.8	3127.46					41.4801	40.7829
1010.31	885.726					223.435	281.298					4109.97	2807.77					9989.55	15016.2					3086.45	3127.6					41.4801	41.1315
1010.32	885.759					223.435	281.298					4110.58	2807.79					9990.35	15023.4					3086.78	3128.71					41.4801	41.1315
1010.33	885.812					223.435	281.298					4111.37	2808.69					9994.16	15030.2					3087.05	3128.97					41.4801	41.1315
1010.39	885.813					223.435	281.298					4114.87	2809.08					9995.49	15031.8					3088.03	3129.54					41.4801	41.1315
1010.43	885.833					223.783	281.298					4115.26	2810.13					9997.73	15040.2					3089.52	3130.23					41.4801	41.1315
1010.47	885.834					223.783	281.646					4117.05	2810.3					9999.35	15042.1					3089.61	3130.9					41.8286	41.1315
1010.96	885.85					223.783	281.646					4117.28	2810.6					10001.2	15042.1					3089.81	3132.12					41.8286	41.1315
1011.26	885.868					224.132	281.646					4117.87	2810.6					10004.2	15042.2					3090.98	3132.14					41.8286	41.1315
1011.27	885.878					224.132	281.995					4118.31	2810.83					10006.7	15046.8					3091.53	3132.31					41.8286	41.1315
1011.31	885.911					224.48	281.995					4119.35	2811.01					10008.4	15052.6					3092.62	3133.84					41.8286	41.1315
1011.58	885.936					224.48	282.343					4120.76	2813.06					10015.5	15055.3					3093.45	3134.09					41.8286	41.1315
1011.58	885.98					224.48	282.343					4127.65	2813.12					10018.6	15057.2					3093.51	3134.7					41.8286	41.1315
1011.61	885.985					224.48	282.343					4128.54	2813.48					10021.2	15060.1					3093.63	3135.36					41.8286	41.1315
1011.63	886.02					224.48	282.343					4128.98	2813.58					10024.4	15063.4					3094.54	3135.82					41.8286	41.1315
1011.71	886.026					224.48	282.692					4130.04	2814.41					10043.7	15086.7					3094.64	3136.46					41.8286	41.1315
1011.79	886.064					224.48	282.692					4130.69	2815.02					10045.2	15121					3095.29	3139.1					41.8286	41.4801
1011.81	886.097					224.829	282.692					4132.3	2816.19					10050.5	15128.3					3095.6	3139.6					41.8286	41.4801
1011.88	886.106					224.829	282.692					4134.55	2817.09					10051.2	15130.6					3096.07	3139.7					41.8286	41.4801
1011.98	886.168					224.829	283.04					4135.07	2818.03					10055.7	15140.9					3097.27	3140.03					41.8286	41.4801
1011.99	886.193					224.829	283.04					4135.81	2818.91					10064.4	15152.9					3097.63	3140.75					41.8286	41.4801
1012	886.196					225.178	283.389					4136.8	2819.22					10069.9	15153.8					3097.81	3140.94					41.8286	41.4801
1012.15	886.204					225.526	283.389					4137.38	2819.35					10076.2	15163.2					3097.81	3141.14					41.8286	41.4801
1012.18	886.209					225.526	283.389					4146.9	2820.58					10076.3	15164.5					3098.28	3142.21					41.8286	41.8286
1012.25	886.219					225.526	283.389					4148.45	2820.74					10082.9	15167.8					3098.5	3143.11					42.1772	41.8286
1012.37	886.222					225.526	283.389					4153.21	2822.11					10083.3	15185.1					3100.96	3144.68					42.1772	41.8286
1012.52	886.24					225.526	283.738					4154.61	2822.19					10085	15185.4					3101.09	3145.15					42.1772	41.8286
1012.74	886.324					225.526	283.738					4156.86	2822.57					10087	15186					3101.86	3145.88					42.1772	41.8286
1012.9	886.337					225.875	283.738					4157.17	2823.12					10087.4	15191.3					3102.23	3146.67					42.1772	41.8286
1012.94	886.35					225.875	284.086					4157.95	2823.33					10088.8	15192.6					3104.2	3147.11					42.1772	41.8286
1013.04	886.363					225.875	284.086					4159.4	2823.54					10089.5	15195.5					3105.01	3148.18					42.1772	41.8286
1013.16	886.367					225.875	284.435					4160.98	2823.92					10091.3	15197.6					3105.1	3148.24					42.1772	41.8286
1013.41	886.589					226.223	284.435					4164.38	2824.01					10091.6	15198.9					3105.63	3148.26					42.1772	41.8286
1013.59	886.741					226.223	284.783					4164.58	2824.13					10098	15203.9					3106.42	3148.31					42.1772	41.8286
1013.89	886.751					226.223	284.783					4172.14	2828.57					10100	15205.5					3107.39	3148.89					42.1772	42.1772
1013.94	886.762					226.572	284.783					4173.09	2829.01					10100.1	15216.3					3108.14	3148.95					42.1772	42.1772
1014.02	886.793					226.572	285.132					4173.92	2830.2					10100.2	15218.4					3108.33	3149.38					42.1772	42.1772
1014.07	886.804					226.572	285.132					4174.43	2830.21					10106.7	15219.2					3108.49	3149.65					42.1772	42.1772
1014.22	886.827					226.572	285.48					4175.8	2830.35					10108.4	15223.2					3108.56	3150.17					42.1772	42.1772
1014.41	886.846					226.572	285.48					4176.09	2832.45					10114	15223.2					3108.65	3151.08					42.1772	42.1772
1014.43	886.915					226.572	285.48					4176.36	2832.5					10115	15224.2					3110.53	3152.71					42.1772	42.1772
1014.55	886.918					226.92	285.829					4176.43	2835.65					10115.2	15227.9					3110.72	3157.43					42.1772	42.1772
1014.65	886.971					226.92	285.829					4177.13	2836.82					10120.3	15228.6					3111.39	3157.43					42.1772	42.1772
1014.67	887.025					226.92	285.829					4177.53	2836.86					10123.3	15232.1					3112.25	3158.02					42.1772	42.1772
1015.23	887.028					226.92	285.829					4178.57	2836.95					10125.2	15236.7					3112.88	3158.1					42.5258	42.1772
1015.34	887.031					226.92	286.178					4179.32	2838.02					10125.3	15243.8					3114.9	3158.46					42.5258	42.1772
1015.81	887.04					227.269	286.178					4182.02	2838.04					10125.3	15268.8					3115.04	3159.38					42.5258	42.1772
1015.82	887.165					227.269	286.875					4184.76	2838.83					10125.4	15272.3					3115.07	3160.25					42.5258	42.1772
1015.95	887.217					227.618	286.875					4185.8	2838.94					10126.6	15278.5					3115.5	3161.1					42.5258	42.1772
1015.97	887.257					227.618	286.875					4187.46	2840.18					10127.3	15290.6					3115.96	3163.92					42.5258	42.1772
1016.05	887.28					227.618	287.223					4188.13	2840.39					10129.6	15291.3					3117.46	3165.04					42.5258	42.1772
1016.09	887.289					227.618	287.223					4188.45	2840.46					10130.7	15302					3117.57	3166.5					42.5258	42.1772
1016.14	887.313					227.618	287.223					4189.65	2840.58					10131.8	15304					3117.89	3167.19					42.5258	42.1772
1016.26	887.332					227.618	287.223					4190.7	2840.6					10132.9	15306					3118.43	3167.85					42.5258	42.5258
1016.31	887.393					227.966	287.223					4192.77	2843.76					10137.3	15308.8					3119.79	3168.64					42.5258	42.5258
1016.4	887.515					227.966	287.223					4192.79	2846.32					10143.3	15315.1					3119.8	3168.77					42.5258	42.5258
1016.49	887.558					227.966	287.572					4193.49	2847.09					10144.7	15315.7					3119.99	3169.16					42.5258	42.5258
1016.61	887.59					227.966	287.572					4193.96	2847.63					10150.9	15316.9					3120.07	3169.82					42.5258	42.5258
1016.67	887.684					228.315	287.572					4193.98	2848.28					10151.6	15323.4					3120.67	3170.72					42.8744	42.5258
1016.68	887.751					228.663	287.572					4194.06	2848.42					10157.1	15326.5					3121.17	3171.4					42.8744	42.5258
1016.68	887.841					228.663	287.92					4195.91	2849.63					10160.2	15330.1					3121.91	3173.05					42.8744	42.8744
1016.7	887.849					228.663	287.92					4197.96	2849.77					10163.5	15334.9					3121.94	3174.57					42.8744	42.8744
1016.82	887.872					228.663	288.269					4200.67	2850.49					10166	15336.9					3122.92	3174.78					42.8744	42.8744
1016.83	887.96					229.012	288.269					4201.02	2850.93					10166	15337.5					3123.34	3177.04					42.8744	42.8744
1016.86	888.018					229.012	288.269					4202.78	2853.29					10166.5	15339.2					3124.41	3177.24					42.8744	42.8744
1016.93	888.062					229.012	288.618					4203.1	2855.81					10172.4	15340.8					3124.73	3177.25					42.8744	42.8744
1017.04	888.075					229.012	288.618					4204.8	2859.42					10172.8	15344.9					3125.38	3178.11					42.8744	42.8744
1017.12	888.148					229.012	288.966					4204.89	2859.6					10173.7	15354.6					3125.65	3178.29					42.8744	42.8744
1017.23	888.199					229.012	288.966					4205.02	2860.2					10174.7	15357.6					3126.07	3178.41					42.8744	42.8744
1017.23	888.261					229.012	288.966					4205.95	2861.42					10175.2	15358.2					3126.28	3179.07					42.8744	42.8744
1017.28	888.341					229.36	289.315					4207.24	2863.04					10175.3	15358.7					3126.32	3180.06					42.8744	42.8744
1017.32	888.39					229.36	289.315					4208.84	2864.17					10178.9	15364.3					3126.75	3181.05					42.8744	42.8744
1017.51	888.449					229.36	289.663					4209.01	2864.18					10180.8	15365.7					3127.48	3181.41					42.8744	42.8744
1017.56	888.454					229.709	289.663					4209.7	2865.27					10183.5	15379.7					3127.97	3182.9					42.8744	42.8744
1017.79	888.511					229.709	290.012					4210.77	2866.37					10187.2	15389.5					3130.84	3182.98					42.8744	42.8744
1017.84	888.512					229.709	290.012					4211.31	2866.81					10194.6	15391.8					3130.85	3183.2					43.2229	43.2229
1018.06	888.518					229.709	290.361					4211.99	2868.68					10198.4	15395.4					3131.87	3184.2					43.2229	43.2229
1018.06	888.631					229.709	290.361					4213.37	2870.03					10198.5	15399.9					3131.9	3184.2					43.2229	43.2229
1018.21	888.667					229.709	290.361					4213.56	2871.79					10199.3	15403.3					3132.28	3184.8					43.2229	43.2229
1018.34	888.692					229.709	290.709					4213.93	2873.09					10201.5	15405.9					3133.07	3187.5					43.2229	43.2229
1018.47	888.693					229.709	291.058					4215.96	2873.46					10201.8	15409.8					3133.5	3188.19					43.5715	43.2229
1018.48	888.824					230.058	291.058					4220.15	2873.93					10203.5	15419.6					3134.08	3188.27					43.5715	43.5715
1018.54	888.855					230.058	291.058					4227.39	2874.45					10204.7	15419.7					3135.25	3188.59					43.5715	43.5715
1018.97	888.877					230.058	291.058					4230.86	2874.51					10208.6	15440.9					3135.86	3189.25					43.5715	43.5715
1019	888.906					230.058	291.406					4230.97	2875.06					10209.9	15456					3135.9	3190.18					43.5715	43.5715
1019.01	888.93					230.406	291.406					4231.59	2875.71					10210.6	15458.8					3135.9	3190.98					43.5715	43.5715
1019.16	888.949					230.406	291.406					4233.42	2878.62					10212	15466.3					3136.3	3191.75					43.5715	43.5715
1019.23	888.965					230.755	291.406					4233.48	2878.65					10216.5	15472					3137.25	3191.94					43.5715	43.5715
1019.46	888.965					230.755	291.406					4236.17	2878.99					10225.5	15484.6					3138.64	3192.02					43.5715	43.5715
1019.59	888.975					230.755	291.755					4236.97	2880.84					10230	15488.2					3139.24	3195.22					43.5715	43.9201
1019.6	889.075					230.755	291.755					4239.02	2880.93					10232.3	15498.2					3140.38	3195.25					43.9201	43.9201
1019.9	889.091					231.103	292.452					4241.63	2883.29					10235.8	15510.5					3140.49	3195.79					43.9201	43.9201
1019.97	889.115					231.103	292.452					4246.36	2883.73					10237	15521.8					3140.66	3196.27					43.9201	43.9201
1019.97	889.119					231.103	292.452					4250.95	2884.15					10241	15524.4					3141.38	3196.44					43.9201	43.9201
1020.04	889.129					231.103	292.801					4251.05	2886.16					10241.7	15539.1					3141.4	3197.3					43.9201	43.9201
1020.07	889.136					231.103	293.149					4252.74	2886.99					10242.1	15547.1					3142.89	3197.33					43.9201	43.9201
1020.08	889.144					231.452	293.149					4253.38	2889.16					10244.7	15547.3					3143.66	3199					43.9201	43.9201
1020.11	889.229					231.452	293.149					4253.62	2889.19					10245.5	15550.4					3143.72	3199.13					43.9201	43.9201
1020.14	889.423					231.8	293.149					4254.05	2889.51					10251.9	15555.6					3143.75	3200.53					43.9201	43.9201
1020.24	889.426					231.8	293.498					4257.05	2890.74					10253	15557.8					3144.71	3200.82					43.9201	43.9201
1020.43	889.43					232.149	293.846					4257.5	2891.97					10256	15559					3145.2	3201.43					43.9201	43.9201
1020.46	889.447					232.149	293.846					4265.2	2892.61					10263.8	15567.1					3146.23	3201.65					43.9201	43.9201
1020.51	889.53					232.149	293.846					4266.82	2892.7					10268.4	15569.1					3147.9	3201.87					43.9201	44.2686
1020.57	889.575					232.498	293.846					4270.63	2893.78					10268.7	15569.6					3148.25	3202.22					43.9201	44.2686
1020.59	889.66					232.498	293.846					4273.08	2895.19					10269.7	15570					3148.79	3203.1					43.9201	44.2686
1020.59	889.684					232.498	294.195					4273.94	2896.06					10272.2	15571.7					3150.21	3204.03					44.2686	44.2686
1020.72	889.73					232.498	294.195					4274.7	2896.37					10277.1	15573					3150.65	3204.85					44.2686	44.2686
1020.78	889.735					232.498	294.195					4275.15	2896.38					10284.4	15579					3151.03	3206.12					44.2686	44.2686
1020.88	889.75					232.846	294.195					4275.75	2898.04					10288.1	15585.7					3151.58	3206.36					44.2686	44.2686
1020.89	889.757					232.846	294.195					4276.76	2898.83					10299.2	15594.1					3152.18	3206.51					44.2686	44.2686
1021.14	889.781					233.195	294.543					4277.22	2899.32					10300.7	15611.3					3152.39	3207.21					44.2686	44.2686
1021.46	889.813					233.195	294.892					4278.37	2899.45					10316.7	15611.7					3152.71	3208.55					44.2686	44.6172
1021.53	889.818					233.543	294.892					4278.8	2900.01					10319.7	15612.3					3152.92	3209.89					44.2686	44.6172
1021.57	889.839					233.543	295.241					4279.59	2900.06					10324.3	15619					3153.51	3209.93					44.2686	44.6172
1021.67	889.889					233.543	295.241					4284.17	2900.6					10326.9	15626.3					3155.84	3210.79					44.2686	44.6172
1021.91	889.93					233.543	295.241					4284.98	2901.74					10330.3	15627.9					3156.02	3211.6					44.2686	44.6172
1022.16	889.968					233.892	295.241					4285.41	2901.92					10332.3	15637.7					3156.19	3212.26					44.2686	44.6172
1022.51	890.071					233.892	295.241					4285.77	2902.09					10333.1	15639.4					3156.53	3215.08					44.6172	44.6172
1022.79	890.073					234.24	295.241					4286.79	2902.24					10333.4	15641.6					3157.87	3215.23					44.6172	44.6172
1022.85	890.073					234.24	295.241					4287.1	2902.48					10333.7	15646.1					3157.89	3215.31					44.6172	44.6172
1022.86	890.15					234.24	295.589					4287.59	2902.75					10334.5	15648.7					3158.4	3216.76					44.6172	44.6172
1022.88	890.153					234.24	295.589					4291.61	2903.56					10338.2	15654.1					3158.85	3217.22					44.6172	44.6172
1022.95	890.153					234.589	295.589					4294.85	2903.6					10342.1	15665					3160.27	3219.16					44.6172	44.6172
1023.09	890.154					234.938	295.938					4295.96	2904.09					10342.4	15668.3					3161.18	3219.63					44.6172	44.6172
1023.37	890.215					235.286	295.938					4296.37	2904.78					10352.4	15669.4					3162.17	3220.17					44.6172	44.6172
1023.58	890.294					235.286	296.286					4296.51	2904.99					10357	15672.8					3162.59	3220.92					44.6172	44.6172
1023.58	890.307					235.635	296.286					4297.68	2906.13					10359.1	15679.4					3163.05	3221.23					44.6172	44.9658
1023.68	890.342					235.635	296.635					4299.52	2906.19					10362.1	15681.6					3163.26	3222.29					44.6172	44.9658
1024.32	890.367					235.983	296.635					4300.88	2906.87					10370.1	15691.7					3163.97	3222.33					44.6172	44.9658
1024.57	890.38					235.983	296.635					4301.06	2907.65					10372.4	15703					3164.62	3222.41					44.9658	44.9658
1024.6	890.412					236.332	296.635					4301.59	2908.72					10373.1	15708.4					3165.69	3222.82					44.9658	44.9658
1024.6	890.43					236.332	296.983					4301.65	2909.11					10376.8	15710					3167.11	3224.66					44.9658	44.9658
1024.6	890.498					236.332	296.983					4302.98	2909.25					10383.4	15716.1					3167.69	3225.12					44.9658	44.9658
1024.64	890.519					236.68	297.332					4302.98	2910.68					10387.9	15717					3168.8	3225.6					44.9658	44.9658
1024.71	890.528					236.68	298.029					4304.66	2910.96					10390.8	15720.3					3168.97	3225.92					44.9658	44.9658
1024.75	890.577					236.68	298.029					4311.21	2913.2					10391.2	15725.2					3169.19	3227.79					44.9658	44.9658
1024.76	890.624					236.68	298.029					4311.94	2914.31					10391.8	15727					3171.41	3228.04					44.9658	44.9658
1024.83	890.631					236.68	298.378					4312.06	2915.65					10393.8	15744.2					3172.11	3231.73					44.9658	44.9658
1024.93	890.664					236.68	298.378					4312.09	2916.08					10393.8	15748.8					3172.61	3232.15					44.9658	44.9658
1024.93	890.671					237.029	298.726					4313.59	2916.47					10395.9	15749.6					3173.13	3233.63					44.9658	45.3144
1024.96	890.686					237.029	298.726					4315.24	2918.19					10401.2	15751.6					3173.49	3233.63					44.9658	45.3144
1024.98	890.713					237.378	299.075					4316.11	2918.42					10404.4	15756.8					3175.19	3233.79					45.3144	45.3144
1025.05	890.722					237.378	299.075					4316.11	2919.23					10407.9	15766.7					3175.27	3234.02					45.3144	45.3144
1025.14	890.725					237.726	299.075					4317.56	2919.27					10409.6	15768.6					3175.42	3234.34					45.3144	45.3144
1025.21	890.74					237.726	299.772					4318.41	2919.75					10409.8	15770.2					3175.83	3234.61					45.3144	45.3144
1025.6	890.745					237.726	299.772					4318.5	2920.6					10411.4	15781.5					3176.24	3235.71					45.3144	45.3144
1025.71	890.791					238.075	299.772					4318.53	2920.8					10414	15784.8					3176.9	3236.26					45.3144	45.3144
1025.92	890.813					238.075	300.121					4318.91	2921.2					10420.5	15792.3					3177.35	3236.87					45.3144	45.3144
1025.96	890.836					238.075	300.121					4319.38	2921.51					10423.7	15795.8					3177.65	3237.57					45.3144	45.3144
1025.98	890.878					238.423	300.469					4320.07	2922.78					10426.3	15797.6					3178.4	3238.02					45.3144	45.3144
1026.13	890.886					238.423	300.469					4322.57	2924.3					10427.6	15805.2					3178.83	3238.04					45.3144	45.3144
1026.13	890.944					238.423	300.469					4323.04	2926.07					10428.2	15827.4					3178.95	3239.56					45.3144	45.3144
1026.16	891.027					238.423	300.469					4325.08	2926.83					10429.1	15828.6					3180.01	3240.61					45.3144	45.3144
1026.23	891.061					238.423	300.469					4325.33	2927.53					10430.5	15831.4					3180.31	3244.45					45.3144	45.3144
1026.45	891.065					238.423	300.469					4325.85	2929.02					10430.9	15834.7					3180.58	3245.54					45.3144	45.3144
1026.58	891.082					238.423	300.818					4327.92	2929.92					10435	15834.8					3180.95	3246.09					45.3144	45.3144
1026.7	891.094					238.423	300.818					4329.98	2931.14					10436.6	15839.9					3180.95	3247.7					45.6629	45.3144
1026.72	891.098					238.772	300.818					4333.43	2931.19					10437.8	15843					3181.39	3247.85					45.6629	45.3144
1026.73	891.102					238.772	301.166					4334.13	2931.78					10440.7	15847.1					3181.62	3248.23					45.6629	45.6629
1026.8	891.111					238.772	301.166					4334.99	2931.8					10445.7	15847.2					3182.3	3249.97					45.6629	45.6629
1026.85	891.204					238.772	301.166					4335.32	2933.02					10452	15851.7					3182.53	3252.46					45.6629	45.6629
1027.04	891.238					239.12	301.166					4338.38	2933.2					10452.8	15859					3182.67	3252.93					45.6629	45.6629
1027.05	891.238					239.12	301.166					4338.39	2934.6					10456.8	15859.9					3182.84	3252.98					45.6629	45.6629
1027.24	891.287					239.12	301.166					4338.47	2937.91					10458.9	15861.4					3182.94	3254.12					45.6629	45.6629
1027.29	891.344					239.12	301.166					4338.77	2938.48					10473.9	15862.3					3184.16	3254.49					45.6629	45.6629
1027.31	891.369					239.469	301.515					4340.44	2938.78					10484.1	15863.9					3184.4	3255.69					45.6629	45.6629
1027.39	891.373					239.818	301.515					4341.91	2939.11					10486.8	15864.8					3184.64	3256.46					45.6629	45.6629
1027.46	891.384					239.818	301.863					4343.74	2940.52					10493.1	15868					3184.8	3257.02					45.6629	45.6629
1027.52	891.412					239.818	301.863					4345.08	2941.57					10496.8	15871.3					3187	3257.16					45.6629	45.6629
1027.53	891.416					239.818	302.212					4346.77	2942.17					10501	15874.6					3187.76	3257.62					45.6629	45.6629
1027.61	891.427					239.818	302.561					4347.88	2942.67					10501.3	15878.3					3188.68	3258.46					45.6629	45.6629
1027.97	891.437					239.818	302.909					4347.95	2943.18					10501.7	15886.5					3189.83	3260.43					45.6629	45.6629
1028.12	891.631					240.166	302.909					4348.69	2944.28					10503.6	15894					3190.06	3260.62					45.6629	45.6629
1028.32	891.678					240.166	302.909					4349.35	2945.52					10506.1	15894.1					3190.3	3262.63					45.6629	46.0115
1028.32	891.699					240.515	303.258					4349.74	2946.17					10508.6	15895.8					3190.45	3262.83					45.6629	46.0115
1028.37	891.717					240.515	303.258					4351.01	2946.34					10510.4	15898.5					3190.9	3263.1					45.6629	46.0115
1028.47	891.767					240.863	303.258					4354.05	2946.56					10511	15905.3					3192.9	3265.07					46.0115	46.0115
1028.51	891.774					240.863	303.258					4354.8	2948.59					10513.5	15913.2					3192.99	3267.26					46.0115	46.0115
1028.61	891.781					240.863	303.606					4355.43	2950.15					10517.1	15922.1					3195.23	3268.12					46.0115	46.0115
1028.91	891.808					241.212	303.955					4357.54	2951.18					10520.4	15923.1					3196.19	3268.38					46.0115	46.0115
1028.93	891.827					241.212	303.955					4359.91	2952.19					10526.3	15935.8					3196.23	3268.83					46.0115	46.0115
1028.95	891.856					241.56	303.955					4361.65	2952.22					10526.5	15936.6					3196.29	3269.15					46.0115	46.3601
1029.16	891.896					241.909	304.303					4361.83	2953.12					10526.7	15943.4					3197.19	3270.3					46.0115	46.3601
1029.18	891.933					241.909	304.303					4361.86	2953.69					10529	15944.2					3197.41	3271.86					46.0115	46.3601
1029.32	892					241.909	304.652					4362.62	2954.37					10529	15952.4					3198.25	3272.17					46.0115	46.3601
1029.48	892.045					241.909	304.652					4363.35	2954.87					10529.5	15957.6					3198.39	3272.7					46.0115	46.3601
1029.72	892.09					241.909	304.652					4363.51	2956.96					10529.7	15977.7					3198.45	3273.09					46.0115	46.3601
1029.76	892.126					241.909	304.652					4364.33	2958.5					10530.9	15978.4					3198.57	3274.39					46.3601	46.3601
1029.82	892.134					241.909	304.652					4365.22	2958.79					10532	15981.6					3198.87	3274.45					46.3601	46.3601
1029.92	892.171					241.909	305.001					4366.33	2959.32					10532.8	15984.9					3199.54	3274.82					46.3601	46.3601
1029.92	892.186					241.909	305.001					4367.06	2959.77					10533.4	16000.9					3200.73	3275.67					46.3601	46.7087
1030.18	892.191					242.258	305.698					4367.58	2959.79					10539.2	16014.7					3200.78	3276.59					46.3601	46.7087
1030.27	892.198					242.258	306.046					4368.11	2959.82					10546.6	16019.6					3201.39	3276.75					46.3601	46.7087
1030.31	892.223					242.258	306.046					4369.32	2960.15					10546.9	16024.3					3201.53	3276.94					46.3601	46.7087
1030.31	892.246					242.258	306.046					4369.53	2962.07					10546.9	16028.8					3202.76	3278.6					46.3601	46.7087
1030.39	892.264					242.258	306.046					4371.44	2963.06					10547.3	16031.1					3202.94	3278.94					46.7087	46.7087
1030.44	892.284					242.606	306.046					4373.17	2963.3					10548.6	16032.5					3204.28	3279.58					46.7087	46.7087
1030.8	892.288					242.606	306.046					4373.49	2964					10552.4	16035.3					3204.7	3280.27					46.7087	46.7087
1030.8	892.294					242.606	306.046					4375.04	2964.05					10552.6	16053.5					3205.46	3280.3					46.7087	46.7087
1030.82	892.336					242.955	306.395					4376.75	2965.52					10553.9	16054.8					3207.26	3280.76					46.7087	46.7087
1030.86	892.348					242.955	306.395					4376.78	2965.67					10562	16059.2					3207.92	3280.78					46.7087	46.7087
1030.92	892.348					242.955	306.395					4376.88	2967.69					10565	16063.4					3209.14	3280.8					46.7087	46.7087
1031.02	892.393					242.955	306.395					4381.48	2968.28					10566.8	16065.2					3211.18	3280.85					46.7087	46.7087
1031.02	892.401					243.303	306.395					4383.16	2968.44					10566.9	16068.1					3211.52	3280.96					46.7087	46.7087
1031.05	892.408					243.303	306.395					4383.29	2969.24					10572.4	16079.9					3211.98	3281.89					46.7087	46.7087
1031.14	892.517					243.303	306.743					4384.3	2969.25					10572.8	16086.2					3213.05	3282.03					46.7087	47.0572
1031.16	892.609					243.652	306.743					4385.36	2970.09					10575.1	16087.1					3213.6	3282.91					46.7087	47.0572
1031.21	892.648					243.652	307.092					4386.1	2970.64					10576.2	16088.3					3213.66	3284.33					46.7087	47.0572
1031.34	892.655					243.652	307.441					4386.37	2970.92					10577.8	16091.8					3213.76	3286.54					47.0572	47.0572
1031.38	892.696					244	307.441					4386.45	2971.31					10581.1	16095					3214.37	3288.39					47.0572	47.0572
1031.39	892.714					244	307.441					4387.28	2971.61					10585.5	16099.7					3214.57	3288.8					47.0572	47.4058
1031.43	892.718					244	307.441					4388.61	2972.57					10588.1	16104.5					3215.06	3289.73					47.0572	47.4058
1031.51	892.739					244.349	307.789					4391.47	2972.65					10589.3	16116.1					3215.53	3289.91					47.0572	47.4058
1031.52	892.781					244.349	307.789					4393.08	2974.38					10591.3	16117					3215.88	3292.39					47.0572	47.4058
1031.53	892.874					244.349	308.138					4393.35	2974.51					10591.8	16127.1					3217.41	3292.52					47.0572	47.4058
1031.54	892.908					244.349	308.486					4394.78	2975.24					10592.6	16130					3217.67	3294.23					47.0572	47.4058
1031.58	892.953					244.349	308.486					4394.94	2975.5					10593.1	16141					3217.87	3294.31					47.0572	47.4058
1031.6	892.994					244.698	308.835					4395.3	2976.81					10594.1	16149					3219.06	3294.5					47.0572	47.4058
1031.82	893.008					244.698	309.183					4398.02	2977.21					10594.8	16153.4					3219.44	3294.66					47.0572	47.4058
1032	893.011					244.698	309.183					4398.29	2977.85					10595.2	16173					3219.58	3294.93					47.0572	47.4058
1032.03	893.015					245.395	309.532					4398.32	2978.48					10598.1	16175.3					3219.65	3296.17					47.0572	47.4058
1032.03	893.106					245.395	309.532					4399.12	2978.6					10603.3	16175.5					3220.36	3297.04					47.0572	47.4058
1032.06	893.128					245.743	309.532					4401.71	2978.8					10603.9	16186.5					3220.75	3297.09					47.0572	47.4058
1032.07	893.15					245.743	309.881					4403.76	2978.98					10604.9	16203.2					3221.25	3297.67					47.0572	47.4058
1032.16	893.226					245.743	309.881					4404.85	2979.04					10606.2	16205.8					3222.34	3298.12					47.0572	47.7544
1032.17	893.228					245.743	309.881					4405.54	2979.71					10610.6	16213.3					3222.52	3298.67					47.4058	47.7544
1032.41	893.228					245.743	310.229					4406.7	2980.47					10613.8	16216.3					3222.52	3302.25					47.4058	47.7544
1032.44	893.233					245.743	310.229					4408.31	2980.77					10614.7	16219.9					3224.21	3302.73					47.4058	47.7544
1032.73	893.26					246.092	310.229					4410.65	2981.15					10622.3	16225.4					3224.76	3304.82					47.4058	47.7544
1032.77	893.309					246.092	310.229					4411.3	2982.11					10630.8	16230.4					3224.92	3305.28					47.4058	47.7544
1032.79	893.413					246.092	310.229					4411.97	2982.32					10632.2	16235.3					3225.24	3306.31					47.4058	47.7544
1032.88	893.418					246.44	310.578					4412.69	2985.9					10633.6	16248.9					3226.37	3307.81					47.4058	47.7544
1032.9	893.447					246.44	310.578					4412.83	2985.94					10637.3	16249.8					3226.48	3307.87					47.4058	47.7544
1033.02	893.495					246.44	310.578					4413.64	2986.58					10639.4	16258.1					3227.69	3310.7					47.4058	47.7544
1033.02	893.514					246.44	310.926					4413.8	2987.63					10640.3	16260.3					3228.61	3311.2					47.4058	47.7544
1033.06	893.54					246.44	311.275					4414.24	2987.64					10640.6	16260.5					3230.08	3312					47.4058	47.7544
1033.15	893.566					246.44	311.623					4414.54	2988.3					10643.8	16261.4					3231.58	3313.82					47.4058	47.7544
1033.22	893.592					246.789	311.623					4415.09	2988.79					10644.5	16262					3232.12	3315.45					47.7544	47.7544
1033.27	893.604					246.789	311.623					4415.97	2988.83					10644.9	16273.8					3232.87	3315.92					47.7544	48.1029
1033.29	893.607					246.789	311.972					4416.69	2988.98					10649.8	16280.7					3233.62	3316.41					47.7544	48.1029
1033.35	893.644					247.138	311.972					4417.08	2989.98					10651.2	16284					3234.36	3317.6					47.7544	48.1029
1033.37	893.813					247.138	312.321					4418.81	2990.1					10652	16285.1					3234.87	3317.79					47.7544	48.1029
1033.43	893.836					247.138	313.018					4418.92	2992.06					10652.1	16286.4					3235.37	3320.06					47.7544	48.1029
1033.46	893.922					247.138	313.018					4419.95	2992.93					10655.1	16294.1					3235.37	3324.13					47.7544	48.1029
1033.47	893.922					247.138	313.366					4420.52	2995.98					10655.8	16307.9					3236.18	3324.72					47.7544	48.1029
1033.77	893.942					247.138	313.366					4421.35	2996.13					10656.4	16309.2					3236.56	3326.67					47.7544	48.1029
1033.82	893.945					247.138	313.366					4422.95	2999.87					10656.9	16312.4					3236.86	3327.65					47.7544	48.1029
1033.94	893.979					247.486	313.715					4424	3001.33					10656.9	16313.5					3237.8	3328.51					47.7544	48.1029
1033.98	893.992					247.486	313.715					4424.84	3001.78					10660.9	16325.4					3239.7	3328.83					48.1029	48.4515
1034.06	894.006					247.486	313.715					4425.7	3001.82					10662.3	16326.4					3239.86	3329.15					48.1029	48.4515
1034.13	894.024					247.486	314.063					4427.59	3003.56					10663	16327.1					3244.12	3329.16					48.1029	48.4515
1034.31	894.038					247.486	314.063					4427.63	3004.01					10665.1	16329.7					3245.04	3329.89					48.1029	48.4515
1034.39	894.072					247.835	314.063					4432.1	3004.71					10666.3	16332.7					3245.32	3330.11					48.1029	48.4515
1034.54	894.076					247.835	314.063					4433.88	3004.77					10668.3	16340.8					3245.92	3330.49					48.1029	48.4515
1034.65	894.113					248.183	314.063					4433.99	3005.73					10669.6	16340.9					3246.07	3330.65					48.1029	48.4515
1034.65	894.127					248.183	314.063					4434.49	3005.8					10672.5	16359.6					3246.96	3330.85					48.1029	48.4515
1034.72	894.133					248.183	314.412					4436.87	3007.2					10672.9	16360.6					3247.26	3332.73					48.1029	48.4515
1034.78	894.156					248.183	314.412					4438.14	3007.34					10674.1	16366.6					3247.6	3334.74					48.1029	48.4515
1034.92	894.182					248.532	314.412					4438.9	3007.54					10675.4	16384.4					3248.69	3335.69					48.1029	48.8001
1035.05	894.203					248.532	314.412					4438.96	3007.76					10676.5	16404.2					3249.19	3336.78					48.1029	48.8001
1035.12	894.267					248.532	314.412					4441.17	3008.78					10679.1	16406.6					3251.03	3336.92					48.1029	48.8001
1035.28	894.268					248.88	314.761					4443.07	3009.77					10681.2	16410.6					3251.45	3337.59					48.1029	48.8001
1035.4	894.295					248.88	314.761					4443.54	3009.8					10682.4	16412.6					3251.53	3338.08					48.4515	48.8001
1035.53	894.317					248.88	314.761					4444.05	3010.33					10683	16415.6					3253.12	3339.86					48.4515	48.8001
1035.66	894.328					249.229	315.109					4444.93	3010.77					10683.8	16430.3					3253.2	3340.69					48.4515	48.8001
1035.75	894.358					249.229	315.109					4445.1	3011.31					10686.9	16433.4					3253.51	3341.32					48.4515	48.8001
1035.77	894.364					249.578	315.109					4446.15	3012.72					10688.8	16436.2					3254.53	3345.14					48.4515	48.8001
1035.82	894.371					249.578	315.458					4447.13	3014.61					10697.1	16440.6					3254.95	3345.38					48.4515	48.8001
1036.14	894.409					249.926	315.458					4447.57	3014.68					10701.2	16451.3					3255.38	3345.57					48.4515	49.1487
1036.47	894.411					249.926	315.458					4448.82	3014.75					10701.9	16459.8					3255.68	3346.63					48.4515	49.1487
1036.55	894.467					249.926	315.458					4451.8	3015.03					10703.1	16464.2					3256.18	3346.98					48.4515	49.1487
1036.7	894.484					249.926	315.458					4454.91	3015.93					10704.6	16464.5					3256.9	3347.57					48.4515	49.1487
1036.72	894.532					250.275	315.806					4455.7	3016.28					10709.6	16469.1					3257.34	3348.28					48.4515	49.1487
1036.84	894.568					250.275	315.806					4460.45	3017.46					10720.2	16480.3					3257.38	3348.3					48.4515	49.1487
1036.86	894.604					250.275	316.155					4463.18	3017.87					10734.4	16488.1					3258.35	3348.49					48.8001	49.1487
1036.86	894.674					250.275	316.503					4463.21	3018.06					10734.4	16489.5					3261.49	3348.52					48.8001	49.1487
1036.94	894.679					250.275	316.852					4464.41	3018.17					10737.7	16521.1					3262.91	3348.74					48.8001	49.4972
1037.05	894.701					250.275	316.852					4464.61	3018.22					10738.4	16529.2					3263.93	3350.66					48.8001	49.4972
1037.09	894.713					250.275	316.852					4466.03	3018.37					10742.3	16531.6					3264.6	3350.87					48.8001	49.4972
1037.22	894.762					250.275	316.852					4469.57	3019.54					10743.5	16539.3					3264.84	3351.49					48.8001	49.4972
1037.24	894.763					250.275	317.201					4469.65	3019.9					10749.6	16540.5					3265.27	3352.67					48.8001	49.4972
1037.3	894.785					250.623	317.549					4469.73	3020.45					10750.4	16549.4					3266.49	3353.87					48.8001	49.4972
1037.42	894.83					250.972	317.549					4471.88	3020.94					10752.7	16549.5					3267.61	3354.03					48.8001	49.4972
1037.65	894.898					250.972	317.898					4475.09	3021.67					10756.1	16562.4					3267.94	3354.05					48.8001	49.4972
1037.75	894.906					250.972	317.898					4478.38	3021.69					10756.9	16563.3					3269.26	3357.16					48.8001	49.4972
1037.76	894.913					250.972	318.246					4480.16	3022.23					10761	16567.8					3270.07	3357.59					48.8001	49.4972
1037.92	894.914					250.972	318.246					4482.57	3022.28					10761.8	16573					3270.15	3359.25					48.8001	49.4972
1038.2	894.986					251.32	318.595					4482.66	3022.7					10763.1	16592.1					3271.26	3360.8					48.8001	49.4972
1038.25	895.009					251.32	318.595					4484.41	3023.39					10766.3	16595					3271.32	3361.37					49.1487	49.4972
1038.47	895.087					251.32	318.943					4485.35	3025.6					10768.9	16596.5					3271.84	3361.67					49.1487	49.8458
1038.47	895.112					251.669	319.292					4487.02	3027.85					10773.5	16605.8					3272.63	3361.77					49.1487	49.8458
1038.51	895.113					251.669	319.292					4487.18	3027.86					10779.2	16608.7					3273	3363.55					49.1487	49.8458
1038.95	895.119					251.669	319.989					4487.3	3028.27					10781.1	16609.6					3274.44	3364.34					49.1487	49.8458
1039.07	895.128					251.669	319.989					4487.88	3028.31					10782.7	16615.6					3275.1	3364.85					49.1487	49.8458
1039.25	895.197					252.018	320.338					4489.85	3029.69					10786.8	16624.4					3276.96	3365.26					49.1487	49.8458
1039.32	895.225					252.018	321.035					4490.22	3030.96					10787.1	16635.8					3277.79	3370.17					49.1487	49.8458
1039.39	895.266					252.018	321.383					4490.59	3032.29					10792.3	16647.2					3278.82	3370.95					49.1487	49.8458
1039.43	895.312					252.018	321.732					4492.87	3033.24					10800.6	16664.4					3278.92	3372.76					49.1487	49.8458
1039.44	895.323					252.366	321.732					4493.42	3033.7					10800.6	16683.8					3279.91	3374.25					49.1487	49.8458
1039.45	895.331					252.366	322.429					4493.67	3034.95					10800.8	16693.1					3280.12	3374.33					49.1487	49.8458
1039.47	895.407					252.715	322.429					4495.23	3035.45					10802.6	16694					3280.17	3374.44					49.4972	49.8458
1039.69	895.407					252.715	322.778					4497.89	3036.03					10803.7	16696.5					3280.18	3374.64					49.4972	49.8458
1039.78	895.416					253.063	322.778					4499.53	3036.2					10808.5	16699.9					3280.52	3375.11					49.4972	49.8458
1039.82	895.454					253.063	322.778					4499.69	3036.36					10811	16714.1					3280.58	3377.6					49.4972	50.1944
1039.88	895.519					253.063	322.778					4500.44	3037.44					10811.7	16714.9					3281.14	3377.61					49.4972	50.1944
1039.94	895.521					253.412	323.126					4501.79	3037.62					10813.1	16719.2					3282.83	3377.63					49.4972	50.1944
1040	895.606					253.412	323.126					4504.05	3039.11					10815.8	16719.3					3283.46	3378.43					49.4972	50.1944
1040.35	895.686					253.76	323.126					4507.38	3039.87					10816.9	16729.2					3284.18	3380.32					49.4972	50.1944
1040.4	895.738					253.76	323.475					4508.76	3040.04					10817.5	16734.8					3284.26	3381.29					49.4972	50.1944
1040.44	895.8					253.76	323.823					4510.52	3040.15					10818.8	16740.5					3285.69	3381.62					49.4972	50.1944
1040.51	895.801					253.76	324.172					4511.13	3041.02					10820.9	16741.1					3286.17	3382.55					49.4972	50.1944
1040.52	895.802					253.76	324.172					4512.03	3041.41					10822.4	16756.8					3287.08	3385.51					49.4972	50.5429
1040.56	895.819					254.109	324.172					4513.15	3041.43					10823.3	16758.2					3287.73	3386.31					49.4972	50.5429
1040.63	895.862					254.109	324.172					4514.22	3042.33					10824.6	16762.5					3289.27	3387.99					49.8458	50.5429
1040.7	895.881					254.109	324.521					4517.38	3042.78					10826.1	16764					3290.55	3388.75					49.8458	50.5429
1040.76	895.885					254.458	325.218					4518.53	3042.81					10830.8	16764.2					3291.53	3390.08					49.8458	50.5429
1040.88	895.948					254.806	325.218					4519.77	3044.1					10835.1	16769.8					3291.78	3390.3					49.8458	50.5429
1040.92	895.973					255.503	325.218					4520.36	3044.21					10835.6	16770.8					3292.23	3390.4					49.8458	50.5429
1041.16	896.062					255.852	325.566					4521.48	3044.69					10839.3	16775.7					3294.7	3392.79					49.8458	50.5429
1041.25	896.093					255.852	326.263					4521.55	3045.88					10841.8	16776.8					3294.93	3394.33					49.8458	50.5429
1041.32	896.103					255.852	326.263					4521.85	3046.27					10852	16790.9					3295.81	3395.47					49.8458	50.5429
1041.46	896.112					255.852	326.263					4524.54	3046.32					10854.1	16797.4					3296.21	3396.55					49.8458	50.8915
1041.52	896.219					256.2	326.263					4525.41	3048.28					10855.5	16804.8					3297.62	3397.23					49.8458	50.8915
1041.73	896.281					256.2	326.612					4527.07	3049.62					10856.4	16805.3					3298.17	3397.35					49.8458	50.8915
1041.73	896.346					256.2	326.961					4528.05	3052.86					10856.4	16806					3299.99	3398.39					49.8458	50.8915
1041.8	896.435					256.2	326.961					4529.85	3053					10858.2	16821.7					3300.53	3398.56					50.1944	50.8915
1041.93	896.449					256.2	326.961					4534.91	3053.21					10858.6	16839					3301.28	3400.55					50.1944	50.8915
1041.93	896.464					256.549	327.309					4535.01	3053.99					10862.8	16840.1					3301.84	3401.74					50.1944	50.8915
1041.95	896.475					256.549	327.309					4535.3	3054.04					10864.4	16844.3					3302.64	3407.99					50.1944	50.8915
1041.98	896.495					256.549	327.309					4537.43	3054.95					10864.7	16847.8					3303.57	3408.15					50.1944	50.8915
1042.18	896.516					256.549	327.658					4537.55	3055.21					10866.5	16865.4					3304.02	3408.43					50.1944	50.8915
1042.2	896.56					256.549	327.658					4538.62	3055.64					10866.9	16871.6					3304.3	3409.51					50.1944	50.8915
1042.27	896.567					256.549	327.658					4539.66	3056					10871.2	16875.1					3304.5	3410.17					50.1944	50.8915
1042.45	896.632					257.246	327.658					4540.66	3056.16					10873.2	16877.8					3304.79	3410.28					50.1944	50.8915
1042.47	896.665					257.246	328.006					4540.69	3057.3					10873.5	16886.5					3305.17	3411.11					50.1944	50.8915
1042.52	896.719					257.246	328.355					4541.99	3057.53					10880.8	16890.3					3306	3412.16					50.1944	50.8915
1042.8	896.719					257.246	328.703					4542.53	3059.21					10881.2	16899.6					3308.06	3413.62					50.1944	51.2401
1042.86	896.725					257.595	328.703					4543.67	3059.44					10884.3	16935.5					3308.86	3413.88					50.1944	51.2401
1043.01	896.736					257.595	328.703					4544.02	3059.66					10885.2	16952.8					3309.17	3414.26					50.1944	51.2401
1043.03	896.767					257.595	329.052					4545.14	3059.72					10889.9	16961.8					3309.49	3415.44					50.1944	51.2401
1043.04	896.847					257.595	329.401					4545.87	3061.56					10897	16980.7					3309.93	3416.21					50.1944	51.2401
1043.09	896.852					257.943	329.401					4547.97	3061.61					10897.8	16984.5					3310.19	3418.37					50.1944	51.2401
1043.42	896.894					257.943	329.401					4549.23	3061.62					10901.4	16984.6					3310.48	3419.79					50.1944	51.2401
1043.48	896.918					258.292	329.749					4549.6	3062.19					10901.6	16989.9					3310.55	3421.1					50.5429	51.5887
1043.62	896.927					258.292	330.098					4550.94	3064.34					10905.7	16990.4					3311.43	3421.43					50.5429	51.5887
1043.68	896.934					258.292	330.098					4551.13	3064.39					10909.1	16992.5					3312.54	3421.92					50.5429	51.5887
1043.96	897.039					258.64	330.446					4552.1	3064.98					10909.6	16993.1					3312.79	3422.7					50.5429	51.5887
1043.96	897.088					258.989	330.446					4552.18	3065.17					10911.7	17002					3313.31	3424.01					50.5429	51.5887
1044.19	897.113					259.338	330.446					4552.5	3066.04					10912.4	17007.9					3314.4	3424.5					50.5429	51.5887
1044.2	897.125					259.338	330.446					4554.26	3066.74					10914.3	17016.2					3314.62	3425.88					50.5429	51.5887
1044.2	897.135					259.338	330.446					4554.7	3067.07					10917.4	17020.7					3315.53	3428.6					50.5429	51.5887
1044.25	897.149					259.338	330.446					4555.01	3067.26					10918.1	17031.6					3315.67	3428.98					50.5429	51.9372
1044.26	897.262					259.686	330.446					4555.05	3067.4					10919.4	17056.5					3316.34	3430.73					50.5429	51.9372
1044.48	897.289					259.686	330.795					4556.9	3067.88					10926.3	17067.5					3316.78	3432.49					50.5429	51.9372
1044.5	897.353					260.035	330.795					4557.54	3068.34					10926.5	17068.7					3320.33	3433.05					50.5429	51.9372
1044.62	897.409					260.035	330.795					4557.54	3068.83					10930.1	17080.5					3321.99	3436.4					50.5429	51.9372
1044.69	897.42					260.035	331.143					4557.96	3069.46					10930.4	17097.5					3322.41	3436.8					50.5429	51.9372
1044.76	897.439					260.035	331.143					4558.18	3070.47					10931.7	17107.4					3322.49	3438.79					50.5429	51.9372
1044.84	897.469					260.035	331.143					4558.67	3071.03					10931.8	17108.1					3322.74	3439.63					50.5429	51.9372
1044.86	897.54					260.383	331.143					4558.91	3071.4					10932	17112.5					3323.39	3440.53					50.5429	51.9372
1044.88	897.592					260.383	331.492					4562.31	3071.56					10932.3	17117.7					3323.66	3441.06					50.5429	52.2858
1044.89	897.618					260.383	331.841					4562.51	3072.11					10934.3	17155.2					3323.75	3443.82					50.8915	52.2858
1045.1	897.808					260.383	331.841					4562.86	3073.91					10938.8	17159.3					3324.79	3443.9					50.8915	52.2858
1045.34	897.826					260.383	331.841					4562.92	3076.23					10939.1	17160.5					3326.48	3444.07					50.8915	52.2858
1045.42	897.857					260.732	331.841					4564.24	3076.57					10943.9	17190.8					3328.63	3444.89					50.8915	52.2858
1045.49	897.899					261.08	331.841					4565.58	3077.15					10948.1	17191.1					3328.69	3445.42					50.8915	52.2858
1045.89	897.917					261.08	332.189					4567.92	3077.38					10955.2	17200.1					3329.12	3448.71					50.8915	52.6344
1045.89	897.934					261.08	332.189					4568.38	3078.28					10955.4	17201.6					3329.75	3450.3					50.8915	52.6344
1045.91	897.994					261.429	332.538					4570.74	3078.34					10957.6	17209.7					3329.83	3451.38					50.8915	52.6344
1045.99	898.032					261.429	332.886					4572.54	3081.04					10964.4	17222.8					3329.89	3454.38					50.8915	52.6344
1046.13	898.062					261.778	332.886					4572.91	3081.45					10964.6	17224.6					3329.96	3454.49					50.8915	52.6344
1046.44	898.062					261.778	332.886					4574.81	3081.77					10965.4	17231.2					3331.6	3454.95					50.8915	52.6344
1046.6	898.079					261.778	332.886					4574.89	3083.1					10977	17232.6					3332.46	3456.05					50.8915	52.6344
1046.66	898.08					262.126	333.235					4577.31	3084.12					10977.5	17236.2					3332.63	3457.95					50.8915	52.9829
1046.66	898.081					262.475	333.235					4578.43	3085					10981.4	17237.2					3334.14	3461					50.8915	52.9829
1046.82	898.099					262.475	333.932					4581	3085.89					10982.2	17241					3334.63	3462.44					50.8915	52.9829
1047.03	898.16					262.475	333.932					4581.33	3086.31					10985.1	17268.2					3335.36	3462.85					50.8915	52.9829
1047.07	898.165					262.823	334.629					4582.18	3086.39					10986.6	17271.5					3335.59	3465.96					50.8915	52.9829
1047.12	898.183					263.172	334.629					4583.2	3087.15					10994.4	17276.8					3336.24	3466.03					51.2401	52.9829
1047.13	898.206					263.172	334.629					4587.82	3087.56					10995.2	17287.8					3337.34	3466.75					51.2401	53.3315
1047.24	898.212					263.172	334.978					4588.33	3088.67					10997.6	17293.7					3337.35	3466.95					51.2401	53.3315
1047.89	898.249					263.52	334.978					4588.36	3088.98					11003	17299.1					3337.65	3467.82					51.2401	53.3315
1047.99	898.286					263.52	335.675					4591.52	3089.17					11006.2	17299.6					3338.34	3468.92					51.2401	53.3315
1048.06	898.29					263.52	336.023					4593.27	3089.29					11010.5	17302.4					3338.58	3469.69					51.2401	53.3315
1048.15	898.293					263.52	336.023					4594.05	3089.66					11011.6	17312.4					3339.51	3470.5					51.2401	53.3315
1048.21	898.306					263.52	336.023					4595.82	3089.72					11011.7	17328.3					3339.56	3470.8					51.2401	53.3315
1048.28	898.314					263.869	336.372					4596.68	3090.93					11011.8	17348.5					3340.18	3471.19					51.5887	53.3315
1048.39	898.327					263.869	336.721					4597.48	3090.95					11012.2	17395					3342.36	3472.48					51.5887	53.6801
1048.44	898.345					264.218	336.721					4599.1	3091.12					11016	17403.6					3342.92	3474.73					51.5887	53.6801
1048.51	898.418					264.218	336.721					4599.79	3091.66					11016	17408.8					3343.79	3474.88					51.5887	53.6801
1048.57	898.426					264.566	336.721					4602.99	3091.93					11019.4	17417.2					3344.15	3475.23					51.5887	53.6801
1048.58	898.431					264.566	337.069					4605.97	3092.22					11025.1	17418.8					3344.19	3476.1					51.5887	53.6801
1048.6	898.639					264.566	337.069					4606.79	3092.41					11029.3	17426					3344.43	3476.28					51.5887	53.6801
1048.78	898.652					264.566	337.418					4608.12	3092.86					11029.5	17426.7					3345.66	3476.43					51.5887	53.6801
1048.8	898.661					264.915	337.766					4609.73	3093.23					11029.7	17427.8					3345.71	3477.77					51.5887	53.6801
1048.84	898.702					264.915	337.766					4611.59	3093.41					11030	17438.6					3346.19	3478.16					51.5887	53.6801
1048.96	898.797					264.915	337.766					4611.84	3093.44					11039.9	17440.5					3348.52	3478.41					51.5887	53.6801
1048.98	898.805					265.263	337.766					4612.76	3093.96					11041.5	17441					3348.88	3478.98					51.5887	53.6801
1048.99	898.881					265.612	337.766					4613.79	3094.22					11045.6	17443.3					3349.01	3479					51.5887	54.0287
1049	898.892					265.612	337.766					4614.72	3096.96					11047.3	17446.7					3349.37	3479.95					51.5887	54.0287
1049.05	898.907					265.612	338.115					4621.11	3098.05					11050.2	17450.3					3349.47	3480.11					51.5887	54.0287
1049.06	898.918					265.612	338.115					4621.45	3098.56					11055.1	17451					3350.73	3485.98					51.9372	54.0287
1049.09	898.953					265.96	338.115					4621.71	3098.61					11057.7	17453.4					3351.27	3487.12					51.9372	54.0287
1049.14	898.956					265.96	338.115					4622.28	3098.74					11058.8	17466.6					3352.4	3487.95					51.9372	54.0287
1049.16	898.962					266.309	338.463					4623.46	3099.81					11059.9	17478.9					3353.66	3488.29					51.9372	54.0287
1049.32	899.011					266.309	338.463					4626.81	3100.94					11062.2	17506.8					3353.99	3488.35					51.9372	54.0287
1049.35	899.073					266.309	338.463					4629.65	3100.99					11063.6	17507.1					3355.09	3488.68					51.9372	54.0287
1049.37	899.1					266.658	338.812					4630.57	3101.29					11067	17509					3355.37	3492.92					51.9372	54.3772
1049.5	899.106					266.658	339.161					4630.9	3102.26					11071.4	17513.5					3355.92	3494.08					51.9372	54.3772
1049.51	899.144					266.658	339.509					4633.17	3102.55					11073.1	17518.9					3355.98	3495.09					51.9372	54.3772
1049.63	899.16					266.658	339.509					4636.32	3102.6					11074.9	17530.2					3356.58	3495.15					51.9372	54.3772
1049.66	899.189					266.658	339.509					4641.39	3102.74					11079.2	17534.6					3357.13	3496.42					51.9372	54.3772
1049.71	899.234					267.006	339.509					4642.13	3102.89					11081.6	17535.7					3357.14	3497.51					51.9372	54.3772
1049.83	899.246					267.006	339.509					4643.83	3103.48					11082.3	17554.8					3358.32	3498.27					51.9372	54.3772
1049.83	899.251					267.006	339.509					4645.47	3106.4					11083.5	17557.1					3359.34	3498.41					52.2858	54.3772
1050.08	899.253					267.006	339.858					4645.63	3109.3					11084.9	17561.9					3360.31	3499.09					52.2858	54.3772
1050.21	899.299					267.006	339.858					4646	3109.32					11088.2	17574.5					3362.28	3499.66					52.2858	54.3772
1050.26	899.344					267.006	339.858					4647.21	3109.43					11102	17582.3					3362.9	3499.87					52.2858	54.3772
1050.28	899.365					267.006	340.555					4648.78	3109.6					11103.3	17600.5					3363.27	3499.95					52.2858	54.3772
1050.49	899.366					267.355	340.555					4651.07	3110.67					11103.8	17602.2					3366.69	3501.17					52.2858	54.3772
1050.56	899.369					267.355	340.903					4651.87	3111.57					11108.6	17615.9					3368.08	3503.21					52.2858	54.7258
1050.6	899.418					267.355	340.903					4655.79	3111.66					11108.7	17619.7					3368.25	3504.04					52.2858	54.7258
1050.65	899.508					267.355	341.252					4656.7	3112.6					11110.5	17619.9					3368.35	3504.55					52.2858	54.7258
1050.66	899.516					267.355	341.601					4657.54	3115.26					11113	17622.8					3369.5	3504.93					52.2858	54.7258
1050.73	899.521					267.703	341.601					4657.55	3116.5					11113.7	17654.5					3370.23	3505.04					52.2858	54.7258
1050.88	899.522					267.703	341.949					4659.16	3116.79					11114.7	17680.5					3371.95	3505.42					52.6344	54.7258
1050.95	899.626					267.703	341.949					4662.08	3116.92					11119.8	17690.7					3372.39	3505.67					52.6344	54.7258
1051.22	899.759					267.703	342.298					4663.26	3117.07					11123.1	17715.3					3372.5	3507.24					52.6344	55.0744
1051.34	899.762					267.703	342.298					4663.8	3117.26					11123.3	17718.1					3372.52	3511.34					52.6344	55.0744
1051.37	899.778					267.703	342.646					4664.51	3117.27					11124	17718.4					3372.53	3512.29					52.6344	55.0744
1051.41	899.778					268.052	342.646					4664.53	3117.83					11126.2	17724.3					3373.19	3512.42					52.6344	55.423
1051.5	899.795					268.4	342.646					4665.01	3118.08					11129	17729.8					3374.28	3513.24					52.6344	55.423
1051.58	899.836					268.4	342.995					4665.84	3118.63					11129.6	17740.6					3374.8	3515.1					52.6344	55.423
1051.64	899.875					268.4	342.995					4667.89	3119.3					11130.8	17743.6					3375.47	3517.61					52.6344	55.423
1051.7	899.886					268.4	343.692					4667.98	3119.34					11131.4	17756.2					3376.88	3518.78					52.6344	55.423
1051.74	899.896					268.4	343.692					4668.03	3120.04					11134.7	17758.7					3376.9	3519.01					52.6344	55.423
1052.02	899.899					268.4	343.692					4669.92	3120.52					11135.3	17763.1					3377.13	3519.52					52.6344	55.7715
1052.32	899.915					268.4	344.041					4670.04	3120.59					11135.4	17766.1					3377.23	3521.89					52.6344	55.7715
1052.46	899.987					268.4	344.389					4672.99	3122.05					11136.8	17788.4					3377.54	3522.01					52.6344	55.7715
1052.57	899.997					268.4	344.389					4674.85	3123.46					11143	17798.9					3378.2	3522.35					52.9829	55.7715
1052.58	900.013					268.749	344.389					4676.91	3123.72					11144.3	17802.4					3378.39	3522.38					52.9829	55.7715
1052.62	900.029					268.749	344.738					4677.41	3124.21					11149.3	17807.5					3379.84	3522.84					52.9829	55.7715
1052.83	900.041					268.749	345.086					4678.21	3124.5					11156.1	17812.7					3379.95	3523.22					52.9829	55.7715
1052.88	900.054					268.749	345.435					4678.92	3124.86					11156.2	17812.9					3381.06	3524.43					52.9829	55.7715
1052.92	900.057					268.749	345.435					4679.7	3125.16					11157.5	17826					3381.06	3527.02					52.9829	55.7715
1053.24	900.103					268.749	345.435					4680.83	3125.53					11160.9	17829.3					3381.51	3527.49					52.9829	55.7715
1053.31	900.159					268.749	345.783					4684.04	3126.68					11161.6	17831.5					3381.78	3528.03					52.9829	55.7715
1053.36	900.202					268.749	345.783					4684.24	3126.73					11162.5	17836					3384.76	3529.71					52.9829	56.1201
1053.41	900.255					269.098	345.783					4686.56	3129.59					11162.8	17868.8					3385.36	3529.97					52.9829	56.1201
1053.46	900.269					269.098	345.783					4687.57	3131.05					11164	17880.1					3386.2	3534.25					53.3315	56.1201
1053.47	900.287					269.098	345.783					4688.38	3132.03					11166.1	17880.2					3387.96	3534.29					53.3315	56.1201
1053.49	900.304					269.098	346.132					4690.73	3132.18					11173	17890.2					3389.52	3535.86					53.3315	56.1201
1053.56	900.309					269.446	346.132					4691.55	3132.43					11174	17894.8					3389.95	3536.2					53.3315	56.1201
1053.58	900.314					269.446	346.132					4692.09	3133.29					11177.7	17897.2					3390.69	3537.47					53.3315	56.1201
1053.62	900.399					269.795	346.481					4692.86	3135.21					11178.7	17913.3					3391.03	3539.91					53.3315	56.4687
1053.65	900.431					269.795	346.829					4693.18	3135.54					11179.4	17913.4					3391.49	3541.25					53.3315	56.4687
1053.8	900.441					269.795	346.829					4693.31	3136.4					11180.1	17925.4					3394.36	3542.17					53.3315	56.4687
1053.9	900.462					269.795	347.178					4693.72	3137.27					11189.6	17950.1					3394.58	3542.26					53.3315	56.4687
1053.97	900.463					270.143	347.526					4693.74	3137.33					11191.5	17956.8					3395.75	3544.6					53.3315	56.4687
1054.11	900.476					270.143	347.526					4693.88	3138.69					11192.8	17960.3					3395.77	3546.13					53.3315	56.4687
1054.3	900.487					270.492	347.526					4696.25	3140.04					11200.4	17962.7					3396.16	3547.59					53.3315	56.4687
1054.35	900.525					270.492	347.526					4696.81	3140.99					11204.4	17979.8					3399.69	3547.87					53.3315	56.4687
1054.44	900.546					270.492	348.223					4699.34	3141.77					11204.9	17984.7					3401.64	3548.47					53.6801	56.4687
1054.93	900.558					270.492	348.223					4699.55	3141.8					11205.2	17993.2					3401.79	3551.03					53.6801	56.4687
1054.94	900.572					270.84	348.572					4701.08	3141.88					11205.5	18000.2					3403.06	3552.08					53.6801	56.8172
1055.44	900.652					270.84	348.572					4702.89	3142.05					11207.5	18000.8					3403.85	3554.09					53.6801	56.8172
1055.62	900.658					271.189	348.921					4705.24	3142.48					11214.4	18002.8					3404.11	3556.94					53.6801	56.8172
1055.75	900.735					271.189	348.921					4706.22	3142.83					11217.4	18018.2					3404.28	3559.26					53.6801	56.8172
1055.86	900.77					271.189	348.921					4707.77	3143.43					11223.6	18021.5					3404.59	3560.07					54.0287	56.8172
1055.87	900.776					271.189	349.269					4709.3	3143.8					11223.8	18022.3					3405.19	3562.59					54.0287	57.1658
1055.93	900.841					271.538	349.618					4709.31	3144.22					11226.2	18025.9					3405.36	3562.71					54.0287	57.1658
1055.98	900.851					271.538	349.966					4710.45	3145.06					11228.6	18038.8					3405.85	3563.51					54.0287	57.1658
1056.16	900.948					271.538	351.012					4710.92	3145.17					11230.5	18043.7					3406.65	3564.91					54.0287	57.1658
1056.23	900.987					271.538	351.361					4713.78	3145.25					11231.3	18046.2					3406.66	3565.87					54.0287	57.1658
1056.34	901.005					271.538	351.361					4714.11	3145.27					11232.5	18048.4					3407.14	3565.98					54.0287	57.1658
1056.42	901.037					271.538	351.361					4714.25	3145.86					11234.4	18052.8					3407.37	3568.7					54.0287	57.1658
1056.44	901.038					272.235	351.361					4714.74	3146.22					11235.1	18054.1					3408.62	3569.09					54.0287	57.1658
1056.65	901.083					272.235	351.709					4715.96	3146.8					11238	18054.2					3409.26	3570.75					54.0287	57.1658
1056.66	901.104					272.235	352.058					4716.34	3146.95					11238.3	18054.5					3410.15	3571.79					54.0287	57.5144
1056.76	901.138					272.235	352.058					4716.85	3147.1					11238.9	18081.6					3410.49	3571.93					54.0287	57.5144
1056.81	901.143					272.235	352.755					4719.26	3147.96					11240	18082.3					3411.01	3573.73					54.0287	57.5144
1056.93	901.162					272.235	352.755					4719.29	3148.92					11241.9	18100.8					3412.68	3573.86					54.3772	57.5144
1056.98	901.28					272.583	353.103					4719.46	3150.66					11244.8	18102.5					3412.76	3574.42					54.3772	57.863
1057.1	901.285					272.932	353.103					4719.67	3151.06					11246.5	18104.8					3413.35	3579.06					54.3772	57.863
1057.23	901.298					272.932	353.103					4721.63	3151.2					11247	18114					3413.58	3579.69					54.3772	57.863
1057.25	901.31					273.28	353.103					4722.11	3152.48					11247.1	18115.6					3414.92	3581.06					54.3772	57.863
1057.3	901.316					273.28	353.452					4722.26	3153.44					11247.2	18119.6					3415.23	3581.57					54.3772	57.863
1057.33	901.337					273.28	353.452					4723.07	3154.7					11249.8	18126.8					3415.95	3582.68					54.3772	57.863
1057.39	901.349					273.28	353.801					4725.24	3154.98					11252.6	18127					3416.14	3582.92					54.3772	57.863
1057.4	901.359					273.28	353.801					4729.41	3155.79					11255.3	18131.1					3417.7	3583.27					54.3772	57.863
1057.63	901.367					273.629	354.149					4729.78	3156.43					11257.4	18133.8					3418.11	3584.63					54.3772	57.863
1057.95	901.451					273.629	354.149					4730.89	3156.63					11257.9	18141.7					3419.02	3584.65					54.3772	57.863
1058.12	901.471					273.629	354.498					4734.95	3157.05					11259.5	18145.1					3419.9	3585.16					54.3772	57.863
1058.18	901.493					273.629	354.498					4736.71	3157.8					11260.2	18153.4					3420.47	3586.02					54.3772	58.2115
1058.2	901.501					273.978	354.498					4737.76	3158.83					11260.5	18157.3					3422.47	3586.55					54.3772	58.2115
1058.25	901.514					273.978	354.498					4737.79	3159.12					11260.6	18172.4					3424.8	3587.23					54.7258	58.2115
1058.28	901.531					273.978	354.846					4739.54	3159.17					11265.7	18181.2					3424.97	3587.27					54.7258	58.2115
1058.5	901.556					273.978	354.846					4739.59	3160.36					11267.4	18186.8					3425.93	3587.41					54.7258	58.2115
1058.61	901.572					273.978	354.846					4740.17	3160.38					11267.4	18194.2					3426.7	3588.1					54.7258	58.2115
1058.67	901.631					273.978	355.195					4740.59	3160.52					11268.7	18196.2					3427.43	3588.9					54.7258	58.2115
1058.71	901.632					274.326	355.195					4742.26	3160.87					11271.3	18200.4					3427.67	3591.35					54.7258	58.5601
1058.76	901.656					274.326	355.543					4743.07	3161.74					11275	18210.9					3427.68	3591.45					54.7258	58.5601
1058.8	901.664					274.675	355.543					4745.16	3162.29					11275.5	18212.9					3428.03	3591.5					54.7258	58.5601
1058.82	901.669					274.675	355.543					4745.95	3162.56					11278.7	18218.5					3428.08	3591.67					54.7258	58.5601
1058.83	901.699					275.023	356.241					4749.62	3162.94					11282	18218.9					3428.48	3593.13					54.7258	58.5601
1058.87	901.709					275.023	356.241					4753.02	3163.1					11284.8	18238.6					3428.76	3593.5					54.7258	58.5601
1058.93	901.753					275.023	356.241					4754.5	3163.7					11290.2	18240.4					3429.98	3593.67					54.7258	58.5601
1059.15	901.808					275.023	356.589					4755.62	3164.96					11292.5	18243.7					3430.04	3594.2					54.7258	58.5601
1059.35	901.826					275.023	356.589					4758.12	3166.18					11294.1	18245.2					3430.21	3594.7					55.0744	58.5601
1059.61	901.831					275.023	356.589					4759.64	3166.34					11296.8	18252.4					3430.46	3597.03					55.0744	58.5601
1059.66	901.838					275.372	356.938					4760.54	3167.21					11297.2	18254.5					3432.5	3597.13					55.0744	58.5601
1059.72	901.841					275.72	356.938					4761.24	3167.31					11298.2	18255.5					3433.76	3597.4					55.0744	58.5601
1059.87	901.865					275.72	357.286					4762.59	3167.64					11306	18264.5					3433.79	3599.46					55.0744	58.5601
1059.89	901.92					275.72	357.286					4763.47	3168.28					11307.5	18283.3					3433.97	3599.92					55.0744	58.5601
1060.05	901.924					275.72	357.286					4763.53	3168.29					11311	18285.7					3434.62	3603.31					55.0744	58.5601
1060.16	901.93					275.72	357.635					4763.7	3169.23					11313.9	18333.2					3435.26	3603.38					55.0744	58.5601
1060.25	901.948					276.069	357.635					4763.86	3169.8					11316.1	18363.1					3435.4	3603.65					55.0744	58.9087
1060.46	902.018					276.069	357.635					4764.78	3170.29					11317.7	18365.4					3435.51	3604.9					55.0744	58.9087
1060.47	902.091					276.069	357.983					4772.85	3170.34					11324.1	18370.3					3436.66	3604.98					55.0744	58.9087
1060.59	902.12					276.069	357.983					4773.96	3170.47					11325.3	18371.9					3436.92	3605.24					55.0744	58.9087
1060.67	902.135					276.418	359.029					4777.66	3171.65					11327.6	18373.1					3440.08	3605.75					55.0744	58.9087
1060.76	902.154					276.418	359.378					4782.66	3172.89					11329	18384.3					3440.11	3606.18					55.0744	58.9087
1060.9	902.188					276.418	359.378					4785.52	3173.23					11330.3	18385.9					3441.26	3607.42					55.0744	58.9087
1060.96	902.199					276.418	360.075					4785.75	3173.53					11334.6	18397.4					3441.33	3608.85					55.0744	58.9087
1060.98	902.23					276.418	360.075					4790	3175.21					11339.4	18399					3441.58	3612.96					55.0744	58.9087
1061	902.288					276.418	360.075					4791.45	3175.48					11340.7	18403.7					3442.48	3614.14					55.423	58.9087
1061.2	902.311					276.766	360.075					4791.68	3175.93					11342.8	18424.8					3443.43	3614.78					55.423	58.9087
1061.2	902.335					276.766	360.423					4796.13	3175.98					11342.9	18426.3					3444.73	3617.09					55.423	58.9087
1061.31	902.336					276.766	360.423					4796.44	3176.47					11343	18430.4					3445.63	3617.79					55.423	58.9087
1061.38	902.339					276.766	360.772					4796.79	3176.69					11344.7	18430.9					3447.62	3620.26					55.423	59.2572
1061.43	902.408					276.766	361.121					4796.91	3177.44					11349.6	18432.9					3448.33	3620.7					55.423	59.2572
1061.48	902.419					276.766	361.121					4798.02	3177.76					11350.5	18451.9					3448.37	3621.28					55.423	59.2572
1061.56	902.455					277.115	361.121					4800.1	3179.02					11358.8	18453.1					3450.82	3623.6					55.423	59.2572
1061.59	902.471					277.115	361.469					4804.02	3179.51					11364.1	18454.4					3451.51	3623.89					55.423	59.2572
1061.63	902.531					277.115	361.469					4808.05	3179.75					11365.1	18457.7					3452.49	3624.49					55.423	59.2572
1061.7	902.544					277.115	361.818					4808.3	3179.89					11366.3	18458.4					3452.98	3627.21					55.423	59.2572
1061.91	902.555					277.463	361.818					4808.64	3180.14					11367.1	18464.1					3453.88	3627.37					55.423	59.2572
1062.03	902.56					277.463	362.166					4814.5	3180.38					11368.1	18472.3					3454.5	3632.49					55.7715	59.2572
1062.05	902.573					277.463	362.166					4814.94	3181.9					11381.5	18481.6					3455.68	3632.77					55.7715	59.6058
1062.19	902.657					277.812	362.166					4816.15	3181.97					11381.6	18485					3456.4	3633.29					55.7715	59.6058
1062.34	902.697					277.812	362.166					4816.52	3182.72					11382.9	18487.1					3457	3633.69					55.7715	59.6058
1062.43	902.731					277.812	362.166					4816.9	3183.5					11383.5	18488.6					3457.02	3634.25					55.7715	59.6058
1062.65	902.764					277.812	362.863					4817.13	3183.71					11383.6	18488.7					3457.09	3635.39					55.7715	59.6058
1062.68	902.78					277.812	362.863					4819.23	3183.85					11386.2	18490.2					3457.23	3637					55.7715	59.6058
1062.81	902.79					278.16	362.863					4820.4	3184.16					11386.7	18503.3					3458.67	3639.93					55.7715	59.6058
1062.85	902.791					278.509	363.212					4821.02	3184.63					11390.4	18509.9					3458.9	3642.67					55.7715	59.6058
1062.89	902.817					278.509	363.561					4823.21	3185.14					11392.8	18514					3459.22	3642.74					55.7715	59.6058
1062.92	902.837					278.509	363.909					4823.62	3185.22					11393.8	18524.2					3461.1	3643.9					55.7715	59.6058
1063.06	902.857					278.509	364.258					4824.61	3185.29					11400.9	18529.6					3461.83	3644					56.1201	59.9544
1063.1	902.959					278.509	364.606					4825.26	3186.35					11403.1	18547					3462.68	3644.61					56.1201	59.9544
1063.29	902.971					278.858	364.955					4825.99	3186.98					11404.1	18555					3463.13	3645.23					56.1201	59.9544
1063.37	902.991					278.858	364.955					4826.35	3187.13					11405.1	18565.2					3463.25	3652.59					56.1201	59.9544
1063.39	902.997					278.858	365.303					4828.78	3187.53					11405.4	18573.3					3463.85	3655.35					56.1201	59.9544
1063.42	903.009					278.858	365.303					4829.79	3188.22					11405.4	18577.1					3464.9	3659.07					56.1201	59.9544
1063.48	903.075					279.206	365.303					4830.55	3188.9					11406.3	18586.7					3465.58	3661.54					56.1201	60.303
1063.66	903.123					279.555	365.303					4830.62	3188.99					11406.5	18589.8					3465.77	3662.04					56.1201	60.303
1063.68	903.128					279.555	365.652					4831.02	3189.32					11412.3	18599.4					3467.07	3662.6					56.1201	60.303
1063.78	903.188					279.555	366.001					4831.69	3189.38					11413.6	18616.4					3467.79	3663.21					56.1201	60.303
1063.86	903.217					279.903	366.001					4831.88	3189.84					11418.4	18621.3					3467.96	3663.36					56.1201	60.6515
1063.93	903.236					279.903	366.001					4831.94	3190.33					11418.7	18654					3468.63	3668.22					56.1201	60.6515
1063.95	903.36					279.903	366.349					4832.75	3191.69					11426.4	18661					3468.91	3668.97					56.1201	60.6515
1064.02	903.363					279.903	366.698					4834.12	3192.97					11426.6	18666.8					3468.94	3670.66					56.4687	60.6515
1064.14	903.384					279.903	366.698					4834.64	3193.79					11430.3	18676.6					3468.94	3671					56.4687	60.6515
1064.22	903.42					280.252	366.698					4835.53	3194.33					11431.5	18686.7					3469.64	3673.41					56.4687	60.6515
1064.24	903.456					280.252	367.395					4835.71	3194.98					11431.5	18705.5					3471.02	3674.15					56.4687	60.6515
1064.34	903.513					280.252	367.395					4835.81	3195.55					11432.7	18739.1					3471.81	3675.16					56.4687	60.6515
1064.49	903.518					280.6	367.395					4836.97	3196.3					11435.5	18741.5					3473.38	3675.32					56.4687	60.6515
1064.66	903.57					280.6	367.395					4837.48	3196.74					11441	18748.4					3473.8	3677.01					56.4687	60.6515
1064.78	903.587					280.949	367.743					4844.16	3196.8					11441.2	18755.9					3474.06	3677.15					56.4687	61.0001
1064.82	903.621					281.298	367.743					4844.33	3197.24					11447	18756					3474.69	3678.99					56.4687	61.0001
1064.87	903.651					281.298	368.789					4847.81	3198.03					11448.8	18756.5					3476.23	3679.5					56.4687	61.0001
1065	903.696					281.298	369.138					4848.65	3198.71					11450.5	18765.8					3477.42	3685.74					56.4687	61.0001
1065.12	903.751					281.298	369.138					4851.86	3198.95					11455.7	18767.4					3477.66	3689.05					56.4687	61.0001
1065.44	903.766					281.298	369.486					4852.85	3199.03					11456	18769					3478.29	3692.13					56.8172	61.0001
1065.51	903.803					281.646	369.486					4853.35	3199.31					11457.9	18776.2					3479.25	3692.18					56.8172	61.0001
1065.56	903.847					281.646	369.835					4856.55	3199.39					11457.9	18788.2					3480.05	3692.85					56.8172	61.0001
[truncated: 16,521 more rows]

## Sheet: Fig. 3A
Figure 3A. Transcription relative capacity (AU)
Empty vector	HnrnpkSAM		Empty vector	HnrnpkSAM
341.006	506		18151	12432.7
350.002	587.01		13137.6	12370.9
451.007	659.01		13770.4	12296.1
543.002	666		8818.33	11972.4
816.005	796		15258.1	10967
953.001	828		16470.5	12829
962.008	830		14118.4	11504.8
1008	834.01		13741.5	12942.6
1051.01	875			13068.2
1079	959			12294
1116.01	963.01			17439.1
1138	966.01			12962.2
1324.01	972			12472
1335.01	979			11766
1346.01	988.01
1351	989
1399.01	990
1411	1011
1545.01	1030.01
1564.01	1068
1630	1099.01
1729	1108
1767.01	1114.01
1817.01	1172.01
1818	1184
1904	1187
1906	1194.01
2152.01	1205
2159.01	1235.01
2160	1237.01
2283	1272
2313.01	1275
2369.01	1294.01
2372.01	1311
2394	1322
2407.01	1331.01
2418	1331.01
2418	1337
2588	1337.01
2590.01	1355.01
2634	1362
2675	1366.01
2706	1372.01
2767	1374.01
2857.01	1409.01
2860	1416
2914	1420
2937.01	1437.01
2995.01	1463
3003	1480.01
3107	1512.01
3195.01	1525.01
3243.01	1553.01
3298.01	1556.01
3304	1560
3325	1590
3378.01	1605
3406	1612.01
3407	1680
3420	1681.01
3428.01	1736
3453.01	1780
3473.01	1817
3476.01	1837
3521.01	1837
3609	1842.01
3714.01	1874.01
3759	1881
3840.01	1890
3883	1894
3898	1918
3986	1971.01
3996	1976
4057	1981.01
4058.01	2015
4185	2038
4210.01	2040
4230	2069
4273.01	2091.01
4286.01	2104
4328	2112.01
4369.01	2122.01
4414	2141
4428	2157
4576	2164.01
4577.01	2174
4617.01	2183.01
4645.01	2199
4716.01	2202.01
4725	2208
4753	2214
4779.01	2224
4793.01	2234
4817	2239.01
4837	2259
4864.01	2262.01
4872.01	2272
4928.01	2364.01
4939.01	2374
5019	2376
5049.01	2386.01
5118.01	2406.01
5124	2414.01
5172	2425
5261	2441
5288.01	2453.01
5342	2473
5387.01	2478.01
5430	2481.01
5434	2496
5437	2502
5472.01	2510.01
5516.01	2522.01
5603.01	2525.01
5733.01	2534.01
5770	2534.01
5820	2537
5843.01	2544
5848.01	2582.01
5895.01	2588
5957	2590.01
5999.01	2653
6001	2680
6102	2706.01
6129	2738.01
6226.01	2779
6334.01	2805.01
6341.01	2847.01
6370.01	2849
6395	2851
6396.01	2864
6397	2868.01
6398.01	2870
6489.01	2952
6500.01	2965
6636.01	2969
6658.01	2975.01
6673.01	3007
6718	3012
6741.01	3032
6753	3033
6780.01	3052.01
6782	3063
6840.01	3065.01
6888	3093
6904	3106
6919.01	3124
7041.01	3156.01
7061.01	3251
7128.01	3276
7131	3283.01
7161.01	3289.01
7199.01	3297
7282.01	3323.01
7356.01	3360.01
7397.01	3363
7435	3363
7595	3374
7626	3376
7710.01	3387
7763.01	3391.01
7797	3411.01
7812	3436.01
7840	3470
7903.01	3471.01
7967	3480.01
7968	3543.01
7991	3554.01
8031.01	3563.01
8083.01	3569.01
8103.01	3602.01
8149	3610.01
8200	3659
8241.01	3704.01
8281.01	3706
8307	3724.01
8363	3803.01
8367	3807
8592.01	3825
8611	3846
8623.01	3858
8636	3894
8640.01	3898.01
8668	3904.01
8701	3912.01
8703	3924
8705	3939.01
8757.01	3957
8791	3959
8819.01	3968.01
8838	3978.01
8887	3986
8939.01	3991.01
8965.01	4023
8981	4045
9003.01	4069
9017.01	4078
9020	4080.01
9050	4099.01
9050	4101.01
9212.01	4183
9268.01	4197
9355.01	4218
9371.01	4223.01
9402.01	4225.01
9436.01	4234
9506.01	4250.01
9569	4296.01
9580	4308.01
9583	4316
9620	4316.01
9662	4321
9668	4342
9683.01	4342.01
9734	4352.01
9771.01	4362.01
9780.01	4378
9851.01	4388
9863	4408
9883	4416.01
9922	4454.01
10001	4464.01
10042	4465.01
10062	4506.01
10072	4512
10101	4528.01
10114	4534.01
10130	4555
10225	4569
10265	4617
10266	4628
10276	4635
10362	4653
10366	4675
10454	4694
10478	4696.01
10581	4764
10617	4765.01
10640	4771.01
10647	4774.01
10659	4778
10673	4784
10746	4791
10758	4793.01
10778	4798
10846	4801.01
10846	4803.01
10859	4805.01
10915	4821.01
11004	4849
11013	4857.01
11025	4872.01
11080	4882
11113	4902.01
11162	4912.01
11167	4966
11175	4970.01
11186	4977.01
11257	4987.01
11261	4993.01
11272	4995.01
11355	4997.01
11370	5078.01
11374	5082.01
11375	5084.01
11474	5100
11488	5100.01
11751	5159
11773	5160.01
11801	5179
11804	5206
11857	5237
11880	5243.01
12052	5257
12137	5257.01
12183	5265
12205	5278.01
12248	5307
12402	5336.01
12422	5350
12476	5354
12481	5380.01
12518	5404.01
12533	5405.01
12586	5406
12627	5422
12630	5424.01
12638	5433
12700	5445
12806	5448.01
12832	5449
12840	5459
12842	5476.01
12868	5546.01
12905	5549
12967	5605
12983	5615
13010	5616.01
13042	5620.01
13044	5633
13074	5642.01
13136	5645.01
13154	5719.01
13155	5751.01
13298	5760
13298	5769.01
13315	5794
13320	5808.01
13322	5816.01
13370	5825
13399	5839
13444	5844.01
13495	5847
13502	5851
13502	5855
13507	5856
13630	5903
13678	5933
13755	5935.01
13839	5944.01
13842	5973.01
13853	5989.01
13886	5995.01
13969	5997.01
14083	6000.01
14106	6024
14124	6043.01
14138	6068
14161	6075
14274	6097.01
14278	6101.01
14290	6112.01
14381	6118
14414	6122.01
14435	6138.01
14448	6142.01
14818	6158.01
14842	6167.01
14852	6178
14880	6186
14890	6210.01
14931	6255
15016	6255.01
15028	6265.01
15050	6267
15199	6277
15558	6279.01
15678	6287.01
15688	6306.01
15726	6310
15734	6311
15787	6322.01
15845	6356.01
15859	6369
15928	6387.01
16038	6389
16152	6399.01
16175	6404.01
16192	6410.01
16197	6417.01
16247	6426
16296	6500.01
16370	6516
16390	6556
16399	6565.01
16400	6566.01
16409	6572.01
16418	6595
16462	6595.01
16552	6628.01
16643	6629.01
16649	6636.01
16655	6654
16784	6655
16803	6669
16829	6675
16904	6696.01
16918	6697
16929	6711.01
17014	6716
17018	6722.01
17054	6728.01
17137	6736
17153	6738.01
17179	6741.01
17304	6746.01
17567	6754
17627	6770.01
17848	6777.01
18013	6782
18042	6792
18043	6824.01
18367	6840
18388	6850.01
18413	6852.01
18423	6852.01
18468	6866.01
18567	6867.01
18692	6872
18884	6894.01
18956	6907
19399	6915
19427	6924
19872	6933.01
20051	6945
20231	6961.01
20238	6964
20263	7010
20370	7014
20551	7034.01
20599	7035
20629	7038
20834	7062
20928	7091.01
20990	7104.01
21267	7124
21517	7129.01
21937	7137.01
22460	7143
22655	7176.01
22917	7187
24997	7228
26572	7244
26770	7261
27420	7286.01
27993	7318.01
	7318.01
	7323.01
	7338
	7351.01
	7374
	7461.01
	7467
	7480
	7482
	7483
	7498.01
	7511.01
	7515.01
	7521.01
	7552.01
	7558.01
	7581.01
	7596
	7615
	7625
	7626.01
	7645
	7652
	7658
	7660.01
	7667
	7690
	7693.01
	7703
	7706.01
	7737
	7815
	7838.01
	7840.01
	7843
	7847.01
	7897.01
	7910
	7910
	7910.01
	7948
	7981
	7985
	7985.01
	8010
	8023.01
	8032
	8043.01
	8046
	8057.01
	8064.01
	8112.01
	8151.01
	8216
	8228.01
	8234.01
	8316.01
	8319.01
	8344.01
	8350
	8358
	8365
	8377
	8410.01
	8421
	8434.01
	8444.01
	8446
	8450.01
	8456.01
	8482
	8488
	8491.01
	8495
	8497.01
	8504.01
	8512
	8539
	8549
	8558
	8578.01
	8587.01
	8600.01
	8603
	8620.01
	8622.01
	8626.01
	8639.01
	8640
	8642
	8654
	8698
	8705.01
	8712.01
	8715.01
	8730
	8731.01
	8737
	8746.01
	8752
	8763
	8831.01
	8839.01
	8844.01
	8879
	8890
	8908.01
	8909.01
	8916
	8924.01
	8937.01
	8956.01
	8970
	8977
	8981.01
	8982
	8989.01
	8995
	8996.01
	9004.01
	9027
	9060.01
	9077
	9113.01
	9140
	9213
	9215.01
	9260.01
	9293.01
	9295.01
	9308
	9309.01
	9309.01
	9314
	9320.01
	9326.01
	9338.01
	9341
	9353
	9361.01
	9379
	9401.01
	9406
	9410
	9412
	9471
	9514.01
	9533
	9550
	9578.01
	9588
	9596.01
	9605.01
	9614.01
	9623.01
	9652
	9681.01
	9683.01
	9688.01
	9696.01
	9709.01
	9727
	9758
	9802.01
	9833.01
	9838
	9843.01
	9860.01
	9874.01
	9876.01
	9890.01
	9895
	9913
	9933
	9933.01
	9945
	9958.01
	9979
	9996
	10033
	10054
	10059
	10115
	10178
	10189
	10192
	10223
	10264
	10271
	10279
	10287
	10296
	10298
	10299
	10300
	10305
	10318
	10323
	10336
	10339
	10360
	10373
	10382
	10400
	10449
	10482
	10509
	10513
	10517
	10594
	10647
	10673
	10684
	10699
	10824
	10859
	10872
	10912
	10923
	10931
	10943
	10952
	10952
	11032
	11038
	11065
	11078
	11079
	11086
	11136
	11144
	11152
	11178
	11205
	11220
	11225
	11253
	11263
	11271
	11297
	11381
	11390
	11409
	11420
	11426
	11439
	11449
	11458
	11479
	11504
	11510
	11531
	11540
	11582
	11594
	11623
	11677
	11681
	11697
	11726
	11733
	11788
	11863
	11863
	11887
	11928
	11945
	11959
	12001
	12014
	12034
	12055
	12157
	12157
	12161
	12179
	12189
	12189
	12224
	12275
	12280
	12303
	12424
	12427
	12430
	12445
	12454
	12455
	12468
	12508
	12516
	12516
	12654
	12695
	12701
	12712
	12770
	12771
	12776
	12781
	12829
	12841
	12884
	12909
	12957
	13080
	13082
	13103
	13182
	13192
	13214
	13290
	13291
	13382
	13429
	13435
	13441
	13457
	13477
	13479
	13484
	13573
	13610
	13636
	13667
	13667
	13671
	13694
	13703
	13710
	13758
	13785
	13917
	13924
	13959
	13982
	14048
	14088
	14146
	14150
	14177
	14226
	14295
	14296
	14316
	14329
	14352
	14359
	14375
	14388
	14462
	14493
	14500
	14517
	14549
	14637
	14660
	14678
	14682
	14693
	14695
	14759
	14811
	14881
	14905
	14951
	14968
	15125
	15138
	15164
	15270
	15312
	15321
	15374
	15429
	15494
	15502
	15565
	15588
	15601
	15726
	15726
	15738
	15807
	15823
	15839
	15908
	16006
	16068
	16084
	16208
	16335
	16479
	16652
	16659
	16922
	16922
	16943
	17023
	17086
	17088
	17112
	17524
	17568
	17751
	17865
	17875
	17956
	18093
	18215
	18258
	18267
	18295
	18358
	18367
	18495
	18618
	18655
	18750
	18818
	19061
	19325
	19456
	19778
	19796
	19927
	20188
	20253
	20495
	20641
	21023
	21525
	21678
	21993
	22186
	22196
	22712
	23130
	24097
	24534
	26668
	27714
	35534
	38536
	44358
	57049

## Sheet: Fig. 3B
Figure 3B.
Relative 45S expression			Relative 40S expression (18S)			Relative 60S expression (5.8S)			Relative 60S expression (28S)
Empty vector	HnrnpkSAM		Empty vector	HnrnpkSAM		Empty vector	HnrnpkSAM		Empty vector	HnrnpkSAM
0.674563	0.452613		0.805123	0.769906		0.444954	0.497533		1.05345	0.967655
1.25536	0.372291		1.4311	0.963366		1.47727	0.198404		1.19395	1.15273
1.11111	0.393862		0.888889	1.00428		0.97561	0.713147		0.824437	1.31657
1.02956	0.175413		0.875087	0.704511		1.03111	0.197689		0.928169	0.933711
	0.248074			0.724347			0.441957			0.788867
	0.184375			0.806404			0.402181			1.06903

## Sheet: Fig. 3C
Figure 3C.
Northern Blot Quantification
	RAW denistometry						Quantify rRNA/PTP					Normalized						Log2
	ITS1						ITS1					ITS1						ITS1
	47/45S (PTP)	41S	36S	34S	20S		41S/PTP	36S/PTP	34S/PTP	20S/PTP		47/45S	41S/PTP	36S/PTP	34S/PTP	20S/PTP		47/45S	41S/PTP	36S/PTP	34S/PTP	20S/PTP
Empty	5962.6	1722.55	663163	3242.83	3432.76		0.288892	111.22	0.543862	0.575716		1	1	1	1	1		0	0	0	0	0
HNK SAM 1	102.042	1003.06	190385	477.042	6001.12		9.82989	1865.75	4.67496	58.8103		0.0171137	34.0262	16.7753	8.59585	102.152		-5.86871	5.08857	4.06826	3.10364	6.67457
HNK SAM 2	324.991	1618.89	312920	762.648	4506.12		4.98134	962.857	2.34667	13.8654		0.0545049	17.2429	8.6572	4.31483	24.0837		-4.19747	4.10793	3.1139	2.1093	4.58999
	ITS2						ITS2					ITS2						ITS2
	47/45S (PTP)	41S	36S	32S	12S		41S/PTP	36S/PTP	32S/PTP	12S/PTP		47/45S	41S/PTP	36S/PTP	32S/PTP	12S/PTP		47/45S	41S/PTP	36S/PTP	32S/PTP	12S/PTP
Empty	17883.4	707.406	747.213	5383.48	7461.93		0.0395565	0.0417824	0.301031	0.417254		1	1	1	1	1		0	0	0	0	0
HNK SAM 1	10309.8	220.506	191.799	3639.7	6439.98		0.021388	0.0186036	0.353033	0.624648		0.576499	0.540696	0.44525	1.17275	1.49705		-0.79461	-0.88711	-1.16731	0.229891	0.582118
HNK SAM 2	13235.4	290.506	528.092	3933.23	6162.57		0.0219491	0.0398998	0.297174	0.465611		0.740095	0.55488	0.954944	0.987187	1.11589		-0.434218	-0.849752	-0.0665121	-0.0186041	0.158201

## Sheet: Fig. 3D
Figure 3C.
Relative RPLs expression
RPLP0			RPL14			RPL22			RPL28
Empty vector	HnrnpkSAM		Empty vector	HnrnpkSAM		Empty vector	HnrnpkSAM		Empty vector	HnrnpkSAM
1	0.5		0.909091	0.545455		0.943396	0.566038		0.925926	0.648148
1.3	0.5		1.18182	0.636364		1.13208	0.660377		1.11111	0.648148
0.8	0.4		0.727273	0.454545		0.754717	0.471698		0.833333	0.555556
0.8	0.6		1	0.454545		0.943396	0.471698		1.01852	0.648148
	0.5		1.18182	0.636364		1.22642	0.660377		1.11111	0.740741
	0.7			0.727273			0.660377			0.740741
				0.727273			0.660377			0.833333
				0.727273			0.660377			0.648148
				0.727273			0.660377			0.740741
				0.818182			0.943396			1.01852
Relative RPSs expression
RPS3			RPS9			RPS12			RPS16			RPS21
Empty vector	HnrnpkSAM		Empty vector	HnrnpkSAM		Empty vector	HnrnpkSAM		Empty vector	HnrnpkSAM		Empty vector	HnrnpkSAM
1.03365	0.605993		1.08696	0.707489		1	0.4		1.01473	0.724423		0.950001	0.555393
1.02041	0.659166		1.02929	0.644481		1	0.7		1.04167	0.800108		1.08696	0.62103
1.01806	0.88328		0.976906	0.585572		1	0.7		1.02507	0.897933		0.925051	0.662138
0.940438	0.434576		1.11368	0.44423		0.9	0.6		0.960669	0.754251		0.919983	0.532948
0.978384	0.68506		0.90368	0.934806		1.1	0.6		0.910012	0.779122		1.0527	0.59075
	0.506342			0.522232			0.6			0.59359			0.561812
	0.48129			0.540554			0.4			0.509193			0.369223
	0.585723			0.800301			0.6			0.661711			0.61878
	0.637792			0.64434			0.5			0.72932			0.494545
	0.760895			0.774077			0.8			0.768474			0.683708

## Sheet: Fig. 3F
Figure 3F. Percent cells (%)
Empty vector
S	81.1	63.33	48.37	65.61	25.29	34.33	58.81	43.21	35.33
G1	18.9	33.38	51.63	26.84	42.15	61.93	36.16	36.07	53.03
G2	0	3.3	0	7.55	32.56	3.75	5.03	20.71	11.64
HnrnpkSAM
S	40.94	13.48	51.94	18.92	34.56	0	56.8	0	66.58
G1	3.99	30.61	38.13	22.5	20.59	62.76	34.03	24.24	19.79
G2	55.07	55.91	9.93	58.58	44.85	37.25	9.17	75.76	13.63

[truncated: 32 more sheets: Fig. 3G, Fig. 4B, Fig. 4C, Fig. 4D, Fig. 4E, Fig. 5B, Fig. 5C, Fig. 5E, Fig. 6A, Fig. 6B, Fig. S1A, Fig. S1F, Fig. S1B, Fig. S1C, Fig. 2SA, Fig. 2SB, Fig. 2SD, Fig. S2E, Fig. S2F, Fig. S2G …]
